# Supplementary material for: Synthesis and structure of a 1:1 cocrystal of N,N′-bis­(pyridin-3-ylmeth­yl)pyromellitic di­imide and naphthalene-2,6-di­carb­oxy­lic acid
Source: Acta Crystallogr E Crystallogr Commun. 2026 Jun 23;82(Pt 7):854–7. doi: 10.1107/S2056989026006110 (PMC13330837; doi:10.1107/S2056989026006110)
Supplement: Supplementary file 1 [file e-82-00854-sup1.cif]

##############################################################################
#                                                                            #
# This CIF contains the data in a paper accepted for publication in          #
# Acta Crystallographica Section E. It conforms to the requirements of       #
# Notes for Authors for Acta Crystallographica Section E, and has been       #
# peer reviewed under the auspices of the IUCr Commission on Journals.       #
#                                                                            #
# Full details of the Crystallographic Information File format               #
# are given in the paper "The Crystallographic Information File (CIF):       #
# a New Standard Archive File for Crystallography" by S. R. Hall, F. H.      #
# Allen and I. D. Brown [Acta Cryst. (1991), A47, 655-685].                  #
#                                                                            #
# The current version of the core CIF dictionary is obtainable from          #
# ftp://ftp.iucr.org/pub/cif_core.dic.                                       #
#                                                                            #
# Software is freely available for graphical display of the structure(s)     #
# in this CIF. For information consult the CIF software page                 #
# http://www.iucr.org/resources/cif/software.                                #
#                                                                            #
# This file may be used for bona fide research purposes within the           #
# scientific community so long as proper attribution is given to the journal # 
# article from which it was obtained.                                        #
#                                                                            #
##############################################################################
data_I
_audit_creation_method     'SHELXL-2019/3'
_journal_date_recd_electronic     2026-05-14
_journal_date_accepted     2026-06-11
_journal_name_full     'Acta Crystallographica, Section E'
_journal_year     2026
_journal_volume     82
_journal_issue      1
_journal_page_first     0
_journal_page_last     0
_journal_paper_category     GO
_journal_paper_doi     10.1107/S2056989026006110
_journal_coeditor_code     HB8224
_publ_contact_author_name     'Eustina Batisai'
_publ_contact_author_address
;
University of Venda, P Bag X5050, Thohoyandou, 0950, South Africa
;
_publ_contact_author_email     'Eustina.Batisai@univen.ac.za'
_publ_contact_author_fax     ?
_publ_contact_author_phone     ?
_publ_section_title
;
Synthesis and structure of a 1:1 cocrystal of
<i>N</i>,<i>N</i>'-bis(pyridin-3-ylmethyl)pyromellitic diimide and
naphthalene-2,6-dicarboxylic acid
;
_publ_section_title_footnote     .
loop_
    _publ_author_name
    _publ_author_footnote
    _publ_author_address
    'Mbonzhe, Luccile' .
;
University of Venda, P Bag X5050, Thohoyandou, 0950, South Africa
;
    'Batisai, Eustina' .
;
University of Venda, P Bag X5050, Thohoyandou, 0950, South Africa
;
_publ_section_synopsis
;
The title co-crystal features infinite chains of alternating components linked
by O---H...N hydrogen bonds.
;
_chemical_name_systematic
;\
<i>N</i>,</i>N<i>'-Bis(pyridin-3-ylmethyl)pyromellitic diimide--\
naphthalene-2,6-dicarboxylic acid (1/1)
;
_chemical_name_common
;
2,6-Bis(pyridin-3-ylmethyl)-1,2,3,5,6,7-hexahydro-s-indacene-1,3,5,7-tetrone--\
naphthalene-2,6-dicarboxylic acid (1/1)
;
_chemical_formula_moiety     'C22 H14 N4 O4, C12 H8 O4'
_chemical_formula_sum     'C34 H22 N4 O8'
_chemical_formula_iupac     'C22 H14 N4 O4, C12 H8 O4'
_chemical_formula_weight     614.55
_chemical_melting_point     ?
_space_group_crystal_system     triclinic
_space_group_name_H-M_alt     'P -1'
_space_group_name_Hall     '-P 1'
loop_
    _space_group_symop_operation_xyz
    'x, y, z'
    '-x, -y, -z'
_cell_length_a     6.9314(2)
_cell_length_b     8.3554(3)
_cell_length_c     12.5463(4)
_cell_angle_alpha     79.7160(10)
_cell_angle_beta     80.9770(10)
_cell_angle_gamma     74.4320(10)
_cell_volume     684.15(4)
_cell_formula_units_Z     1
_cell_measurement_reflns_used     9965
_cell_measurement_theta_min     2.57
_cell_measurement_theta_max     28.30
_cell_measurement_temperature     130(2)
_exptl_crystal_description     block
_exptl_crystal_colour     'yellow'
_exptl_crystal_size_max     0.280
_exptl_crystal_size_mid     0.169
_exptl_crystal_size_min     0.130
_exptl_crystal_density_diffrn     1.492
_exptl_crystal_density_meas     ?
_exptl_crystal_density_method     ?
_exptl_crystal_F_000     318
_exptl_absorpt_coefficient_mu     0.109
_exptl_absorpt_correction_type     multi-scan
_exptl_absorpt_process_details
;
(SADABS; Krause <i>et al.</i>,  2015)
;
_exptl_absorpt_correction_T_min     0.6504
_exptl_absorpt_correction_T_max     0.7457
_diffrn_ambient_temperature     130(2)
_diffrn_source     'sealed tube'
_diffrn_radiation_type     MoK\a
_diffrn_radiation_wavelength     0.71073
_diffrn_measurement_device_type     'BRUKER D8 QUEST'
_diffrn_measurement_method     '\w scans'
_diffrn_detector_area_resol_mean     7.39
_diffrn_reflns_number     23721
_diffrn_reflns_av_R_equivalents     0.0404
_diffrn_reflns_av_unetI/netI     0.0250
_diffrn_reflns_theta_min     2.557
_diffrn_reflns_theta_max     28.295
_diffrn_reflns_theta_full     25.242
_diffrn_measured_fraction_theta_max     0.998
_diffrn_measured_fraction_theta_full     0.998
_diffrn_reflns_limit_h_min     -9
_diffrn_reflns_limit_h_max     8
_diffrn_reflns_limit_k_min     -11
_diffrn_reflns_limit_k_max     11
_diffrn_reflns_limit_l_min     -16
_diffrn_reflns_limit_l_max     16
_refine_special_details     ?
_reflns_number_total     3391
_reflns_number_gt     3048
_reflns_threshold_expression     'I > 2\s(I)'
_refine_ls_structure_factor_coef     Fsqd
_refine_ls_matrix_type     full
_refine_ls_R_factor_all     0.0440
_refine_ls_R_factor_gt     0.0385
_refine_ls_wR_factor_gt     0.0998
_refine_ls_wR_factor_ref     0.1067
_refine_ls_goodness_of_fit_ref     1.099
_refine_ls_restrained_S_all     1.099
_refine_ls_number_reflns     3391
_refine_ls_number_parameters     211
_refine_ls_number_restraints     1
_refine_ls_hydrogen_treatment     mixed
_refine_ls_weighting_scheme     calc
_refine_ls_weighting_details
              'w=1/[\s^2^(Fo^2^)+(0.0491P)^2^+0.3031P] where P=(Fo^2^+2Fc^2^)/3'
_atom_sites_solution_hydrogens     mixed
_atom_sites_solution_primary     dual
_atom_sites_solution_secondary     ?
_refine_ls_shift/su_max     0.000
_refine_ls_shift/su_mean     0.000
_refine_diff_density_max     0.356
_refine_diff_density_min     -0.277
_refine_ls_extinction_method     none
_refine_ls_extinction_coef     .
loop_
    _atom_type_symbol
    _atom_type_description
    _atom_type_scat_dispersion_real
    _atom_type_scat_dispersion_imag
    _atom_type_scat_source
    'C' 'C' 0.0033 0.0016
                         'International Tables Vol C Tables 4.2.6.8 and 6.1.1.4'
    'H' 'H' 0.0000 0.0000
                         'International Tables Vol C Tables 4.2.6.8 and 6.1.1.4'
    'N' 'N' 0.0061 0.0033
                         'International Tables Vol C Tables 4.2.6.8 and 6.1.1.4'
    'O' 'O' 0.0106 0.0060
                         'International Tables Vol C Tables 4.2.6.8 and 6.1.1.4'
_computing_data_collection
;
APEX4 (Bruker, 2022)
;
_computing_cell_refinement
;
SAINT (Bruker, 2020)
;
_computing_data_reduction
;
SAINT (Bruker, 2020 )
;
_computing_structure_solution
;
<i>SHELXT</i> (Sheldrick, 2015a)
;
_computing_structure_refinement
;
<i>SHELXL2019/3</i> (Sheldrick, 2015b)
;
_computing_molecular_graphics
;
XSEED (Barbour, 2020)
;
_computing_publication_material     ?
loop_
    _atom_site_type_symbol
    _atom_site_label
    _atom_site_fract_x
    _atom_site_fract_y
    _atom_site_fract_z
    _atom_site_U_iso_or_equiv
    _atom_site_adp_type
    _atom_site_calc_flag
    _atom_site_occupancy
    _atom_site_disorder_assembly
    _atom_site_disorder_group
    O O1 0.94933(14) 0.56834(11) 0.61477(7) 0.0239(2) Uani d 1 . .
    H H1 0.887(2) 0.6401(17) 0.5555(9) 0.036 Uiso d 1 . .
    O O18 0.26446(15) 0.92395(11) 0.09152(7) 0.0272(2) Uani d 1 . .
    O O23 0.50906(14) 0.42909(11) 0.30621(7) 0.0243(2) Uani d 1 . .
    O O3 0.94674(14) 0.81605(11) 0.66050(7) 0.0233(2) Uani d 1 . .
    N N9 0.74937(16) 0.76234(12) 0.46376(8) 0.0198(2) Uani d 1 . .
    N N16 0.36780(14) 0.69532(12) 0.22228(8) 0.0174(2) Uani d 1 . .
    C C7 1.08872(17) 0.31773(14) 0.92125(9) 0.0174(2) Uani d 1 . .
    H H7 1.139624 0.199353 0.934264 0.021 Uiso calc 1 . .
    C C8 1.06660(16) 0.39725(14) 0.81661(9) 0.0171(2) Uani d 1 . .
    H H8 1.098256 0.333481 0.757836 0.021 Uiso calc 1 . .
    C C4 0.99645(16) 0.57470(14) 0.79612(9) 0.0161(2) Uani d 1 . .
    C C2 0.96390(16) 0.66531(14) 0.68329(9) 0.0175(2) Uani d 1 . .
    C C14 0.59674(18) 0.72163(14) 0.43038(9) 0.0199(2) Uani d 1 . .
    H H14 0.570054 0.615645 0.459367 0.024 Uiso calc 1 . .
    C C13 0.47578(17) 0.82771(14) 0.35519(9) 0.0170(2) Uani d 1 . .
    C C15 0.30468(17) 0.77764(14) 0.31994(9) 0.0188(2) Uani d 1 . .
    H H15B 0.252472 0.700467 0.379958 0.023 Uiso calc 1 . .
    H H15A 0.193824 0.878866 0.305142 0.023 Uiso calc 1 . .
    C C17 0.33909(17) 0.77633(14) 0.11648(9) 0.0182(2) Uani d 1 . .
    C C19 0.41928(16) 0.64345(13) 0.04451(9) 0.0161(2) Uani d 1 . .
    C C20 0.42361(17) 0.65689(14) -0.06757(9) 0.0173(2) Uani d 1 . .
    H H20A 0.373241 0.760065 -0.111895 0.021 Uiso calc 1 . .
    C C21 0.49260(16) 0.49242(13) 0.10978(9) 0.0161(2) Uani d 1 . .
    C C10 0.78669(18) 0.91129(15) 0.42350(10) 0.0203(2) Uani d 1 . .
    H H10 0.893561 0.940894 0.448094 0.024 Uiso calc 1 . .
    C C11 0.67585(19) 1.02447(15) 0.34729(11) 0.0239(3) Uani d 1 . .
    H H11 0.707520 1.128836 0.318970 0.029 Uiso calc 1 . .
    C C12 0.51751(18) 0.98197(15) 0.31325(10) 0.0221(2) Uani d 1 . .
    H H12 0.438083 1.057794 0.261594 0.027 Uiso calc 1 . .
    C C22 0.46261(16) 0.52553(14) 0.22495(9) 0.0171(2) Uani d 1 . .
    C C5 0.94801(16) 0.66816(14) 0.88063(9) 0.0168(2) Uani d 1 . .
    H H5 0.903446 0.786937 0.865789 0.020 Uiso calc 1 . .
    C C6 0.96400(16) 0.58878(13) 0.98974(9) 0.0157(2) Uani d 1 . .
loop_
    _atom_site_aniso_label
    _atom_site_aniso_U_11
    _atom_site_aniso_U_22
    _atom_site_aniso_U_33
    _atom_site_aniso_U_12
    _atom_site_aniso_U_13
    _atom_site_aniso_U_23
    O1 0.0342(5) 0.0199(4) 0.0182(4) -0.0031(3) -0.0112(3) -0.0029(3)
    O18 0.0375(5) 0.0159(4) 0.0253(4) 0.0007(4) -0.0065(4) -0.0037(3)
    O23 0.0314(5) 0.0212(4) 0.0178(4) -0.0035(3) -0.0039(3) -0.0003(3)
    O3 0.0315(5) 0.0200(4) 0.0205(4) -0.0099(3) -0.0075(3) 0.0012(3)
    N9 0.0262(5) 0.0188(5) 0.0152(4) -0.0048(4) -0.0051(4) -0.0029(3)
    N16 0.0195(4) 0.0170(4) 0.0165(4) -0.0040(3) -0.0025(3) -0.0044(3)
    C7 0.0182(5) 0.0158(5) 0.0183(5) -0.0031(4) -0.0025(4) -0.0036(4)
    C8 0.0175(5) 0.0184(5) 0.0160(5) -0.0041(4) -0.0015(4) -0.0045(4)
    C4 0.0147(5) 0.0187(5) 0.0152(5) -0.0047(4) -0.0029(4) -0.0015(4)
    C2 0.0156(5) 0.0204(5) 0.0168(5) -0.0048(4) -0.0027(4) -0.0021(4)
    C14 0.0280(6) 0.0173(5) 0.0154(5) -0.0077(4) -0.0035(4) -0.0013(4)
    C13 0.0189(5) 0.0170(5) 0.0149(5) -0.0033(4) -0.0004(4) -0.0050(4)
    C15 0.0188(5) 0.0206(5) 0.0179(5) -0.0047(4) -0.0003(4) -0.0067(4)
    C17 0.0194(5) 0.0171(5) 0.0187(5) -0.0043(4) -0.0030(4) -0.0039(4)
    C19 0.0160(5) 0.0143(5) 0.0184(5) -0.0041(4) -0.0024(4) -0.0026(4)
    C20 0.0188(5) 0.0145(5) 0.0182(5) -0.0038(4) -0.0035(4) -0.0008(4)
    C21 0.0162(5) 0.0162(5) 0.0166(5) -0.0053(4) -0.0026(4) -0.0015(4)
    C10 0.0217(5) 0.0205(5) 0.0203(5) -0.0062(4) -0.0028(4) -0.0051(4)
    C11 0.0266(6) 0.0168(5) 0.0289(6) -0.0074(4) -0.0060(5) 0.0008(4)
    C12 0.0229(6) 0.0177(5) 0.0243(6) -0.0032(4) -0.0059(4) 0.0007(4)
    C22 0.0169(5) 0.0167(5) 0.0183(5) -0.0049(4) -0.0020(4) -0.0032(4)
    C5 0.0173(5) 0.0161(5) 0.0171(5) -0.0041(4) -0.0033(4) -0.0014(4)
    C6 0.0141(5) 0.0167(5) 0.0167(5) -0.0036(4) -0.0023(4) -0.0030(4)
_geom_special_details
;
 All esds (except the esd in the dihedral angle between two l.s. planes)
 are estimated using the full covariance matrix.  The cell esds are taken
 into account individually in the estimation of esds in distances, angles
 and torsion angles; correlations between esds in cell parameters are only
 used when they are defined by crystal symmetry.  An approximate (isotropic)
 treatment of cell esds is used for estimating esds involving l.s. planes.
;
loop_
    _geom_bond_atom_site_label_1
    _geom_bond_atom_site_label_2
    _geom_bond_site_symmetry_2
    _geom_bond_distance
    _geom_bond_publ_flag
    O1 C2 . 1.3135(14) ?
    O1 H1 . 0.9501(10) ?
    O18 C17 . 1.2073(14) ?
    O23 C22 . 1.2094(14) ?
    O3 C2 . 1.2182(14) ?
    N9 C10 . 1.3335(15) ?
    N9 C14 . 1.3391(15) ?
    N16 C22 . 1.3911(14) ?
    N16 C17 . 1.3963(14) ?
    N16 C15 . 1.4619(14) ?
    C7 C8 . 1.3732(15) ?
    C7 C6 2_767 1.4216(15) ?
    C7 H7 . 0.9500 ?
    C8 C4 . 1.4201(15) ?
    C8 H8 . 0.9500 ?
    C4 C5 . 1.3748(15) ?
    C4 C2 . 1.5013(15) ?
    C14 C13 . 1.3889(16) ?
    C14 H14 . 0.9500 ?
    C13 C12 . 1.3900(16) ?
    C13 C15 . 1.5080(15) ?
    C15 H15B . 0.9900 ?
    C15 H15A . 0.9900 ?
    C17 C19 . 1.4921(15) ?
    C19 C20 . 1.3867(15) ?
    C19 C21 . 1.3924(15) ?
    C20 C21 2_665 1.3872(15) ?
    C20 H20A . 0.9500 ?
    C21 C22 . 1.4917(15) ?
    C10 C11 . 1.3843(17) ?
    C10 H10 . 0.9500 ?
    C11 C12 . 1.3870(17) ?
    C11 H11 . 0.9500 ?
    C12 H12 . 0.9500 ?
    C5 C6 . 1.4179(15) ?
    C5 H5 . 0.9500 ?
    C6 C6 2_767 1.422(2) ?
loop_
    _geom_angle_atom_site_label_1
    _geom_angle_atom_site_label_2
    _geom_angle_atom_site_label_3
    _geom_angle_site_symmetry_1
    _geom_angle_site_symmetry_3
    _geom_angle
    _geom_angle_publ_flag
    C2 O1 H1 . . 106.8(11) ?
    C10 N9 C14 . . 118.72(10) ?
    C22 N16 C17 . . 112.33(9) ?
    C22 N16 C15 . . 123.31(9) ?
    C17 N16 C15 . . 124.37(9) ?
    C8 C7 C6 . 2_767 120.49(10) ?
    C8 C7 H7 . . 119.8 ?
    C6 C7 H7 2_767 . 119.8 ?
    C7 C8 C4 . . 120.09(10) ?
    C7 C8 H8 . . 120.0 ?
    C4 C8 H8 . . 120.0 ?
    C5 C4 C8 . . 120.49(10) ?
    C5 C4 C2 . . 117.92(10) ?
    C8 C4 C2 . . 121.54(10) ?
    O3 C2 O1 . . 124.33(10) ?
    O3 C2 C4 . . 121.82(10) ?
    O1 C2 C4 . . 113.81(10) ?
    N9 C14 C13 . . 122.82(11) ?
    N9 C14 H14 . . 118.6 ?
    C13 C14 H14 . . 118.6 ?
    C14 C13 C12 . . 117.83(11) ?
    C14 C13 C15 . . 121.26(10) ?
    C12 C13 C15 . . 120.91(10) ?
    N16 C15 C13 . . 111.95(9) ?
    N16 C15 H15B . . 109.2 ?
    C13 C15 H15B . . 109.2 ?
    N16 C15 H15A . . 109.2 ?
    C13 C15 H15A . . 109.2 ?
    H15B C15 H15A . . 107.9 ?
    O18 C17 N16 . . 125.59(11) ?
    O18 C17 C19 . . 128.73(11) ?
    N16 C17 C19 . . 105.69(9) ?
    C20 C19 C21 . . 122.87(10) ?
    C20 C19 C17 . . 129.04(10) ?
    C21 C19 C17 . . 108.09(10) ?
    C19 C20 C21 . 2_665 114.62(10) ?
    C19 C20 H20A . . 122.7 ?
    C21 C20 H20A 2_665 . 122.7 ?
    C20 C21 C19 2_665 . 122.52(10) ?
    C20 C21 C22 2_665 . 129.54(10) ?
    C19 C21 C22 . . 107.95(9) ?
    N9 C10 C11 . . 122.60(11) ?
    N9 C10 H10 . . 118.7 ?
    C11 C10 H10 . . 118.7 ?
    C10 C11 C12 . . 118.46(11) ?
    C10 C11 H11 . . 120.8 ?
    C12 C11 H11 . . 120.8 ?
    C11 C12 C13 . . 119.57(11) ?
    C11 C12 H12 . . 120.2 ?
    C13 C12 H12 . . 120.2 ?
    O23 C22 N16 . . 125.12(10) ?
    O23 C22 C21 . . 128.96(10) ?
    N16 C22 C21 . . 105.93(9) ?
    C4 C5 C6 . . 120.56(10) ?
    C4 C5 H5 . . 119.7 ?
    C6 C5 H5 . . 119.7 ?
    C5 C6 C7 . 2_767 121.66(10) ?
    C5 C6 C6 . 2_767 118.99(12) ?
    C7 C6 C6 2_767 2_767 119.35(12) ?
loop_
    _geom_torsion_atom_site_label_1
    _geom_torsion_atom_site_label_2
    _geom_torsion_atom_site_label_3
    _geom_torsion_atom_site_label_4
    _geom_torsion_site_symmetry_1
    _geom_torsion_site_symmetry_2
    _geom_torsion_site_symmetry_3
    _geom_torsion_site_symmetry_4
    _geom_torsion
    _geom_torsion_publ_flag
    C6 C7 C8 C4 2_767 . . . 1.93(17) ?
    C7 C8 C4 C5 . . . . -0.73(17) ?
    C7 C8 C4 C2 . . . . -177.93(10) ?
    C5 C4 C2 O3 . . . . 18.94(16) ?
    C8 C4 C2 O3 . . . . -163.79(11) ?
    C5 C4 C2 O1 . . . . -158.88(10) ?
    C8 C4 C2 O1 . . . . 18.39(15) ?
    C10 N9 C14 C13 . . . . 0.25(17) ?
    N9 C14 C13 C12 . . . . 0.28(17) ?
    N9 C14 C13 C15 . . . . -179.75(10) ?
    C22 N16 C15 C13 . . . . 83.09(13) ?
    C17 N16 C15 C13 . . . . -97.45(12) ?
    C14 C13 C15 N16 . . . . -92.23(12) ?
    C12 C13 C15 N16 . . . . 87.73(13) ?
    C22 N16 C17 O18 . . . . -178.33(12) ?
    C15 N16 C17 O18 . . . . 2.15(19) ?
    C22 N16 C17 C19 . . . . 1.54(12) ?
    C15 N16 C17 C19 . . . . -177.97(10) ?
    O18 C17 C19 C20 . . . . -1.4(2) ?
    N16 C17 C19 C20 . . . . 178.69(11) ?
    O18 C17 C19 C21 . . . . 179.28(12) ?
    N16 C17 C19 C21 . . . . -0.59(12) ?
    C21 C19 C20 C21 . . . 2_665 -0.12(18) ?
    C17 C19 C20 C21 . . . 2_665 -179.30(11) ?
    C20 C19 C21 C20 . . . 2_665 0.13(19) ?
    C17 C19 C21 C20 . . . 2_665 179.46(10) ?
    C20 C19 C21 C22 . . . . -179.81(10) ?
    C17 C19 C21 C22 . . . . -0.48(12) ?
    C14 N9 C10 C11 . . . . -1.02(18) ?
    N9 C10 C11 C12 . . . . 1.23(19) ?
    C10 C11 C12 C13 . . . . -0.65(18) ?
    C14 C13 C12 C11 . . . . -0.06(17) ?
    C15 C13 C12 C11 . . . . 179.98(11) ?
    C17 N16 C22 O23 . . . . 177.96(11) ?
    C15 N16 C22 O23 . . . . -2.52(18) ?
    C17 N16 C22 C21 . . . . -1.83(12) ?
    C15 N16 C22 C21 . . . . 177.69(9) ?
    C20 C21 C22 O23 2_665 . . . 1.7(2) ?
    C19 C21 C22 O23 . . . . -178.40(12) ?
    C20 C21 C22 N16 2_665 . . . -178.55(11) ?
    C19 C21 C22 N16 . . . . 1.39(12) ?
    C8 C4 C5 C6 . . . . -1.07(16) ?
    C2 C4 C5 C6 . . . . 176.22(10) ?
    C4 C5 C6 C7 . . . 2_767 -178.81(10) ?
    C4 C5 C6 C6 . . . 2_767 1.64(19) ?
loop_
    _geom_hbond_atom_site_label_D
    _geom_hbond_atom_site_label_H
    _geom_hbond_atom_site_label_A
    _geom_hbond_site_symmetry_A
    _geom_hbond_distance_DH
    _geom_hbond_distance_HA
    _geom_hbond_distance_DA
    _geom_hbond_angle_DHA
    _geom_hbond_publ_flag
    O1 H1 N9 . 0.9501(10) 1.636(3) 2.5806(13) 172.0(17) yes
    C15 H15A O3 2_676 0.99 2.56 3.4073(14) 143 yes
    C11 H11 O23 1_565 0.95 2.51 3.2402(15) 134 yes
    C10 H10 O3 2_776 0.95 2.64 3.2414(15) 122 yes
    C11 H11 O3 2_776 0.95 2.62 3.2207(15) 122 yes
_shelx_space_group_comment
;
The symmetry employed for this shelxl refinement is uniquely defined
by the following loop, which should always be used as a source of
symmetry information in preference to the above space-group names.
They are only intended as comments.
;
_shelx_estimated_absorpt_T_min     0.970
_shelx_estimated_absorpt_T_max     0.986
_shelx_hkl_file
;
  -2   0   0 5823.42  269.77
  -2   0   0 5620.64  185.98
   2   0   0 5341.27  188.18
  -3   0   0  402.66   15.70
  -3   0   0  471.95   14.70
  -3   0   0  431.46   14.50
  -3   0   0  451.05   14.60
  -3   0   0  467.55   14.80
   3   0   0  480.55   14.80
   3   0   0  461.35   14.40
   3   0   0  457.35   14.50
  -4   0   0  994.00   31.60
  -4   0   0  996.80   31.70
  -4   0   0  983.90   31.50
  -5   0   0   89.69    3.60
  -5   0   0   92.59    3.90
  -5   0   0   92.99    3.90
  -5   0   0   79.19    5.10
  -5   0   0   95.39    3.60
   5   0   0   94.99    3.30
   5   0   0   91.19    3.60
  -6   0   0    9.20    1.10
  -6   0   0   10.90    0.90
  -6   0   0    7.30    1.20
  -6   0   0   10.50    1.00
  -6   0   0    5.90    1.40
  -7   0   0  131.29    8.60
  -7   0   0  130.79    5.00
  -7   0   0  134.19    5.10
  -7   0   0  131.49    5.60
  -7   0   0  124.09    6.30
  -8   0   0    6.40    0.80
  -8   0   0    8.20    1.40
  -8   0   0    6.70    1.10
  -8   0   0    5.20    1.20
  -8   1   0   24.30    2.10
  -8   1   0   24.00    1.70
  -8   1   0   17.00    1.90
  -8   1   0   22.60    2.70
   7  -1   0    0.40    0.40
  -7   1   0   -0.40    0.40
  -7   1   0    0.40    0.80
  -7   1   0   -0.10    0.60
  -7   1   0   -0.90    0.50
  -7   1   0   -0.80    0.80
  -7   1   0   -0.20    0.30
   6  -1   0  264.37    9.10
   6  -1   0  275.97    9.30
   6  -1   0  258.37    8.80
  -6   1   0  261.87   11.40
  -6   1   0  268.97    9.90
  -6   1   0  225.88   12.80
  -6   1   0  252.57    9.10
  -6   1   0  254.77    9.60
   5  -1   0  255.87    8.70
   5  -1   0  254.17    8.60
   5  -1   0  263.17   11.10
  -5   1   0  254.37    9.10
  -5   1   0  215.68   11.60
  -5   1   0  251.87    8.50
  -5   1   0  266.47    9.40
  -5   1   0  250.17    8.70
   4  -1   0  181.48    6.40
   4  -1   0  184.48    6.40
   4  -1   0  194.18    7.30
  -4   1   0  180.58    6.40
  -4   1   0  183.88    6.70
  -4   1   0  180.18    6.30
  -4   1   0  169.98    8.90
  -4   1   0  189.08    6.90
   3  -1   0  212.88    8.10
   3  -1   0  215.18    7.00
   3  -1   0  210.68    7.00
   3  -1   0  198.78    7.00
  -3   1   0  193.58    9.10
  -3   1   0  199.78    6.90
  -3   1   0  205.78    7.20
  -3   1   0  210.18    7.30
  -3   1   0  204.38    6.90
   2  -1   0   85.39    3.20
   2  -1   0   88.29    3.00
   2  -1   0   83.69    3.00
  -2   1   0   82.69    3.00
  -2   1   0   85.29    3.20
  -2   1   0   81.39    3.90
  -2   1   0   75.09    4.40
  -2   1   0   88.89    3.00
  -2   1   0   89.69    3.30
   1  -1   0  327.07   11.60
   1  -1   0  335.47   11.20
   1  -1   0  331.17   10.40
  -1   1   0  300.37   11.70
  -1   1   0  326.07   11.00
   0  -1   0 1617.04   65.69
   0   1   0 1578.74  125.79
  -1  -1   0  295.87    9.20
  -1  -1   0  277.67    9.50
  -1  -1   0  294.47   10.70
  -1  -1   0  290.27    9.00
   1   1   0  258.77    9.60
   1   1   0  267.37   10.60
   1   1   0  296.17    9.20
  -3  -1   0  511.15   17.00
  -3  -1   0  515.95   16.70
  -3  -1   0  513.05   17.00
  -3  -1   0  514.45   16.50
  -4  -1   0  671.73   22.20
  -4  -1   0  672.93   21.90
  -4  -1   0  650.23   21.30
  -4  -1   0  681.43   21.60
  -5  -1   0  759.02   25.30
  -5  -1   0  778.02   25.80
  -5  -1   0  770.42   25.00
  -5  -1   0  749.82   24.60
  -5  -1   0  799.12   29.70
  -6  -1   0  258.77    9.50
  -6  -1   0  262.57    9.10
  -6  -1   0  268.07    9.40
  -6  -1   0  261.57   10.30
  -6  -1   0  271.97    9.90
  -6  -1   0  273.07   13.90
  -7  -1   0    1.70    0.40
  -7  -1   0    1.00    0.70
  -7  -1   0    1.00    0.50
  -7  -1   0   -0.90    1.30
  -7  -1   0    1.50    0.50
  -7  -1   0    1.40    0.60
  -8  -1   0   24.30    1.90
  -8  -1   0   19.40    2.10
  -8  -1   0   19.30    1.50
  -8  -1   0   18.70    2.30
  -9  -1   0    3.80    1.30
  -9  -1   0    6.30    1.30
  -9  -1   0    7.60    1.30
   8  -2   0    0.50    0.40
  -8   2   0   -0.50    0.70
  -8   2   0    0.40    0.50
   7  -2   0   81.49    3.80
   7  -2   0   86.69    3.60
  -7   2   0   83.19    3.80
  -7   2   0   78.69    4.30
  -7   2   0   91.19    4.90
   6  -2   0   54.29    2.60
   6  -2   0   51.89    2.60
   6  -2   0   55.69    3.30
  -6   2   0   41.60    4.90
  -6   2   0   49.70    3.00
  -6   2   0   50.09    3.70
  -6   2   0   52.29    2.60
  -6   2   0   52.09    3.40
   5  -2   0  292.97   10.20
   5  -2   0  309.47   11.50
   5  -2   0  287.27   10.10
  -5   2   0  282.07   10.00
  -5   2   0  281.57   10.50
  -5   2   0  298.67   11.00
  -5   2   0  299.37   11.90
   4  -2   0   41.60    1.80
   4  -2   0   41.00    2.00
   4  -2   0   44.50    3.10
   4  -2   0   38.40    2.10
  -4   2   0   40.90    2.00
  -4   2   0   38.50    2.20
  -4   2   0   32.40    3.80
  -4   2   0   41.80    3.10
  -4   2   0   42.40    2.50
   3  -2   0  699.53   23.30
   3  -2   0  739.03   23.70
   3  -2   0  762.72   23.20
  -3   2   0  636.34   26.70
  -3   2   0  738.23   24.00
  -3   2   0  762.32   23.40
  -3   2   0  748.93   24.90
  -3   2   0  742.43   23.70
   2  -2   0    0.00    0.20
   2  -2   0    0.70    0.80
   2  -2   0    0.50    0.20
   2  -2   0    0.20    0.30
  -2   2   0    0.00    0.50
  -2   2   0   -0.30    0.60
  -2   2   0    0.30    0.20
  -2   2   0    0.10    0.20
  -2   2   0    0.50    0.40
   1  -2   0  567.04   18.30
  -1   2   0  491.95   17.90
   0  -2   0   62.99    2.30
   0  -2   0   61.69    2.50
   0  -2   0   65.39    3.50
   0   2   0   67.59    2.60
   0   2   0   64.19    2.20
   0   2   0   55.29    3.80
   0   2   0   60.69    2.30
   0   2   0   64.49    3.60
  -1  -2   0   -0.30    0.40
  -1  -2   0    0.40    0.70
  -1  -2   0    0.80    0.20
  -1  -2   0    0.00    0.20
   1   2   0    0.40    0.70
   1   2   0    0.10    0.60
   1   2   0    0.00    0.10
   2   2   0 2943.91   90.29
   2   2   0 2566.74   87.29
  -3  -2   0  513.85   16.90
  -3  -2   0  532.55   20.80
  -3  -2   0  530.25   16.70
  -3  -2   0  516.15   17.30
   3   2   0  526.45   17.50
  -4  -2   0 4058.29  131.99
  -5  -2   0    2.50    0.60
  -5  -2   0    2.00    0.60
  -5  -2   0    1.30    1.30
  -5  -2   0    1.90    0.60
  -5  -2   0    2.80    0.50
  -5  -2   0    2.20    0.40
  -6  -2   0  339.27   11.50
  -6  -2   0  324.77   16.50
  -6  -2   0  334.97   12.00
  -6  -2   0  340.87   11.90
  -6  -2   0  328.57   12.40
  -6  -2   0  329.47   11.10
  -7  -2   0   32.50    1.80
  -7  -2   0   35.50    2.40
  -7  -2   0   35.90    2.10
  -7  -2   0   40.80    5.10
  -7  -2   0   34.80    2.70
  -7  -2   0   33.90    2.40
  -8  -2   0   42.50    3.40
  -8  -2   0   46.10    2.70
  -8  -2   0   48.80    5.60
  -8  -2   0   47.30    2.40
  -8  -2   0   47.30    3.00
  -9  -2   0   14.50    1.50
  -9  -2   0   11.20    2.10
   7  -3   0  133.59    5.50
   7  -3   0  134.69    5.50
  -7   3   0  132.89    6.80
  -7   3   0  126.89    5.50
  -7   3   0  129.39    6.00
   6  -3   0   -0.20    0.50
   6  -3   0    0.00    0.30
   6  -3   0    0.20    0.30
  -6   3   0    0.30    0.40
  -6   3   0    1.00    1.60
  -6   3   0   -0.80    0.50
  -6   3   0   -0.10    0.50
  -6   3   0    0.10    0.40
   5  -3   0   30.10    2.00
   5  -3   0   34.10    3.00
  -5   3   0   28.60    2.10
  -5   3   0   27.60    2.40
  -5   3   0   23.10    4.00
  -5   3   0   30.50    2.70
  -5   3   0   30.50    1.80
   4  -3   0    3.00    0.50
   4  -3   0    2.30    0.40
   4  -3   0    2.80    0.60
  -4   3   0    1.90    0.80
  -4   3   0    2.00    1.10
  -4   3   0    1.70    0.50
  -4   3   0    1.80    0.40
  -4   3   0    2.60    0.80
   3  -3   0  722.43   24.60
   3  -3   0  653.13   21.90
   3  -3   0  672.83   21.40
   3  -3   0  649.64   21.40
  -3   3   0  589.44   25.90
  -3   3   0  688.53   22.40
  -3   3   0  672.03   23.10
  -3   3   0  652.83   21.70
  -3   3   0  665.03   21.40
   2  -3   0  109.29    4.60
   2  -3   0  120.79    6.10
   2  -3   0  111.39    4.20
   2  -3   0  128.99    6.70
   2  -3   0  114.29    4.40
  -2   3   0   96.79    7.00
  -2   3   0  109.69    4.30
  -2   3   0  114.39    5.60
  -2   3   0  115.39    4.90
  -2   3   0  117.59    4.20
   1  -3   0    4.30    0.70
   1  -3   0    5.60    0.60
   1  -3   0    5.70    1.20
  -1   3   0    4.60    0.80
  -1   3   0    5.60    0.60
  -1   3   0    5.60    0.60
  -1   3   0    4.30    1.10
   0  -3   0  346.17   11.60
   0  -3   0  357.46   12.00
   0  -3   0  364.06   13.70
   0   3   0  370.16   12.20
   0   3   0  355.06   11.60
   0   3   0  357.16   11.50
   0   3   0  334.87   14.00
   0   3   0  370.56   12.20
  -1  -3   0   32.80    1.40
  -1  -3   0   30.50    1.70
  -1  -3   0   32.00    1.60
  -1  -3   0   35.50    2.90
  -1  -3   0   32.20    3.10
   1   3   0   33.90    3.20
   1   3   0   33.60    1.80
   1   3   0   34.70    3.40
  -2  -3   0  136.79    4.80
  -2  -3   0  138.99    4.70
  -2  -3   0  143.09    7.70
  -2  -3   0  134.59    6.20
   2   3   0  121.29    4.80
   2   3   0  123.79    6.60
  -3  -3   0   13.10    1.00
  -3  -3   0   13.10    0.70
  -3  -3   0   13.00    0.80
  -3  -3   0   12.60    1.40
  -3  -3   0   11.90    2.60
   3   3   0   12.50    0.90
   3   3   0   12.90    1.00
   3   3   0   11.40    1.20
  -4  -3   0 1497.65   46.70
  -4  -3   0 1445.96   47.20
  -4  -3   0 1500.75   52.29
   4   3   0 1454.75   47.50
  -5  -3   0  266.77   10.20
  -5  -3   0  276.07    9.30
  -5  -3   0  283.17   10.80
  -5  -3   0  282.67    9.40
  -5  -3   0  283.47    9.80
  -5  -3   0  281.67   14.70
  -6  -3   0  704.13   28.70
  -6  -3   0  667.43   23.20
  -6  -3   0  648.44   21.70
  -6  -3   0  680.53   22.40
  -6  -3   0  688.33   23.00
  -6  -3   0  663.73   21.90
  -7  -3   0   70.89    3.60
  -7  -3   0   71.79    3.90
  -7  -3   0   61.89    3.10
  -7  -3   0   65.69    2.90
  -7  -3   0   66.39    6.70
  -7  -3   0   68.09    4.00
  -8  -3   0    5.60    1.10
  -8  -3   0    4.70    0.70
  -8  -3   0    4.10    1.10
  -8  -3   0    6.80    0.90
  -8  -3   0    6.50    1.10
  -8  -3   0    6.30    1.70
  -9  -3   0   -0.90    0.60
   7  -4   0    2.10    0.90
   7  -4   0    1.20    0.70
  -7   4   0    2.00    0.70
  -7   4   0    0.70    1.10
   6  -4   0    5.80    1.00
   6  -4   0    6.60    1.20
  -6   4   0    5.60    0.90
  -6   4   0    5.50    1.50
  -6   4   0    5.70    1.10
   5  -4   0  167.58    6.70
   5  -4   0  163.38    6.30
  -5   4   0  164.88    6.40
  -5   4   0  162.08    8.10
  -5   4   0  163.18    6.70
  -5   4   0  159.08    7.60
  -5   4   0  142.29   11.10
   4  -4   0   79.69    5.50
   4  -4   0   65.69    3.60
   4  -4   0   73.99    3.10
   4  -4   0   69.29    3.20
  -4   4   0   73.29    3.20
  -4   4   0   57.29    6.30
  -4   4   0   72.29    3.50
  -4   4   0   67.29    4.10
  -4   4   0   71.19    4.70
   3  -4   0    8.10    1.00
   3  -4   0    8.40    1.90
   3  -4   0    7.50    0.90
   3  -4   0    9.60    0.90
  -3   4   0    7.00    1.60
  -3   4   0    6.80    1.30
  -3   4   0    5.60    2.10
  -3   4   0    7.00    0.90
  -3   4   0    6.60    0.90
   2  -4   0  149.09    6.00
   2  -4   0  160.58    8.50
   2  -4   0  154.68    7.90
   2  -4   0  142.79    5.40
  -2   4   0  149.09    7.70
  -2   4   0  149.29    6.40
  -2   4   0  146.79    5.60
  -2   4   0  152.48    5.50
   1  -4   0 1618.14   49.60
   1  -4   0 1505.05   50.59
  -1   4   0 1353.56   51.69
  -1   4   0 1451.95   49.99
  -1   4   0 1456.85   47.70
   0  -4   0    1.80    0.40
   0  -4   0    2.00    1.00
   0  -4   0    1.80    0.50
   0  -4   0    2.10    1.20
   0   4   0    1.80    1.10
   0   4   0    1.10    1.00
   0   4   0    2.30    0.40
   0   4   0    1.70    0.60
   0   4   0    2.30    0.50
   0   4   0    1.40    0.60
  -1  -4   0  590.84   22.10
  -1  -4   0  563.44   19.30
  -1  -4   0  580.64   18.90
  -1  -4   0  606.64   19.70
  -1  -4   0  603.64   22.50
   1   4   0  596.04   19.60
   1   4   0  594.44   19.30
   1   4   0  577.34   23.30
   1   4   0  593.04   18.60
  -2  -4   0  289.97   11.70
  -2  -4   0  270.37   12.90
  -2  -4   0  261.57    9.30
  -2  -4   0  283.67    9.00
  -2  -4   0  290.97   10.80
   2   4   0  262.07   13.60
   2   4   0  243.38   12.10
   2   4   0  266.47    9.20
  -3  -4   0    2.10    0.40
  -3  -4   0    1.90    1.30
  -3  -4   0    2.50    0.80
  -3  -4   0    2.10    0.50
   3   4   0    2.50    0.50
   3   4   0    2.00    0.50
   3   4   0    1.80    1.00
   3   4   0    2.20    0.60
   3   4   0    2.40    1.20
  -4  -4   0  182.78    6.70
  -4  -4   0  181.18    5.90
  -4  -4   0  179.38    6.20
  -4  -4   0  194.98   11.20
  -4  -4   0  193.18    7.30
   4   4   0  158.88    7.90
   4   4   0  184.88    6.60
   4   4   0  188.48    6.70
   4   4   0  183.28    7.40
  -5  -4   0   98.09    5.30
  -5  -4   0  100.39    4.20
  -5  -4   0   97.09    8.10
  -5  -4   0  100.99    3.60
   5   4   0   98.79    5.00
  -6  -4   0  445.66   18.50
  -6  -4   0  448.86   16.90
  -6  -4   0  464.25   15.00
  -6  -4   0  456.95   15.60
  -6  -4   0  454.35   14.90
  -6  -4   0  468.65   22.00
  -7  -4   0   48.40    3.20
  -7  -4   0   53.99    3.00
  -7  -4   0   49.60    2.40
  -7  -4   0   53.49    2.50
  -7  -4   0   57.09    3.70
  -7  -4   0   55.89    6.00
  -8  -4   0  215.38   19.60
  -8  -4   0  238.18    9.80
  -8  -4   0  227.68    9.70
  -8  -4   0  232.98    9.00
  -8  -4   0  229.38    8.40
  -8  -4   0  232.38    8.20
  -9  -4   0    0.10    0.80
   6  -5   0   53.89    3.40
   6  -5   0   58.39    3.20
  -6   5   0   58.19    4.60
  -6   5   0   57.69    3.50
  -6   5   0   49.50    3.00
   5  -5   0    2.30    0.70
   5  -5   0    3.80    0.80
  -5   5   0    2.20    0.70
  -5   5   0    1.70    1.00
  -5   5   0    4.00    1.50
  -5   5   0    3.20    0.80
   4  -5   0   97.69    6.60
   4  -5   0   76.99    3.70
   4  -5   0   86.39    3.80
   4  -5   0   84.69    4.40
  -4   5   0   86.89    6.00
  -4   5   0   91.79    4.30
  -4   5   0   88.19    6.40
   3  -5   0  167.68    7.00
   3  -5   0  144.29    8.40
   3  -5   0  144.59    5.90
   3  -5   0  154.98    8.90
   3  -5   0  147.99    6.30
  -3   5   0  135.59    8.20
  -3   5   0  144.19    5.80
  -3   5   0  125.49   10.20
  -3   5   0  147.49    5.70
  -3   5   0  142.59    6.80
   2  -5   0   71.69    5.30
   2  -5   0   68.79    3.60
   2  -5   0   70.99    3.10
  -2   5   0   69.19    4.00
  -2   5   0   66.09    5.40
  -2   5   0   60.59    6.40
  -2   5   0   69.19    3.10
  -2   5   0   69.29    3.10
   1  -5   0   87.29    6.30
   1  -5   0   89.39    5.80
   1  -5   0   88.69    3.50
   1  -5   0   81.89    4.00
  -1   5   0   83.99    6.30
  -1   5   0   81.59    3.40
  -1   5   0   82.89    4.30
  -1   5   0   84.89    3.50
  -1   5   0   77.29    7.10
  -1   5   0   81.19    4.30
   0  -5   0  118.39    5.20
   0  -5   0  124.89    7.20
   0  -5   0  122.99    4.60
   0  -5   0  139.09    8.00
   0   5   0  131.39    4.80
   0   5   0  121.99    4.70
   0   5   0  126.09    5.40
   0   5   0  117.99    8.00
  -1  -5   0  220.68   11.00
  -1  -5   0  226.28    8.20
  -1  -5   0  227.18    7.60
   1   5   0  211.58   12.00
   1   5   0  230.68    8.60
   1   5   0  203.88   11.80
   1   5   0  227.58    7.30
   1   5   0  214.78    8.10
  -2  -5   0  596.44   23.80
  -2  -5   0  595.14   19.70
  -2  -5   0  576.44   19.30
  -2  -5   0  610.54   22.50
  -2  -5   0  579.44   18.90
   2   5   0  568.44   25.00
   2   5   0  586.94   19.70
   2   5   0  559.24   19.20
  -3  -5   0   71.49    3.30
  -3  -5   0   62.69    3.00
  -3  -5   0   70.89    4.70
  -3  -5   0   67.39    6.20
   3   5   0   64.59    5.40
   3   5   0   71.69    3.50
   3   5   0   68.89    3.40
   3   5   0   61.49    2.90
  -4  -5   0  864.41   28.10
  -4  -5   0  868.51   27.70
  -4  -5   0  899.61   34.60
  -4  -5   0  907.01   29.60
   4   5   0  852.71   28.80
   4   5   0  867.61   27.90
   4   5   0  755.52   31.00
   4   5   0  879.31   28.20
  -5  -5   0  180.78   11.90
  -5  -5   0  180.58    7.00
  -5  -5   0  171.98    6.30
  -5  -5   0  182.58    6.70
   5   5   0  172.38    7.60
   5   5   0  171.88    6.70
   5   5   0  172.48    6.40
  -6  -5   0   60.59    6.70
  -6  -5   0   60.79    3.10
  -6  -5   0   58.09    2.30
  -6  -5   0   57.49    4.10
   6   5   0   50.59    4.50
  -7  -5   0   89.79    3.50
  -7  -5   0   88.59    3.60
  -7  -5   0   92.09    5.40
  -7  -5   0   93.89   11.20
  -7  -5   0   92.29    4.30
  -8  -5   0   66.29    4.50
  -8  -5   0   62.39    3.50
  -8  -5   0   56.59    7.20
   6  -6   0    3.00    1.00
  -6   6   0    4.40    0.80
  -6   6   0    5.00    1.10
   5  -6   0    1.30    1.00
   5  -6   0    1.40    0.60
  -5   6   0    0.50    0.40
  -5   6   0    0.60    1.00
  -5   6   0    0.10    0.50
   4  -6   0   66.39    3.90
   4  -6   0   67.09    3.30
   4  -6   0   68.59    3.40
  -4   6   0   65.59    3.30
  -4   6   0   59.29    4.50
  -4   6   0   58.99    5.70
  -4   6   0   60.09    7.50
  -4   6   0   63.39    3.50
   3  -6   0   46.40    2.50
   3  -6   0   49.50    5.00
   3  -6   0   50.99    3.20
   3  -6   0   45.50    2.90
   3  -6   0   51.49    5.20
  -3   6   0   47.20    3.70
  -3   6   0   50.79    3.70
  -3   6   0   44.30    2.60
  -3   6   0   47.00    6.50
  -3   6   0   44.60    2.60
  -3   6   0   39.80    4.60
   2  -6   0  626.84   20.80
   2  -6   0  660.53   25.30
   2  -6   0  688.73   26.10
   2  -6   0  608.24   21.60
  -2   6   0  616.44   20.80
  -2   6   0  609.34   20.80
  -2   6   0  627.14   22.40
  -2   6   0  610.74   22.30
  -2   6   0  623.64   25.80
   1  -6   0  249.48   12.70
   1  -6   0  246.48   12.00
   1  -6   0  235.88    8.40
   1  -6   0  240.58    9.30
  -1   6   0  234.38    9.70
  -1   6   0  231.08    8.30
  -1   6   0  215.18   12.50
  -1   6   0  243.78    9.60
  -1   6   0  234.38    8.50
   0  -6   0    1.20    0.40
   0  -6   0    1.10    0.60
   0  -6   0    0.40    0.70
   0  -6   0    0.30    0.80
   0   6   0    1.40    0.70
   0   6   0   -0.30    1.10
   0   6   0   -0.30    1.00
   0   6   0    1.40    0.60
   0   6   0    1.50    0.40
  -1  -6   0   30.50    2.10
  -1  -6   0   33.10    3.90
  -1  -6   0   33.60    3.80
  -1  -6   0   33.70    1.80
   1   6   0   28.20    4.80
   1   6   0   31.50    1.40
   1   6   0   30.50    2.40
   1   6   0   32.30    2.20
  -2  -6   0  150.58    9.30
  -2  -6   0  133.49    5.60
  -2  -6   0  141.69    8.30
  -2  -6   0  140.89    5.10
  -2  -6   0  134.39    6.00
   2   6   0  135.29    5.40
   2   6   0  138.89    6.10
   2   6   0  120.29    9.80
   2   6   0  120.49    9.10
  -3  -6   0  112.19    4.60
  -3  -6   0  111.99    4.20
  -3  -6   0  106.79    6.60
  -3  -6   0  106.99    4.90
  -3  -6   0  101.79    8.10
   3   6   0   95.99    7.70
   3   6   0  109.69    5.00
   3   6   0  111.49    4.50
   3   6   0   96.99    8.90
  -4  -6   0   51.79    4.00
  -4  -6   0   50.89    2.90
  -4  -6   0   45.40    5.70
  -4  -6   0   50.99    2.60
   4   6   0   51.19    3.00
   4   6   0   49.70    3.20
   4   6   0   48.80    2.60
   4   6   0   38.30    4.60
  -5  -6   0  133.09    5.60
  -5  -6   0  132.19    5.10
  -5  -6   0  129.29   10.10
  -5  -6   0  140.59    6.40
   5   6   0  135.59    5.50
   5   6   0  134.09    5.60
   5   6   0  127.29    9.10
   5   6   0  126.49    6.30
  -6  -6   0   10.10    1.10
  -6  -6   0    9.70    0.80
  -6  -6   0    8.40    1.20
  -6  -6   0    6.00    3.00
  -7  -6   0   10.50    3.50
  -7  -6   0   12.40    1.50
  -7  -6   0   13.60    1.10
  -7  -6   0   14.40    2.30
  -8  -6   0    0.50    0.80
  -8  -6   0   -2.60    2.30
   5  -7   0   -0.10    0.50
   5  -7   0   -0.10    0.70
  -5   7   0   -0.30    1.60
  -5   7   0   -1.40    0.50
  -5   7   0    0.40    0.80
   4  -7   0   52.59    3.00
   4  -7   0   49.70    3.50
  -4   7   0   48.80    5.00
  -4   7   0   45.80    3.00
  -4   7   0   52.39    3.00
  -4   7   0   51.49    4.40
   3  -7   0    9.30    1.40
   3  -7   0   17.40    3.80
   3  -7   0   10.30    1.50
   3  -7   0   12.10    1.30
   3  -7   0   11.10    2.60
  -3   7   0   10.50    1.80
  -3   7   0   12.00    1.40
  -3   7   0   16.20    3.50
  -3   7   0   11.40    1.30
  -3   7   0   11.30    2.10
  -3   7   0   10.70    3.60
   2  -7   0  486.95   16.40
   2  -7   0  498.95   21.50
   2  -7   0  487.65   17.50
   2  -7   0  546.05   22.20
  -2   7   0  478.45   16.50
  -2   7   0  418.46   24.40
  -2   7   0  463.15   16.30
  -2   7   0  462.65   22.10
  -2   7   0  491.05   18.50
  -2   7   0  474.35   18.00
   1  -7   0   -0.10    0.90
   1  -7   0   -0.90    0.80
   1  -7   0   -0.10    0.30
   1  -7   0    0.10    0.50
  -1   7   0   -0.10    0.30
  -1   7   0   -1.20    0.50
  -1   7   0   -0.60    0.90
  -1   7   0    0.50    0.40
  -1   7   0    2.50    1.20
  -1   7   0    0.20    0.70
   0  -7   0   20.70    3.50
   0  -7   0   25.90    3.60
   0  -7   0   24.90    2.10
   0   7   0   21.90    2.10
   0   7   0   22.50    2.40
   0   7   0   23.50    4.60
   0   7   0   23.90    1.40
  -1  -7   0  105.39    7.70
  -1  -7   0  113.29    7.90
  -1  -7   0  108.19    4.30
   1   7   0  102.99    3.80
   1   7   0  103.79    8.80
   1   7   0  107.49    5.00
   1   7   0  113.49    5.70
   1   7   0   86.39    8.40
  -2  -7   0    9.30    1.00
  -2  -7   0    9.80    2.60
  -2  -7   0    6.60    1.80
   2   7   0    6.10    2.20
   2   7   0    8.60    1.50
   2   7   0    7.00    1.00
   2   7   0    6.60    2.80
  -3  -7   0    1.40    0.40
  -3  -7   0    0.90    0.80
  -3  -7   0    1.20    1.40
  -3  -7   0    1.70    0.60
  -3  -7   0    1.30    0.70
   3   7   0    1.80    0.60
   3   7   0    1.90    0.80
   3   7   0    3.90    2.10
   3   7   0    1.00    0.60
   3   7   0    1.70    1.50
  -4  -7   0  157.18   11.30
  -4  -7   0  167.58    9.10
  -4  -7   0  161.38    6.90
  -4  -7   0  173.68    6.00
  -4  -7   0  163.08    6.40
   4   7   0  164.78    7.10
   4   7   0  143.69   10.20
   4   7   0  149.09    8.00
   4   7   0  151.98    6.30
  -5  -7   0    2.10    0.80
  -5  -7   0    3.20    0.70
  -5  -7   0    2.60    0.60
  -5  -7   0   -0.10    1.40
  -5  -7   0    2.80    1.10
   5   7   0    1.50    0.70
   5   7   0    0.80    0.60
   5   7   0    1.70    0.90
   5   7   0    5.20    2.00
  -6  -7   0   20.00    1.80
  -6  -7   0   17.00    1.80
  -6  -7   0   19.40    1.40
  -6  -7   0   18.00    4.50
   6   7   0   17.20    1.70
   6   7   0   15.30    2.20
   6   7   0   21.10    1.90
  -7  -7   0   16.80    4.30
  -7  -7   0   13.30    2.40
  -7  -7   0   20.20    1.90
   7   7   0   17.60    2.50
  -8  -7   0    1.20    2.30
  -8  -7   0    0.20    0.90
   4  -8   0    7.70    1.60
   4  -8   0    5.70    1.40
  -4   8   0    6.40    1.10
  -4   8   0    4.70    1.70
  -4   8   0    5.80    1.20
   3  -8   0    1.70    1.00
   3  -8   0    1.20    1.80
   3  -8   0    1.70    0.70
  -3   8   0    2.20    0.80
  -3   8   0    3.20    2.00
  -3   8   0    2.40    0.90
  -3   8   0    1.20    1.20
   2  -8   0  234.18   13.60
   2  -8   0  228.88    8.60
   2  -8   0  259.47   14.00
   2  -8   0  220.68    9.60
  -2   8   0  228.48    9.10
  -2   8   0  219.48   10.70
  -2   8   0  226.28    8.70
  -2   8   0  225.98   14.50
  -2   8   0  202.08    9.90
   1  -8   0   76.69    6.80
   1  -8   0   73.89    7.00
   1  -8   0   61.69    3.30
  -1   8   0   64.69    3.10
  -1   8   0   51.19    7.60
  -1   8   0   64.99    7.30
  -1   8   0   65.49    4.30
  -1   8   0   67.79    4.90
   0  -8   0  155.28    6.20
   0  -8   0  157.48    7.20
   0  -8   0  178.08   11.00
   0  -8   0  167.38   10.40
   0   8   0  130.69   11.90
   0   8   0  151.18    7.20
   0   8   0  161.38    5.80
   0   8   0  160.08    8.00
   0   8   0  166.58   12.20
  -1  -8   0  333.47   16.10
  -1  -8   0  315.87   16.50
  -1  -8   0  311.17   11.90
  -1  -8   0  312.67   10.90
   1   8   0  286.97   18.10
   1   8   0  301.87   12.60
   1   8   0  294.87   11.70
   1   8   0  307.47   10.20
  -2  -8   0   -0.60    1.00
  -2  -8   0    0.10    1.10
  -2  -8   0   -0.30    0.40
  -2  -8   0    0.10    0.30
   2   8   0   -0.20    1.30
   2   8   0    5.90    2.50
   2   8   0   -0.40    0.70
  -3  -8   0  305.77   14.50
  -3  -8   0  295.17   16.00
  -3  -8   0  281.67   10.90
   3   8   0  269.67   18.20
   3   8   0  280.97   10.60
   3   8   0  285.27   11.20
   3   8   0  289.97   11.80
  -4  -8   0    0.10    0.40
  -4  -8   0   -0.10    0.70
  -4  -8   0   -0.20    0.30
  -4  -8   0    0.20    0.60
  -4  -8   0    0.90    1.50
   4   8   0   -0.30    0.40
   4   8   0   -1.00    0.60
   4   8   0    0.50    0.60
   4   8   0   -0.40    1.60
  -5  -8   0   35.20    3.40
  -5  -8   0   39.40    2.20
  -5  -8   0   40.60    3.00
  -5  -8   0   30.60    5.60
   5   8   0   30.30    4.90
   5   8   0   37.80    2.50
   5   8   0   33.00    3.00
  -6  -8   0   19.60    1.70
  -6  -8   0   19.80    2.10
  -6  -8   0   21.40    2.30
  -6  -8   0   25.10    5.20
   6   8   0   15.10    2.30
   6   8   0   19.20    3.80
   6   8   0   20.90    2.00
  -7  -8   0   15.30    3.80
  -7  -8   0   10.30    1.30
   3  -9   0   13.50    2.20
  -3   9   0   11.40    2.40
  -3   9   0   12.60    1.70
  -3   9   0   10.40    1.50
   2  -9   0   18.20    2.30
   2  -9   0   14.90    2.40
   2  -9   0   16.80    1.70
   2  -9   0   17.50    4.70
  -2   9   0   15.50    2.40
  -2   9   0   23.30    3.60
  -2   9   0   19.00    1.80
  -2   9   0   16.80    3.70
   1  -9   0    0.50    0.70
   1  -9   0    1.80    1.70
   1  -9   0    0.90    0.50
  -1   9   0    0.50    0.50
  -1   9   0   -0.90    1.20
  -1   9   0   -0.20    1.80
  -1   9   0    1.30    1.00
   0  -9   0   75.39    3.70
   0  -9   0   80.09    7.50
   0  -9   0   70.79    4.40
   0  -9   0   80.59    7.80
   0   9   0   62.49    8.70
   0   9   0   72.99    3.20
   0   9   0   72.19    5.30
   0   9   0   70.79    4.50
   0   9   0   63.69    7.60
  -1  -9   0   47.50    5.60
  -1  -9   0   45.30    3.20
  -1  -9   0   43.70    5.20
  -1  -9   0   42.60    2.50
   1   9   0   40.50    1.90
   1   9   0   43.70    3.90
   1   9   0   37.20    7.30
   1   9   0   40.30    3.10
   1   9   0   33.70    6.40
  -2  -9   0   11.10    1.30
  -2  -9   0   14.40    2.90
  -2  -9   0   12.70    1.70
  -2  -9   0   12.20    3.30
   2   9   0   14.30    4.00
   2   9   0   12.40    1.60
   2   9   0   11.10    2.20
   2   9   0   11.90    4.40
  -3  -9   0  363.76   12.50
  -3  -9   0  380.76   17.50
  -3  -9   0  368.06   19.20
   3   9   0  355.56   13.10
   3   9   0  357.16   13.70
   3   9   0  304.97   20.10
  -4  -9   0   25.50    5.00
  -4  -9   0   24.60    1.70
  -4  -9   0   28.50    3.50
   4   9   0   23.30    2.50
   4   9   0   22.70    5.50
   4   9   0   24.90    2.10
  -5  -9   0   39.40    3.90
  -5  -9   0   38.80    2.20
  -5  -9   0   31.00    4.80
  -5  -9   0   39.70    5.90
   5   9   0   19.20    7.00
   5   9   0   37.10    3.40
   5   9   0   34.60    2.60
  -6  -9   0   27.50    5.70
  -6  -9   0   36.00    3.30
   6   9   0   25.20    4.60
   1 -10   0    1.90    1.20
   1 -10   0    2.10    2.50
   1 -10   0   -0.10    2.10
  -1  10   0    2.50    1.10
   0 -10   0    9.70    2.50
   0 -10   0   10.80    1.30
   0 -10   0   10.20    3.60
   0  10   0    6.40    3.70
   0  10   0   11.90    3.80
   0  10   0    7.40    1.80
  -1 -10   0   15.90    3.70
  -1 -10   0    9.30    3.40
  -1 -10   0   11.00    1.40
   1  10   0    8.50    4.60
   1  10   0    8.20    4.30
   1  10   0   10.70    1.90
  -2 -10   0   51.39    6.00
  -2 -10   0   39.20    5.80
  -2 -10   0   44.80    2.70
   2  10   0   47.20    3.30
   2  10   0   43.70    8.90
  -3 -10   0    5.80    1.00
  -3 -10   0    8.10    2.70
  -3 -10   0    4.70    2.60
   3  10   0    2.90    3.20
   3  10   0    6.00    1.30
   3  10   0    7.10    3.20
   3  10   0    7.40    1.40
  -4 -10   0    1.60    1.30
   4  10   0    2.10    2.60
  -5 -10   0  317.27   19.00
  -5 -10   0  302.77   14.20
   5  10   0  264.67   12.30
  -5 -10   1   65.69    7.80
  -5 -10   1   72.89    5.60
   4  10  -1   22.80    6.00
   4  10  -1   27.80    3.00
  -4 -10   1   33.10    2.10
   3  10  -1    3.70    3.50
   3  10  -1    5.00    1.40
   3  10  -1    3.10    1.10
   3  10  -1    6.50    3.00
  -3 -10   1    6.10    3.00
  -3 -10   1    5.10    1.00
  -3 -10   1    7.80    2.40
   2  10  -1    2.10    2.60
   2  10  -1   -0.70    3.10
   2  10  -1    2.00    0.90
  -2 -10   1    6.20    2.00
  -2 -10   1    1.80    0.60
  -2 -10   1   -0.90    2.00
   1  10  -1   -1.20    0.60
   1  10  -1   -4.30    2.40
   1  10  -1   -2.00    1.70
  -1 -10   1   -2.30    1.20
  -1 -10   1   -0.50    1.70
  -1 -10   1   -0.20    0.50
   0  10  -1   65.59   11.30
   0  10  -1   77.09    5.80
   0  10  -1   97.29   11.30
   0 -10   1  103.79    8.40
   0 -10   1   77.89    4.20
   0 -10   1   84.19    9.20
  -1  10  -1   61.19    9.20
  -1  10  -1   68.89    4.70
   1 -10   1   83.79    7.90
   1 -10   1   68.79    8.70
   6   9  -1   -2.00    2.90
   6   9  -1    2.00    1.10
  -6  -9   1    2.90    1.30
  -6  -9   1    1.60    2.30
   5   9  -1   52.39    7.80
   5   9  -1   47.80    3.30
   5   9  -1   54.69    4.20
  -5  -9   1   59.69    7.60
  -5  -9   1   51.89    2.80
   4   9  -1   93.59    9.80
   4   9  -1  106.69    5.80
   4   9  -1   93.59   11.40
   4   9  -1   97.29    4.70
  -4  -9   1   98.89    4.40
  -4  -9   1   98.29    9.40
  -4  -9   1  122.19    7.40
   3   9  -1  161.88   13.60
   3   9  -1  194.98    8.70
   3   9  -1  196.98   16.00
   3   9  -1  194.98    8.00
  -3  -9   1  217.28   13.60
  -3  -9   1  198.78    7.60
  -3  -9   1  225.98   11.60
   2   9  -1   63.49    4.80
   2   9  -1   50.79    7.60
   2   9  -1   54.99    3.40
  -2  -9   1   59.79    3.10
  -2  -9   1   65.69    6.90
  -2  -9   1   63.99    5.90
   1   9  -1    4.30    2.70
   1   9  -1    4.50    1.60
   1   9  -1    6.40    0.70
   1   9  -1    2.20    2.50
   1   9  -1    6.30    1.20
  -1  -9   1    5.30    1.20
  -1  -9   1    8.40    2.40
  -1  -9   1    7.20    1.10
  -1  -9   1    7.30    2.80
   0   9  -1    0.40    1.00
   0   9  -1    0.30    0.40
   0   9  -1    2.30    1.20
   0   9  -1    0.50    1.60
   0   9  -1    1.30    1.50
   0  -9   1   -0.10    0.40
   0  -9   1    0.30    1.20
   0  -9   1    1.20    0.60
   0  -9   1    1.00    1.80
  -1   9  -1   20.50    2.60
  -1   9  -1   23.90    5.30
  -1   9  -1   20.30    5.10
  -1   9  -1   20.10    4.10
  -1   9  -1   21.30    1.60
   1  -9   1   15.00    2.20
   1  -9   1   15.70    4.10
   1  -9   1   20.00    2.30
   1  -9   1   29.20    4.30
  -2   9  -1   52.29    3.90
  -2   9  -1   41.00    2.60
  -2   9  -1   47.50    6.60
  -2   9  -1   38.30    4.30
   2  -9   1   40.80    3.50
   2  -9   1   45.80    2.90
   2  -9   1   45.30    6.30
  -3   9  -1   11.30    2.60
  -3   9  -1    9.50    1.40
   3  -9   1   11.90    2.00
   7   8  -1   14.50    2.40
  -7  -8   1   20.30    1.60
  -7  -8   1   23.60    5.60
   6   8  -1    0.30    0.90
   6   8  -1    0.80    1.90
  -6  -8   1   -0.50    0.30
  -6  -8   1   -0.40    0.50
  -6  -8   1    0.80    0.60
  -6  -8   1   -0.70    0.80
  -6  -8   1   -0.80    1.70
   5   8  -1  146.59    6.20
   5   8  -1  122.99   10.10
   5   8  -1  156.88    7.60
  -5  -8   1  149.29   11.60
  -5  -8   1  152.48    6.00
  -5  -8   1  166.88    8.00
  -5  -8   1  154.58    6.90
   4   8  -1    5.80    2.40
   4   8  -1    8.20    2.30
   4   8  -1    5.80    1.00
   4   8  -1    6.20    1.30
   4   8  -1    6.70    1.50
  -4  -8   1    5.40    0.90
  -4  -8   1    7.00    1.80
  -4  -8   1    5.50    1.00
  -4  -8   1    8.50    2.90
   3   8  -1   10.60    2.00
   3   8  -1   12.30    1.70
   3   8  -1   13.20    3.70
   3   8  -1    6.30    3.10
   3   8  -1   15.30    1.60
  -3  -8   1   17.90    3.20
  -3  -8   1   14.30    1.60
  -3  -8   1   15.90    3.80
  -3  -8   1   13.70    1.20
   2   8  -1   15.10    1.60
   2   8  -1   25.70    5.20
   2   8  -1   12.40    3.50
   2   8  -1   18.80    2.40
  -2  -8   1   11.60    3.00
  -2  -8   1   14.90    3.10
  -2  -8   1   13.90    1.30
  -2  -8   1   14.70    1.70
   1   8  -1  347.77   11.20
   1   8  -1  295.07   18.90
   1   8  -1  345.07   12.80
   1   8  -1  355.06   14.20
   1   8  -1  345.17   19.90
  -1  -8   1  346.07   17.10
  -1  -8   1  319.77   12.90
  -1  -8   1  334.27   11.90
  -1  -8   1  385.16   17.00
   0   8  -1    8.10    1.40
   0   8  -1   12.20    3.30
   0   8  -1   11.30    2.10
   0   8  -1   13.00    1.10
   0   8  -1   10.80    3.40
   0  -8   1   13.20    1.70
   0  -8   1   13.90    1.30
   0  -8   1   10.80    3.70
   0  -8   1   16.30    3.40
  -1   8  -1   61.19    4.80
  -1   8  -1   60.79    3.00
  -1   8  -1   61.29    4.10
  -1   8  -1   56.69    7.00
   1  -8   1   76.49    6.70
   1  -8   1   60.59    3.20
  -2   8  -1    3.20    1.10
  -2   8  -1    1.20    1.80
  -2   8  -1    2.00    1.30
  -2   8  -1    1.80    2.00
  -2   8  -1    2.20    1.30
   2  -8   1    3.60    1.10
   2  -8   1    2.20    1.60
   2  -8   1    2.70    0.70
   2  -8   1    3.50    2.00
  -3   8  -1    6.20    1.70
  -3   8  -1    3.50    0.80
  -3   8  -1    3.50    1.40
  -3   8  -1    5.50    1.00
  -3   8  -1    3.80    1.70
   3  -8   1    4.90    1.30
   3  -8   1    2.70    0.80
  -4   8  -1   29.30    2.30
  -4   8  -1   24.90    3.60
  -4   8  -1   23.50    2.20
   4  -8   1   27.00    2.80
  -8  -7   1    0.20    0.80
  -8  -7   1   -2.80    1.60
  -7  -7   1    8.40    1.70
  -7  -7   1   16.50    4.10
   6   7  -1   41.00    3.80
   6   7  -1   49.99    3.80
   6   7  -1   40.60    2.70
   6   7  -1   45.20    2.80
  -6  -7   1   49.10    4.30
  -6  -7   1   46.00    2.40
  -6  -7   1   49.60    3.00
  -6  -7   1   51.89    6.30
  -6  -7   1   49.90    2.90
   5   7  -1    1.40    0.80
   5   7  -1    1.10    0.60
   5   7  -1    0.20    0.60
  -5  -7   1    2.10    0.80
  -5  -7   1    0.70    0.40
  -5  -7   1    3.90    2.40
  -5  -7   1    1.00    0.60
   4   7  -1   -0.20    1.00
   4   7  -1   -0.20    0.60
   4   7  -1   -0.60    0.30
   4   7  -1   -0.50    1.00
   4   7  -1   -0.70    0.50
  -4  -7   1    0.20    0.50
  -4  -7   1    0.00    0.30
  -4  -7   1    0.40    0.30
  -4  -7   1    0.90    0.90
   3   7  -1  301.37   18.60
   3   7  -1  295.47   16.70
   3   7  -1  317.47   12.10
   3   7  -1  327.47   12.70
   3   7  -1  319.27   11.40
  -3  -7   1  329.67   11.20
  -3  -7   1  329.17   16.80
  -3  -7   1  351.16   14.60
  -3  -7   1  323.47   11.80
   2   7  -1   11.70    1.30
   2   7  -1    8.40    2.80
   2   7  -1   10.00    1.70
  -2  -7   1   10.00    1.00
  -2  -7   1    7.30    2.00
  -2  -7   1    7.00    1.80
   1   7  -1  190.78   13.00
   1   7  -1  202.58    8.10
   1   7  -1  203.18   14.20
   1   7  -1  200.58    6.80
   1   7  -1  196.58    8.90
  -1  -7   1  225.68   11.50
  -1  -7   1  199.38    8.20
  -1  -7   1  202.98    7.40
  -1  -7   1  201.48   11.40
   0   7  -1   57.09    6.60
   0   7  -1   62.59    2.60
   0   7  -1   65.29    4.30
   0   7  -1   58.89    3.60
   0   7  -1   49.70    6.40
   0  -7   1   54.89    5.50
   0  -7   1   70.89    5.90
   0  -7   1   59.29    2.90
   0  -7   1   57.89    3.60
  -1   7  -1 1237.78   39.20
  -1   7  -1 1197.68   46.60
  -1   7  -1 1062.79   48.00
  -1   7  -1 1239.08   41.70
  -1   7  -1 1219.08   40.90
   1  -7   1 1286.27   45.60
   1  -7   1 1150.78   39.40
   1  -7   1 1362.06   45.40
   1  -7   1 1269.07   40.70
  -2   7  -1  156.88    6.40
  -2   7  -1  167.08   11.20
  -2   7  -1  134.19   11.90
  -2   7  -1  153.58    7.60
  -2   7  -1  154.68    8.10
  -2   7  -1  166.28    6.30
   2  -7   1  161.78    7.30
   2  -7   1  168.78   10.20
   2  -7   1  152.78   10.40
   2  -7   1  171.08    6.40
  -3   7  -1   33.20    3.50
  -3   7  -1   33.00    2.30
  -3   7  -1   27.10    6.00
  -3   7  -1   34.00    3.30
  -3   7  -1   35.10    6.20
  -3   7  -1   36.60    2.40
   3  -7   1   36.70    5.20
   3  -7   1   37.50    2.30
   3  -7   1   32.40    2.60
   3  -7   1   34.50    2.80
   3  -7   1   37.90    4.40
  -4   7  -1   10.20    2.00
  -4   7  -1   10.50    2.40
  -4   7  -1   10.20    1.30
  -4   7  -1    7.60    1.30
  -4   7  -1    9.70    3.60
   4  -7   1   10.40    1.40
   4  -7   1    8.00    1.50
  -5   7  -1   13.20    1.80
  -5   7  -1   13.40    1.90
   5  -7   1   11.80    1.40
   5  -7   1   11.70    2.10
  -8  -6   1    8.20    2.90
  -8  -6   1    4.40    1.50
  -7  -6   1   -0.70    0.40
  -7  -6   1    0.70    1.10
  -7  -6   1   -0.20    0.30
  -7  -6   1   -1.10    0.50
   6   6  -1   47.60    3.80
  -6  -6   1   53.89    2.30
  -6  -6   1   58.39    3.10
  -6  -6   1   58.29    4.50
  -6  -6   1   58.79    6.40
   5   6  -1  408.76   14.30
   5   6  -1  417.86   14.80
   5   6  -1  410.36   15.60
  -5  -6   1  407.66   14.00
  -5  -6   1  430.66   20.70
  -5  -6   1  422.96   15.00
  -5  -6   1  415.86   16.70
  -5  -6   1  424.36   14.60
   4   6  -1  216.08    7.90
   4   6  -1  187.58   13.80
   4   6  -1  220.28    8.90
   4   6  -1  217.28    8.70
  -4  -6   1  207.18    7.90
  -4  -6   1  226.18   13.10
  -4  -6   1  220.58    8.30
  -4  -6   1  223.28    9.50
   3   6  -1    5.00    1.90
   3   6  -1    3.60    0.70
   3   6  -1    4.20    1.00
   3   6  -1    2.90    1.50
  -3  -6   1    4.10    0.60
  -3  -6   1    4.40    0.80
  -3  -6   1    5.80    1.10
  -3  -6   1    3.60    1.20
  -3  -6   1    2.60    1.50
   2   6  -1   22.90    2.10
   2   6  -1   21.80    1.60
   2   6  -1   22.10    4.50
   2   6  -1   16.00    3.40
  -2  -6   1   18.40    2.70
  -2  -6   1   23.70    1.40
  -2  -6   1   25.20    3.70
  -2  -6   1   19.90    1.70
   1   6  -1   22.10    3.90
   1   6  -1   23.30    1.10
   1   6  -1   24.70    1.80
   1   6  -1   17.00    3.40
   1   6  -1   25.90    2.30
  -1  -6   1   22.90    3.10
  -1  -6   1   24.60    3.50
  -1  -6   1   23.30    1.50
  -1  -6   1   24.90    1.90
   0   6  -1   54.59    3.30
   0   6  -1   57.49    2.40
   0   6  -1   55.39    6.20
   0   6  -1   59.49    3.80
   0   6  -1   48.40    5.40
   0  -6   1   57.89    3.30
   0  -6   1   56.69    2.70
   0  -6   1   63.09    5.20
   0  -6   1   58.89    5.10
  -1   6  -1   45.40    3.10
  -1   6  -1   51.99    5.50
  -1   6  -1   46.60    3.40
  -1   6  -1   45.40    2.40
  -1   6  -1   49.20    2.40
  -1   6  -1   36.40    5.30
   1  -6   1   49.40    3.10
   1  -6   1   49.40    5.00
   1  -6   1   55.49    5.00
   1  -6   1   49.90    2.50
  -2   6  -1    6.00    1.30
  -2   6  -1    5.90    2.60
  -2   6  -1    6.40    2.30
  -2   6  -1    4.90    0.80
  -2   6  -1    5.30    1.30
  -2   6  -1    4.90    0.80
   2  -6   1    4.80    1.70
   2  -6   1    4.20    0.90
   2  -6   1    5.10    2.10
   2  -6   1    4.00    0.70
  -3   6  -1  149.79    7.60
  -3   6  -1  144.99    5.90
  -3   6  -1  155.08    9.70
  -3   6  -1  133.69   11.20
  -3   6  -1  146.59    5.90
   3  -6   1  138.39    6.60
   3  -6   1  149.59    9.50
   3  -6   1  147.49    9.00
   3  -6   1  146.19    5.80
   3  -6   1  149.59    6.20
  -4   6  -1   20.10    4.70
  -4   6  -1   22.60    1.90
  -4   6  -1   25.30    3.60
  -4   6  -1   22.90    1.80
  -4   6  -1   16.80    2.50
   4  -6   1   19.00    1.70
   4  -6   1   30.80    3.90
   4  -6   1   23.70    1.90
   4  -6   1   23.00    2.20
  -5   6  -1    0.40    1.00
  -5   6  -1    1.80    0.70
  -5   6  -1    1.90    0.70
   5  -6   1    1.50    0.70
   5  -6   1    1.50    1.40
  -6   6  -1  107.09    7.10
  -6   6  -1  109.29    6.20
  -6   6  -1  116.49    5.60
   6  -6   1  112.69    5.20
  -8  -5   1   -0.40    0.70
  -8  -5   1   -1.30    1.10
  -7  -5   1    3.40    0.80
  -7  -5   1    3.00    1.10
  -7  -5   1    5.00    2.10
  -7  -5   1    3.20    0.50
  -7  -5   1    4.30    0.60
  -6  -5   1   59.69    3.00
  -6  -5   1   62.29    2.40
  -6  -5   1   57.39    4.20
  -6  -5   1   53.29    6.00
   5   5  -1  224.58    8.90
   5   5  -1  260.07   10.30
  -5  -5   1  262.77    9.10
  -5  -5   1  261.77   14.40
  -5  -5   1  262.57   11.00
  -5  -5   1  255.17    9.10
  -5  -5   1  256.97    8.60
   4   5  -1    3.30    0.60
   4   5  -1    2.50    0.70
   4   5  -1    1.50    1.30
   4   5  -1    2.10    1.10
   4   5  -1    3.00    0.80
  -4  -5   1    2.70    0.50
  -4  -5   1    3.50    1.70
  -4  -5   1    2.60    0.60
  -4  -5   1    3.20    0.90
   3   5  -1   92.99    8.00
   3   5  -1   95.59    3.80
   3   5  -1   99.89    4.50
   3   5  -1   93.69    4.50
  -3  -5   1   96.39    7.20
  -3  -5   1   92.79    4.00
  -3  -5   1   94.49    5.30
  -3  -5   1   95.59    4.10
   2   5  -1  283.07   14.50
   2   5  -1  307.17   16.00
   2   5  -1  326.17   11.70
   2   5  -1  307.57   10.80
   2   5  -1  323.97   11.30
  -2  -5   1  313.77   11.30
  -2  -5   1  313.97   11.10
  -2  -5   1  339.27   13.40
  -2  -5   1  319.97   10.70
  -2  -5   1  333.97   14.90
   1   5  -1  136.99    5.60
   1   5  -1  126.79    9.30
   1   5  -1  137.89    6.10
   1   5  -1  143.39    4.70
   1   5  -1  133.29    8.90
  -1  -5   1  148.29    8.30
  -1  -5   1  157.18    8.00
  -1  -5   1  145.49    5.80
   0   5  -1  260.77   13.20
   0   5  -1  265.87    9.90
   0   5  -1  230.08   13.20
   0  -5   1  285.47   12.50
   0  -5   1  269.37    9.90
   0  -5   1  274.07   12.30
   0  -5   1  270.17    9.10
  -1   5  -1   10.10    1.50
  -1   5  -1    9.00    2.10
  -1   5  -1    9.80    1.00
  -1   5  -1    7.70    2.50
  -1   5  -1   10.20    0.90
  -1   5  -1    8.20    1.30
   1  -5   1    8.90    0.90
   1  -5   1   10.00    1.30
   1  -5   1   10.60    2.30
   1  -5   1    8.70    2.00
  -2   5  -1   89.59    6.30
  -2   5  -1   84.79    7.50
  -2   5  -1   92.79    3.80
  -2   5  -1   84.99    3.70
  -2   5  -1   88.69    4.80
   2  -5   1   92.59    6.30
   2  -5   1   79.89    3.60
   2  -5   1   86.09    4.30
   2  -5   1   98.49    6.60
  -3   5  -1   38.10    3.10
  -3   5  -1   42.80    2.30
  -3   5  -1   42.20    4.20
  -3   5  -1   29.10    5.20
  -3   5  -1   38.30    2.30
   3  -5   1   39.10    2.70
   3  -5   1   47.60    4.30
   3  -5   1   40.80    2.40
  -4   5  -1  122.49   10.70
  -4   5  -1  156.48    8.80
  -4   5  -1  162.58    6.90
  -4   5  -1  132.89    8.20
   4  -5   1  149.49    6.60
   4  -5   1  152.58    5.90
   4  -5   1  171.98    9.00
   4  -5   1  152.78    5.70
  -5   5  -1   71.99    3.50
  -5   5  -1   70.19    5.40
  -5   5  -1   70.09    3.70
  -5   5  -1   68.09    4.90
   5  -5   1   67.89    3.90
   5  -5   1   67.19    3.40
  -6   5  -1    2.80    1.00
  -6   5  -1    3.20    0.70
  -6   5  -1    2.60    1.40
   6  -5   1    4.50    1.00
   6  -5   1    2.90    0.90
  -8  -4   1   25.70    2.30
  -8  -4   1   20.80    2.00
  -8  -4   1   30.10    3.80
  -8  -4   1   22.10    1.50
  -7  -4   1   16.50    1.20
  -7  -4   1   14.80    1.50
  -7  -4   1   12.10    3.10
  -7  -4   1   15.80    2.00
  -7  -4   1   16.40    1.20
  -6  -4   1   44.70    2.20
  -6  -4   1   44.90    2.40
  -6  -4   1   44.10    3.30
  -6  -4   1   49.99    5.50
  -6  -4   1   44.50    2.10
  -6  -4   1   40.10    2.90
   5   4  -1   53.29    3.50
  -5  -4   1   56.39    2.70
  -5  -4   1   56.79    3.80
  -5  -4   1   54.29    3.10
  -5  -4   1   54.79    5.70
  -5  -4   1   58.69    2.30
   4   4  -1  417.36   15.40
   4   4  -1  446.16   14.50
   4   4  -1  432.86   14.60
  -4  -4   1  421.56   14.10
  -4  -4   1  445.46   19.40
  -4  -4   1  431.86   13.80
  -4  -4   1  438.96   14.40
  -4  -4   1  449.06   14.80
   3   4  -1  191.88    6.90
   3   4  -1  198.78   11.60
   3   4  -1  196.18    7.60
   3   4  -1  204.98    7.40
  -3  -4   1  203.78    8.10
  -3  -4   1  196.38    7.00
  -3  -4   1  196.98    7.00
  -3  -4   1  188.68   10.50
   2   4  -1  556.54   23.20
   2   4  -1  576.64   18.80
   2   4  -1  571.84   18.30
   2   4  -1  499.35   21.30
  -2  -4   1  555.64   18.60
  -2  -4   1  592.44   20.40
  -2  -4   1  595.24   22.40
  -2  -4   1  575.54   18.70
   1   4  -1   13.90    0.70
   1   4  -1   11.50    2.40
   1   4  -1   15.10    1.50
   1   4  -1   11.40    2.40
   1   4  -1   12.00    1.20
  -1  -4   1   15.30    1.00
  -1  -4   1   16.30    2.40
  -1  -4   1   13.30    1.20
  -1  -4   1   15.50    2.10
   0   4  -1 1663.03   55.69
   0   4  -1 1536.45   55.99
   0   4  -1 1597.74   52.39
   0  -4   1 1771.72   54.89
  -1   4  -1  207.38    9.90
  -1   4  -1  204.88    7.30
  -1   4  -1  211.48    7.30
  -1   4  -1  192.08   10.90
  -1   4  -1  217.18    8.30
   1  -4   1  216.48   10.00
   1  -4   1  217.68    8.00
   1  -4   1  209.08    9.90
   1  -4   1  210.78    7.30
  -2   4  -1   45.10    2.10
  -2   4  -1   44.30    2.90
  -2   4  -1   45.10    3.80
  -2   4  -1   35.90    4.40
  -2   4  -1   43.20    2.20
   2  -4   1   45.30    4.00
   2  -4   1   43.50    2.10
   2  -4   1   49.00    4.00
   2  -4   1   45.80    2.60
  -3   4  -1   18.50    2.40
  -3   4  -1   21.10    1.50
  -3   4  -1   21.80    2.10
  -3   4  -1   20.00    1.40
   3  -4   1   22.10    2.70
   3  -4   1   19.00    1.70
   3  -4   1   19.70    1.40
   3  -4   1   17.60    1.30
  -4   4  -1   93.49    5.00
  -4   4  -1   80.39    3.90
  -4   4  -1   85.29    3.70
  -4   4  -1   77.99    5.30
  -4   4  -1   75.99    7.30
   4  -4   1   91.59    5.70
   4  -4   1   82.99    3.60
   4  -4   1   87.49    4.20
  -5   4  -1   53.09    6.30
  -5   4  -1   61.39    3.40
  -5   4  -1   62.69    4.20
  -5   4  -1   60.89    4.60
   5  -4   1   72.59    4.90
   5  -4   1   66.29    3.50
   5  -4   1   65.09    3.10
  -6   4  -1  158.28    6.80
  -6   4  -1  161.88    6.40
  -6   4  -1  156.78    8.10
   6  -4   1  160.88    6.30
   6  -4   1  155.88    6.70
  -7   4  -1    7.50    1.80
  -7   4  -1    7.40    1.00
   7  -4   1    7.70    1.30
   7  -4   1    9.70    1.90
  -9  -3   1    2.00    0.80
  -8  -3   1   12.60    1.50
  -8  -3   1   12.40    1.60
  -8  -3   1   12.40    1.10
  -8  -3   1    8.20    1.60
  -8  -3   1   11.30    2.60
  -8  -3   1   12.00    1.30
  -7  -3   1   22.00    2.20
  -7  -3   1   25.90    1.70
  -7  -3   1   15.40    3.30
  -7  -3   1   22.40    2.20
  -7  -3   1   22.20    1.80
  -7  -3   1   24.40    1.50
  -6  -3   1   22.90    1.70
  -6  -3   1   22.40    1.50
  -6  -3   1   16.50    3.30
  -6  -3   1   21.90    1.40
  -6  -3   1   21.90    2.30
  -6  -3   1   24.10    2.20
  -5  -3   1    5.40    0.70
  -5  -3   1    5.00    0.70
  -5  -3   1    4.80    0.60
  -5  -3   1    4.90    1.00
  -5  -3   1    3.50    0.80
  -5  -3   1    4.20    1.90
   4   3  -1   21.20    1.90
  -4  -3   1   22.20    2.00
  -4  -3   1   21.80    1.10
  -4  -3   1   25.30    1.50
  -4  -3   1   26.70    3.60
   3   3  -1    3.50    1.50
   3   3  -1    3.60    0.60
   3   3  -1    3.70    0.80
   3   3  -1    2.00    0.80
  -3  -3   1    2.70    1.30
  -3  -3   1    3.20    0.60
  -3  -3   1    3.90    0.40
  -3  -3   1    2.80    0.50
  -3  -3   1    2.90    0.60
  -3  -3   1    3.40    0.50
   2   3  -1  972.50   35.30
   2   3  -1  903.11   31.40
   2   3  -1  901.21   33.10
  -2  -3   1 1023.20   34.70
  -2  -3   1 1088.89   32.40
  -2  -3   1  990.10   31.10
   1   3  -1   34.10    3.00
   1   3  -1   36.40    1.30
   1   3  -1   33.70    3.40
   1   3  -1   37.20    2.10
   1   3  -1   34.40    1.70
  -1  -3   1   36.90    1.30
  -1  -3   1   38.70    2.80
  -1  -3   1   36.60    1.90
  -1  -3   1   36.00    1.90
   0   3  -1 2187.78  108.79
   0   3  -1 2214.18  256.77
   0  -3   1 2801.12  285.47
   0  -3   1 2218.08  113.29
  -1   3  -1   40.20    2.40
  -1   3  -1   40.90    3.80
  -1   3  -1   43.20    1.80
  -1   3  -1   36.80    1.80
  -1   3  -1   37.90    3.10
   1  -3   1   36.00    2.10
   1  -3   1   42.70    3.30
   1  -3   1   38.90    3.30
  -2   3  -1  134.79    5.60
  -2   3  -1  135.19    4.70
  -2   3  -1  129.19    4.80
  -2   3  -1  126.19    7.70
  -2   3  -1  123.89    6.30
   2  -3   1  129.79    5.20
   2  -3   1  134.59    6.70
   2  -3   1  121.49    4.70
  -3   3  -1  566.24   24.90
  -3   3  -1  660.23   23.00
  -3   3  -1  661.33   22.00
  -3   3  -1  643.54   20.80
  -3   3  -1  641.54   21.10
   3  -3   1  641.44   21.40
   3  -3   1  605.24   20.70
   3  -3   1  663.93   20.60
   3  -3   1  695.53   23.50
  -4   3  -1    4.60    0.80
  -4   3  -1    4.20    1.30
  -4   3  -1    6.30    1.20
  -4   3  -1    5.90    1.90
  -4   3  -1    4.70    0.70
   4  -3   1    5.00    0.70
   4  -3   1    3.90    0.80
   4  -3   1    5.20    1.30
  -5   3  -1   18.00    2.50
  -5   3  -1   23.10    1.50
  -5   3  -1   14.70    3.30
  -5   3  -1   23.10    1.80
  -5   3  -1   21.30    2.20
   5  -3   1   22.60    1.50
   5  -3   1   19.20    2.20
   5  -3   1   23.00    1.70
  -6   3  -1   60.39    6.60
  -6   3  -1   64.49    4.60
  -6   3  -1   67.49    4.40
  -6   3  -1   64.39    3.20
  -6   3  -1   70.09    3.70
   6  -3   1   65.99    3.40
   6  -3   1   64.09    3.20
   6  -3   1   74.49    4.40
  -7   3  -1   84.79    4.50
  -7   3  -1   84.79    3.90
  -7   3  -1   83.09    5.30
   7  -3   1   80.79    3.90
   7  -3   1   85.69    4.10
  -9  -2   1    3.80    0.90
  -9  -2   1    3.80    1.40
  -8  -2   1   -0.40    0.40
  -8  -2   1   -0.30    0.60
  -8  -2   1   -0.10    0.60
  -7  -2   1   28.50    3.90
  -7  -2   1   20.80    1.40
  -7  -2   1   19.60    2.10
  -7  -2   1   22.40    1.90
  -7  -2   1   21.40    1.80
  -7  -2   1   22.30    1.70
  -6  -2   1   83.59    4.50
  -6  -2   1   84.59    3.70
  -6  -2   1   88.29    4.00
  -6  -2   1   85.09    6.70
  -6  -2   1   85.29    3.50
  -6  -2   1   89.59    4.30
  -5  -2   1  144.79    5.30
  -5  -2   1  145.99    6.30
  -5  -2   1  151.28    5.70
  -5  -2   1  150.68    5.50
  -5  -2   1  159.38    9.10
  -5  -2   1  136.09    6.10
  -4  -2   1   34.10    1.80
  -4  -2   1   33.10    1.50
  -4  -2   1   32.20    1.60
  -4  -2   1   31.10    2.10
  -4  -2   1   31.40    3.60
  -4  -2   1   30.20    2.20
   3   2  -1  200.78    7.60
  -3  -2   1  200.78    9.70
  -3  -2   1  195.78    7.70
  -3  -2   1  205.98    7.40
  -3  -2   1  203.68    6.80
   2   2  -1  428.36   13.60
   2   2  -1  406.06   13.30
   2   2  -1  394.66   14.30
   2   2  -1  406.26   13.90
   2   2  -1  430.36   16.60
  -2  -2   1  435.26   13.70
  -2  -2   1  414.46   13.30
  -2  -2   1  411.86   16.00
  -2  -2   1  424.86   13.40
  -2  -2   1  398.56   13.70
   1   2  -1  100.39    3.50
   1   2  -1   98.89    4.70
  -1  -2   1   99.79    5.10
  -1  -2   1   97.79    3.70
  -1  -2   1   99.39    4.30
  -1  -2   1  100.39    3.20
  -1  -2   1  102.09    3.60
   0   2  -1  316.17   12.00
   0   2  -1  320.77   10.90
   0   2  -1  314.47   12.10
   0  -2   1  334.47   11.80
   0  -2   1  333.17   10.30
   0  -2   1  314.67   10.40
   0  -2   1  324.77   11.90
  -1   2  -1   12.30    1.40
  -1   2  -1   11.70    1.10
  -1   2  -1   11.70    1.70
  -1   2  -1   11.50    0.70
   1  -2   1   11.40    1.60
  -2   2  -1 2812.12  286.87
  -2   2  -1 2289.67  112.39
   2  -2   1 2817.62  287.87
  -3   2  -1  350.06   12.20
  -3   2  -1  330.57   13.30
  -3   2  -1  343.77   11.30
  -3   2  -1  332.87   14.40
  -3   2  -1  339.97   11.60
   3  -2   1  334.87   11.70
   3  -2   1  346.47   13.10
   3  -2   1  356.26   11.30
  -4   2  -1   63.69    3.50
  -4   2  -1   60.59    5.10
  -4   2  -1   64.59    3.00
  -4   2  -1   63.79    2.70
  -4   2  -1   65.79    4.40
   4  -2   1   61.69    3.00
   4  -2   1   67.19    2.70
  -5   2  -1   90.09    4.60
  -5   2  -1   79.69    6.50
  -5   2  -1   91.09    3.70
  -5   2  -1   85.79    5.50
  -5   2  -1   91.89    4.10
   5  -2   1   89.49    3.70
   5  -2   1   93.29    4.70
   5  -2   1   87.99    3.80
  -6   2  -1  140.29    7.50
  -6   2  -1  137.89    6.50
  -6   2  -1  125.99    8.90
  -6   2  -1  128.89    5.20
  -6   2  -1  135.29    5.70
   6  -2   1  133.29    5.30
  -7   2  -1   47.30    3.50
  -7   2  -1   49.70    3.10
  -7   2  -1   44.10    2.50
   7  -2   1   49.60    2.60
   7  -2   1   46.90    2.50
  -8   2  -1    8.40    1.60
  -8   2  -1    9.40    1.10
  -8   2  -1    9.50    1.80
   8  -2   1    9.10    1.10
   8  -2   1    8.90    1.30
  -8  -1   1   34.10    2.50
  -8  -1   1   38.00    3.20
  -8  -1   1   38.20    2.20
  -8  -1   1   32.90    2.70
  -7  -1   1   49.60    2.50
  -7  -1   1   50.29    2.80
  -7  -1   1   52.49    3.60
  -7  -1   1   50.19    3.10
  -7  -1   1   53.19    2.90
  -7  -1   1   53.69    5.00
  -6  -1   1    3.00    0.80
  -6  -1   1    2.70    0.50
  -6  -1   1    3.80    0.70
  -6  -1   1    2.50    1.40
  -6  -1   1    3.40    0.70
  -6  -1   1    3.50    1.00
  -5  -1   1   56.29    2.50
  -5  -1   1   58.89    2.90
  -5  -1   1   57.39    2.90
  -5  -1   1   60.29    4.90
  -5  -1   1   57.59    3.30
  -5  -1   1   56.99    2.70
  -4  -1   1    0.40    0.70
  -4  -1   1    0.30    0.20
  -4  -1   1    0.00    0.20
  -4  -1   1    0.10    0.40
  -3  -1   1    1.60    0.90
  -3  -1   1    0.00    0.40
  -3  -1   1    0.60    0.20
  -3  -1   1    0.90    0.40
   2   1  -1   63.09    4.00
  -2  -1   1   65.99    3.90
  -2  -1   1   66.59    2.90
  -2  -1   1   63.29    2.80
  -2  -1   1   65.79    2.40
   1   1  -1 5803.82  196.48
   1   1  -1 6366.56  285.97
  -1  -1   1 6587.14  294.57
  -1  -1   1 5395.76  196.48
   0   1  -1 3559.64  129.09
   0  -1   1 3875.81  234.48
   0  -1   1 3515.35  129.29
  -1   1  -1  463.65   15.50
  -1   1  -1  430.86   15.60
   1  -1   1  461.15   15.30
   1  -1   1  459.65   15.80
  -2   1  -1  836.72   28.00
  -2   1  -1  828.82   27.90
  -3   1  -1  153.68    5.70
  -3   1  -1  141.99    5.00
  -3   1  -1  130.89    6.70
  -3   1  -1  150.88    5.30
   3  -1   1  143.49    5.80
   3  -1   1  147.49    5.30
   3  -1   1  147.19    5.00
  -4   1  -1  347.47   11.40
  -4   1  -1  315.27   13.90
  -4   1  -1  350.66   12.20
  -4   1  -1  353.76   11.80
   4  -1   1  340.07   11.60
   4  -1   1  360.86   12.20
   4  -1   1  347.87   11.40
  -5   1  -1    1.10    0.30
  -5   1  -1    0.50    0.40
  -5   1  -1    0.10    0.80
  -5   1  -1    0.00    0.40
   5  -1   1    0.00    0.20
   5  -1   1   -0.40    0.20
   5  -1   1    0.10    0.20
  -6   1  -1   13.20    1.10
  -6   1  -1   10.00    1.50
  -6   1  -1   13.40    1.40
  -6   1  -1   10.20    2.10
  -6   1  -1   11.70    2.30
   6  -1   1   14.60    1.30
   6  -1   1   13.10    1.00
   6  -1   1   13.10    1.10
  -7   1  -1  272.67   14.30
  -7   1  -1  312.67   11.40
  -7   1  -1  303.67   12.20
  -7   1  -1  313.37   10.80
  -7   1  -1  304.17   11.90
  -7   1  -1  308.57   13.90
   7  -1   1  310.87   10.30
   7  -1   1  332.67   10.60
   7  -1   1  309.07   10.80
  -8   1  -1   19.00    1.50
  -8   1  -1   17.10    1.90
  -8   1  -1   14.30    2.10
  -8   0   1    1.70    0.70
  -8   0   1    1.20    1.00
  -8   0   1    1.50    0.50
  -8   0   1    1.70    0.80
  -7   0   1  162.68    6.20
  -7   0   1  160.18    7.50
  -7   0   1  155.78    6.50
  -7   0   1  160.18    8.50
  -7   0   1  151.58    6.00
  -6   0   1    3.20    1.00
  -6   0   1    3.20    1.80
  -6   0   1    2.20    0.60
  -6   0   1    2.50    0.60
  -6   0   1    1.90    0.50
  -6   0   1    2.90    1.00
  -6   0   1    3.50    0.60
  -5   0   1   75.89    3.20
  -5   0   1   82.99    3.60
  -5   0   1   75.19    4.00
  -5   0   1   84.09    5.50
  -5   0   1   79.79    3.30
   4   0  -1   24.20    1.40
   4   0  -1   24.90    1.30
   4   0  -1   23.90    1.10
  -4   0   1   25.10    2.70
  -4   0   1   24.80    1.30
  -4   0   1   22.30    2.40
  -4   0   1   25.20    1.30
  -4   0   1   22.90    1.50
  -4   0   1   24.50    1.50
   3   0  -1  438.36   13.80
   3   0  -1  426.56   14.00
   3   0  -1  448.26   14.50
   3   0  -1  451.85   14.50
  -3   0   1  427.86   14.20
  -3   0   1  445.66   13.90
  -3   0   1  394.06   15.50
   2   0  -1   96.69    3.40
   2   0  -1   88.89    4.00
   2   0  -1   98.09    3.30
   2   0  -1  102.09    3.70
  -2   0   1  103.79    4.50
  -2   0   1   99.59    3.60
  -2   0   1  101.19    3.30
  -2   0   1   98.59    3.40
  -2   0   1   83.89    4.40
  -1   0   1  526.85   17.50
  -1   0  -1  432.96   14.00
  -2   0  -1  599.44   18.50
  -2   0  -1  578.54   18.70
  -2   0  -1  558.54   18.10
   2   0   1  587.64   18.30
   2   0   1  546.25   18.30
  -3   0  -1   27.20    2.00
  -3   0  -1   29.50    1.30
  -3   0  -1   32.30    1.70
  -3   0  -1   30.20    1.30
  -3   0  -1   32.50    1.60
   3   0   1   30.00    1.30
   3   0   1   29.30    1.50
   3   0   1   31.90    1.40
  -4   0  -1  656.53   21.30
  -4   0  -1  672.43   21.20
  -4   0  -1  699.73   22.00
  -4   0  -1  624.34   23.00
  -4   0  -1  676.93   21.70
   4   0   1  669.43   21.30
   4   0   1  684.03   21.50
   4   0   1  663.93   21.30
  -5   0  -1   75.49    2.90
  -5   0  -1   66.89    4.50
  -5   0  -1   73.29    3.80
  -5   0  -1   74.49    3.30
  -5   0  -1   75.69    3.50
  -5   0  -1   73.39    3.00
   5   0   1   76.19    2.90
   5   0   1   73.59    2.80
   5   0   1   73.69    3.00
  -6   0  -1   97.29    3.70
  -6   0  -1   96.79    4.20
  -6   0  -1   96.39    4.70
  -6   0  -1   89.79    4.30
  -6   0  -1   80.09    5.40
   6   0   1   95.39    3.70
  -7   0  -1   38.30    2.40
  -7   0  -1   36.70    2.00
  -7   0  -1   30.20    3.30
  -7   0  -1   36.50    2.80
  -8   0  -1   29.70    2.30
  -8   0  -1   29.90    2.70
  -8   0  -1   23.80    2.50
  -8   0  -1   32.80    2.30
  -8   1   1    1.60    0.90
  -8   1   1    3.20    0.80
  -8   1   1    2.10    0.70
  -7   1   1    1.10    1.30
  -7   1   1   -0.10    0.50
  -7   1   1    0.00    0.50
  -7   1   1    0.00    0.60
  -7   1   1    0.50    0.40
   6  -1  -1   68.79    3.10
   6  -1  -1   63.49    3.00
   6  -1  -1   65.49    2.80
  -6   1   1   59.49    2.90
  -6   1   1   68.09    3.40
  -6   1   1   69.89    4.80
  -6   1   1   57.29    5.40
  -6   1   1   62.19    4.00
  -6   1   1   65.79    3.00
  -6   1   1   61.29    3.30
   5  -1  -1  139.59    5.60
   5  -1  -1  128.89    4.70
   5  -1  -1  126.29    4.90
  -5   1   1  133.89    5.30
  -5   1   1  137.29    6.30
  -5   1   1  112.39    7.50
  -5   1   1  133.89    5.30
  -5   1   1  118.79    4.80
  -5   1   1  127.79    5.00
   4  -1  -1    3.00    0.60
   4  -1  -1    2.60    0.80
   4  -1  -1    3.50    0.50
   4  -1  -1    3.90    0.60
  -4   1   1    2.10    0.40
  -4   1   1    2.90    0.50
  -4   1   1    3.00    0.60
  -4   1   1    3.20    0.60
  -4   1   1    3.20    1.40
   3  -1  -1    6.10    0.60
   3  -1  -1    6.90    1.20
   3  -1  -1    7.90    0.80
   3  -1  -1    6.90    0.60
  -3   1   1    6.80    0.80
  -3   1   1    5.90    0.60
  -3   1   1    7.30    0.80
  -3   1   1    6.80    0.80
  -3   1   1    5.40    1.50
   2  -1  -1  310.07   10.10
   2  -1  -1  312.17   10.10
   2  -1  -1  310.47   10.00
  -2   1   1  325.77   10.40
  -2   1   1  275.97   12.10
  -2   1   1  322.47   10.20
  -2   1   1  313.27   10.20
  -2   1   1  293.37   10.00
   1  -1  -1 5488.75  297.57
  -1   1   1 4561.94  179.58
  -1   1   1 5196.78  292.37
   0  -1  -1  369.06   14.50
   0  -1  -1  456.45   14.20
  -1  -1  -1   10.50    0.50
  -1  -1  -1    9.80    1.30
  -1  -1  -1   11.10    0.50
   1   1   1   10.80    0.50
   1   1   1   10.20    1.20
  -2  -1  -1 8913.71  359.26
   2   1   1 9999.00  367.86
   2   1   1 8282.07  292.47
  -3  -1  -1   77.19    2.90
  -3  -1  -1   77.59    2.70
  -3  -1  -1   83.79    3.30
  -3  -1  -1   78.79    3.00
  -3  -1  -1   78.79    3.30
   3   1   1   77.99    3.00
  -4  -1  -1  707.93   23.00
  -4  -1  -1  703.43   23.60
  -4  -1  -1  743.23   23.30
  -4  -1  -1  725.23   23.50
  -4  -1  -1  743.13   23.70
  -4  -1  -1  727.03   23.80
  -5  -1  -1    0.00    0.20
  -5  -1  -1    0.90    0.40
  -5  -1  -1    0.20    0.20
  -5  -1  -1    0.20    0.30
  -5  -1  -1    0.50    0.40
  -6  -1  -1   13.60    1.00
  -6  -1  -1   15.30    1.50
  -6  -1  -1   14.30    1.60
  -6  -1  -1   16.30    1.30
  -6  -1  -1   14.80    1.20
  -7  -1  -1    4.90    1.40
  -7  -1  -1    4.60    1.10
  -7  -1  -1    3.00    0.70
  -7  -1  -1    2.60    0.70
  -7  -1  -1    0.30    1.80
  -7  -1  -1    4.20    0.70
  -8  -1  -1   44.50    7.10
  -8  -1  -1   38.20    2.10
  -8  -1  -1   35.70    2.90
  -8  -1  -1   38.10    2.50
  -8  -1  -1   37.40    2.90
  -9  -1  -1   17.70    2.30
  -9  -1  -1   19.10    2.30
  -9  -1  -1   19.10    1.80
  -8   2   1  127.89    5.60
  -8   2   1  133.19    7.50
  -8   2   1  138.09    6.50
  -8   2   1  127.79    7.60
   7  -2  -1    2.80    0.60
   7  -2  -1    3.10    0.50
  -7   2   1    2.50    0.90
  -7   2   1    2.40    0.60
  -7   2   1    1.50    0.80
   6  -2  -1   12.60    1.10
   6  -2  -1   13.00    1.10
   6  -2  -1   13.30    1.60
  -6   2   1    9.00    1.30
  -6   2   1   12.60    1.60
  -6   2   1   11.30    1.10
  -6   2   1    9.90    2.50
   5  -2  -1    3.60    0.70
   5  -2  -1    3.00    1.00
   5  -2  -1    3.20    0.60
  -5   2   1    3.40    0.60
  -5   2   1    3.60    0.90
  -5   2   1    4.70    0.90
  -5   2   1    3.20    0.90
  -5   2   1    3.10    1.50
   4  -2  -1   57.29    2.70
   4  -2  -1   54.89    2.60
   4  -2  -1   64.39    4.10
   4  -2  -1   55.59    2.50
  -4   2   1   54.69    2.50
  -4   2   1   61.79    3.20
  -4   2   1   54.79    2.80
  -4   2   1   48.30    4.80
  -4   2   1   55.79    2.90
   3  -2  -1    5.00    0.70
   3  -2  -1    6.10    0.60
  -3   2   1    3.60    1.40
  -3   2   1    2.90    0.50
  -3   2   1    4.20    0.70
  -3   2   1    4.00    0.50
   2  -2  -1   68.39    2.90
   2  -2  -1   76.59    2.70
   2  -2  -1   67.69    4.50
   2  -2  -1   71.89    2.90
  -2   2   1   71.39    3.30
  -2   2   1   68.49    2.70
  -2   2   1   70.29    3.00
  -2   2   1   58.29    4.80
  -1   2   1 1140.69   37.10
   0   2   1  924.71   31.90
  -1  -2  -1  564.64   19.60
  -1  -2  -1  517.95   18.80
  -1  -2  -1  542.35   16.90
   1   2   1  526.05   19.40
   1   2   1  476.65   18.70
  -2  -2  -1  565.84   20.50
  -2  -2  -1  617.74   19.10
  -2  -2  -1  649.24   22.80
   2   2   1  535.05   20.40
   2   2   1  615.74   19.20
  -3  -2  -1  413.36   13.40
  -3  -2  -1  433.26   14.10
  -3  -2  -1  416.26   13.90
  -3  -2  -1  414.86   15.50
  -3  -2  -1  429.96   13.60
  -3  -2  -1  426.56   13.40
   3   2   1  430.96   14.30
  -5  -2  -1    1.90    0.40
  -5  -2  -1    1.30    0.50
  -5  -2  -1    2.20    0.30
  -5  -2  -1    1.10    0.50
  -5  -2  -1    0.00    1.10
  -5  -2  -1    1.60    0.50
  -6  -2  -1  277.17   10.60
  -6  -2  -1  266.37    9.40
  -6  -2  -1  286.37    9.90
  -6  -2  -1  295.77   15.70
  -6  -2  -1  274.07   10.30
  -6  -2  -1  299.17   10.50
  -7  -2  -1  236.68    8.80
  -7  -2  -1  227.78    8.60
  -7  -2  -1  239.98    9.20
  -7  -2  -1  229.98    9.50
  -7  -2  -1  244.38   14.30
  -7  -2  -1  230.98    8.10
  -8  -2  -1    9.10    1.50
  -8  -2  -1    4.80    2.40
  -8  -2  -1    9.90    1.40
  -8  -2  -1   12.60    1.00
  -8  -2  -1    8.40    1.10
  -9  -2  -1   -1.30    0.40
  -9  -2  -1   -1.60    0.70
  -9  -2  -1    1.10    0.60
   7  -3  -1   12.30    1.40
   7  -3  -1   15.90    1.50
  -7   3   1   13.90    1.70
  -7   3   1   12.30    2.00
  -7   3   1   15.90    1.40
   6  -3  -1   45.00    2.50
   6  -3  -1   45.10    3.60
   6  -3  -1   45.80    2.50
  -6   3   1   41.60    5.70
  -6   3   1   41.50    2.40
  -6   3   1   45.00    3.30
  -6   3   1   47.10    2.90
   5  -3  -1   25.10    1.70
   5  -3  -1   24.00    2.70
   5  -3  -1   25.50    1.90
   5  -3  -1   23.50    1.60
  -5   3   1   22.60    1.60
  -5   3   1   21.30    1.80
  -5   3   1   24.10    4.50
  -5   3   1   22.20    2.10
   4  -3  -1    3.50    0.70
   4  -3  -1    3.20    0.50
   4  -3  -1    3.90    0.60
  -4   3   1    4.30    1.00
  -4   3   1    4.20    0.80
  -4   3   1    4.00    0.60
  -4   3   1    5.50    1.10
  -4   3   1    3.20    1.60
   3  -3  -1  140.09    5.20
   3  -3  -1  137.29    5.10
   3  -3  -1  143.69    7.80
   3  -3  -1  138.59    5.40
  -3   3   1  146.09    6.30
  -3   3   1  138.49    5.70
  -3   3   1  120.29    8.60
  -3   3   1  135.79    5.10
  -3   3   1  141.99    5.40
   2  -3  -1   53.49    3.40
   2  -3  -1   56.49    2.30
   2  -3  -1   55.09    4.50
   2  -3  -1   53.29    2.60
   2  -3  -1   54.99    2.60
  -2   3   1   55.59    2.50
  -2   3   1   47.80    4.80
  -2   3   1   54.19    3.50
  -2   3   1   53.69    2.70
   1  -3  -1   80.39    3.50
   1  -3  -1   95.69    4.50
   1  -3  -1   92.39    5.90
   1  -3  -1   88.59    3.20
  -1   3   1   80.49    3.90
  -1   3   1   87.89    4.90
  -1   3   1   84.59    3.70
   0  -3  -1    6.70    1.40
   0  -3  -1    6.00    1.60
   0   3   1    6.90    1.80
   0   3   1    5.10    1.50
   0   3   1    9.50    0.90
   0   3   1    8.40    0.90
  -1  -3  -1 1483.15   47.60
  -1  -3  -1 1407.46   47.20
   1   3   1 1278.57   47.20
   1   3   1 1423.76   47.90
  -2  -3  -1   70.39    2.70
  -2  -3  -1   68.19    2.80
  -2  -3  -1   65.49    4.40
  -2  -3  -1   66.59    5.30
   2   3   1   60.29    4.40
   2   3   1   70.79    2.80
  -3  -3  -1   19.80    0.90
  -3  -3  -1   22.30    2.20
  -3  -3  -1   24.30    3.50
  -3  -3  -1   20.40    1.10
   3   3   1   25.40    1.70
   3   3   1   21.80    1.10
   3   3   1   21.40    1.40
   3   3   1   17.30    2.10
  -4  -3  -1   69.59    3.20
  -4  -3  -1   71.29    3.10
  -4  -3  -1   64.59    3.40
  -4  -3  -1   73.59    2.70
  -4  -3  -1   69.79    2.50
  -4  -3  -1   68.89    6.20
   4   3   1   66.49    3.40
  -5  -3  -1  231.18    8.70
  -5  -3  -1  223.58    7.70
  -5  -3  -1  248.28    8.50
  -5  -3  -1  225.68    7.90
  -5  -3  -1  241.08   13.70
  -6  -3  -1 1700.43   61.19
  -6  -3  -1 1657.93   53.79
  -6  -3  -1 1681.03   54.19
  -6  -3  -1 1678.33   53.49
  -6  -3  -1 1641.24   52.79
  -7  -3  -1   25.40    2.20
  -7  -3  -1   27.90    5.10
  -7  -3  -1   24.60    2.00
  -7  -3  -1   25.20    1.40
  -7  -3  -1   28.00    1.70
  -7  -3  -1   22.80    2.10
  -8  -3  -1  354.16   19.00
  -8  -3  -1  341.97   13.30
  -8  -3  -1  338.97   13.10
  -8  -3  -1  355.46   12.30
  -8  -3  -1  363.56   13.00
  -8  -3  -1  336.27   11.70
  -9  -3  -1   65.89    3.80
  -9  -3  -1   61.39    4.10
   7  -4  -1   45.60    2.90
   7  -4  -1   47.60    2.90
  -7   4   1   49.60    3.60
  -7   4   1   45.80    2.80
  -7   4   1   43.90    6.00
   6  -4  -1   73.79    3.70
   6  -4  -1   71.19    3.50
  -6   4   1   63.99    4.40
  -6   4   1   63.59    3.40
  -6   4   1   70.59    3.90
   5  -4  -1   28.50    2.10
   5  -4  -1   29.50    1.90
   5  -4  -1   31.60    1.90
  -5   4   1   35.40    2.30
  -5   4   1   29.30    1.90
  -5   4   1   29.70    2.70
  -5   4   1   31.50    2.80
  -5   4   1   29.10    5.30
   4  -4  -1  230.58    9.00
   4  -4  -1  237.78    8.50
   4  -4  -1  271.17   12.20
  -4   4   1  232.48    9.60
  -4   4   1  245.28    9.00
  -4   4   1  243.38    8.60
  -4   4   1  246.08   10.50
  -4   4   1  208.58   13.70
   3  -4  -1    4.00    0.80
   3  -4  -1    2.80    0.50
   3  -4  -1    4.40    0.70
   3  -4  -1    5.40    1.50
  -3   4   1    3.50    0.80
  -3   4   1    4.20    1.30
  -3   4   1    4.20    0.70
  -3   4   1    5.70    2.10
  -3   4   1    4.80    0.70
   2  -4  -1  361.16   12.70
   2  -4  -1  359.26   12.20
   2  -4  -1  391.46   14.60
   2  -4  -1  356.66   12.70
   2  -4  -1  389.56   16.40
  -2   4   1  374.66   12.40
  -2   4   1  312.77   17.00
  -2   4   1  371.16   12.20
  -2   4   1  348.67   14.60
  -2   4   1  373.46   13.00
   1  -4  -1    0.00    0.30
   1  -4  -1    0.20    0.20
   1  -4  -1   -0.10    0.80
  -1   4   1    0.00    0.30
  -1   4   1   -0.20    0.60
  -1   4   1   -0.10    0.20
  -1   4   1    0.00    0.50
  -1   4   1   -0.50    0.70
  -1   4   1   -0.10    0.30
   0  -4  -1   14.30    0.90
   0  -4  -1   16.70    2.20
   0   4   1   15.40    1.00
   0   4   1   13.80    1.40
   0   4   1   14.80    0.90
   0   4   1   14.10    1.30
   0   4   1   15.00    2.60
  -1  -4  -1  205.98   10.60
  -1  -4  -1  219.18    7.90
  -1  -4  -1  233.38   11.00
  -1  -4  -1  223.38    7.40
   1   4   1  218.78    7.90
   1   4   1  223.98    8.00
   1   4   1  225.68   11.50
  -2  -4  -1    0.60    1.00
  -2  -4  -1   -0.80    0.60
  -2  -4  -1    0.00    0.20
  -2  -4  -1    0.00    0.30
  -2  -4  -1    0.00    0.20
   2   4   1   -0.10    0.70
   2   4   1    0.50    0.90
   2   4   1    0.20    0.30
   2   4   1   -0.10    0.20
  -3  -4  -1  257.87    8.70
  -3  -4  -1  265.27   13.60
  -3  -4  -1  259.87    9.00
  -3  -4  -1  259.07   11.20
   3   4   1  228.18   11.40
   3   4   1  261.47    9.30
   3   4   1  264.67    8.90
   3   4   1  257.37    8.90
  -4  -4  -1  170.38    5.90
  -4  -4  -1  170.88    7.60
  -4  -4  -1  177.28    5.60
  -4  -4  -1  177.48    6.40
  -4  -4  -1  176.88   11.10
   4   4   1  173.48    6.90
   4   4   1  154.28    7.80
   4   4   1  172.78    6.50
  -5  -4  -1   17.60    3.60
  -5  -4  -1   14.70    0.90
  -5  -4  -1   16.80    1.40
   5   4   1   14.00    1.70
  -6  -4  -1  148.39    5.90
  -6  -4  -1  158.58   11.40
  -6  -4  -1  138.09    5.10
  -6  -4  -1  144.19    5.20
  -6  -4  -1  138.19    6.80
  -7  -4  -1  180.48    7.70
  -7  -4  -1  188.68    6.70
  -7  -4  -1  197.78    7.50
  -7  -4  -1  176.88    8.10
  -7  -4  -1  182.28    6.50
  -7  -4  -1  183.48   12.80
  -8  -4  -1  363.36   13.90
  -8  -4  -1  361.36   12.60
  -8  -4  -1  375.66   14.30
  -8  -4  -1  379.66   20.80
  -8  -4  -1  362.76   13.90
   6  -5  -1   12.00    1.60
  -6   5   1   15.00    1.50
  -6   5   1   15.60    1.80
  -6   5   1   12.80    2.20
   5  -5  -1   49.90    2.70
   5  -5  -1   54.39    3.30
   5  -5  -1   54.89    2.90
  -5   5   1   54.49    4.00
  -5   5   1   50.79    3.10
  -5   5   1   46.40    2.80
   4  -5  -1   72.99    6.00
   4  -5  -1   68.09    3.70
   4  -5  -1   69.89    3.30
   4  -5  -1   72.79    3.40
  -4   5   1   68.39    3.30
  -4   5   1   55.19    6.60
  -4   5   1   73.39    4.80
  -4   5   1   65.29    5.10
  -4   5   1   78.99    4.50
   3  -5  -1  160.08    8.40
   3  -5  -1  158.98    9.50
   3  -5  -1  153.58    6.30
   3  -5  -1  149.88    6.40
  -3   5   1  155.48    6.10
  -3   5   1  163.08    6.00
  -3   5   1  133.99   10.80
  -3   5   1  147.79    8.50
  -3   5   1  153.68    7.00
   2  -5  -1  104.49    4.60
   2  -5  -1  104.69    7.40
   2  -5  -1  100.19    4.60
   2  -5  -1  102.29    6.20
   2  -5  -1   95.49    4.00
  -2   5   1   98.89    5.00
  -2   5   1   99.59    4.00
  -2   5   1   94.19    4.80
  -2   5   1   96.09    4.10
  -2   5   1   79.19    7.80
  -2   5   1   96.59    6.50
   1  -5  -1   22.70    2.50
   1  -5  -1   20.00    1.70
   1  -5  -1   23.50    1.40
   1  -5  -1   21.30    3.10
  -1   5   1   18.80    1.80
  -1   5   1   21.20    1.30
  -1   5   1   17.60    3.10
  -1   5   1   20.80    1.30
  -1   5   1   22.40    1.90
   0  -5  -1   76.59    3.10
   0  -5  -1   78.99    6.10
   0  -5  -1   80.89    5.40
   0  -5  -1   73.89    3.60
   0   5   1   67.99    6.50
   0   5   1   72.89    3.80
   0   5   1   74.19    3.10
   0   5   1   79.49    3.30
   0   5   1   72.09    3.70
   0   5   1   79.99    6.30
  -1  -5  -1  549.25   17.60
  -1  -5  -1  533.25   18.20
  -1  -5  -1  546.75   18.70
  -1  -5  -1  552.94   22.30
  -1  -5  -1  559.04   22.00
   1   5   1  545.55   18.30
   1   5   1  540.85   18.50
   1   5   1  554.54   17.40
   1   5   1  528.35   23.10
  -2  -5  -1  211.48   11.50
  -2  -5  -1  208.18    7.10
  -2  -5  -1  208.98   10.70
  -2  -5  -1  208.68    7.90
  -2  -5  -1  208.48    7.60
   2   5   1  184.38   11.10
   2   5   1  205.08    7.50
   2   5   1  201.28   12.10
   2   5   1  215.68    7.80
  -3  -5  -1    9.10    2.60
  -3  -5  -1    9.70    0.80
  -3  -5  -1   11.30    1.20
  -3  -5  -1   10.20    1.00
  -3  -5  -1   10.20    2.10
   3   5   1   12.20    2.60
   3   5   1   11.20    1.10
   3   5   1   12.40    1.30
  -4  -5  -1   20.10    2.40
  -4  -5  -1   19.40    1.50
  -4  -5  -1   19.60    3.60
  -4  -5  -1   18.80    1.30
   4   5   1   14.90    2.70
   4   5   1   19.50    1.50
   4   5   1   20.90    1.50
   4   5   1   19.00    1.80
  -5  -5  -1  479.45   16.60
  -5  -5  -1  446.06   15.00
  -5  -5  -1  483.05   22.70
  -5  -5  -1  454.95   15.60
   5   5   1  457.45   16.40
   5   5   1  466.45   15.70
   5   5   1  408.66   16.80
   5   5   1  467.75   15.20
  -6  -5  -1   18.70    1.20
  -6  -5  -1   21.40    4.40
  -6  -5  -1   20.50    1.10
  -6  -5  -1   18.90    1.60
   6   5   1   22.10    2.30
  -7  -5  -1    6.50    0.70
  -7  -5  -1    6.40    1.10
  -7  -5  -1    7.50    0.70
  -7  -5  -1    4.90    1.30
  -8  -5  -1  198.28    8.60
  -8  -5  -1  192.78    9.20
  -8  -5  -1  202.48   14.40
   6  -6  -1    2.10    0.70
  -6   6   1    2.40    0.90
  -6   6   1    1.60    0.70
   5  -6  -1    2.20    0.70
  -5   6   1    2.20    0.70
  -5   6   1    3.10    0.90
  -5   6   1    2.00    1.10
  -5   6   1    6.70    1.80
   4  -6  -1   13.50    3.20
   4  -6  -1    7.90    1.20
   4  -6  -1    7.50    1.00
   4  -6  -1   10.10    1.40
  -4   6   1    8.90    1.20
  -4   6   1    8.00    1.70
  -4   6   1    9.40    3.50
  -4   6   1    8.20    2.50
  -4   6   1   10.10    1.90
  -4   6   1    8.00    1.20
   3  -6  -1    1.00    0.60
   3  -6  -1    0.80    0.40
   3  -6  -1    1.20    0.60
   3  -6  -1    1.50    1.50
   3  -6  -1    3.70    1.20
  -3   6   1    0.50    0.60
  -3   6   1    2.50    1.70
  -3   6   1    0.80    0.50
  -3   6   1    1.30    1.00
  -3   6   1    0.30    0.40
  -3   6   1    0.10    0.60
   2  -6  -1   48.00    3.00
   2  -6  -1   41.30    2.30
   2  -6  -1   48.50    4.60
   2  -6  -1   59.09    5.70
   2  -6  -1   48.30    3.00
  -2   6   1   45.80    3.30
  -2   6   1   43.50    2.40
  -2   6   1   42.30    3.30
  -2   6   1   45.90    4.90
  -2   6   1   46.40    6.30
  -2   6   1   47.70    2.50
   1  -6  -1   58.29    2.70
   1  -6  -1   56.29    5.60
   1  -6  -1   55.79    3.20
   1  -6  -1   63.19    4.90
  -1   6   1   60.19    2.70
  -1   6   1   58.89    3.60
  -1   6   1   59.09    5.60
  -1   6   1   54.39    3.50
  -1   6   1   55.59    2.70
  -1   6   1   50.39    6.30
   0  -6  -1  120.29    8.20
   0  -6  -1  102.49    4.10
   0  -6  -1  101.49    4.70
   0  -6  -1  112.29    7.00
   0   6   1  102.69    3.90
   0   6   1   92.39    7.70
   0   6   1  104.19    5.10
   0   6   1  103.59    4.20
   0   6   1  104.29    4.90
   0   6   1   89.69    8.30
  -1  -6  -1    7.00    2.20
  -1  -6  -1    7.00    2.00
  -1  -6  -1    6.30    1.10
  -1  -6  -1    7.90    0.80
   1   6   1    6.20    1.10
   1   6   1    8.80    1.20
   1   6   1    7.70    0.60
   1   6   1    5.30    2.20
   1   6   1    8.50    2.40
  -2  -6  -1    1.90    1.10
  -2  -6  -1    1.20    0.70
  -2  -6  -1    1.60    0.50
  -2  -6  -1    2.00    0.40
  -2  -6  -1    2.40    1.40
   2   6   1    1.40    1.60
   2   6   1    2.20    0.70
   2   6   1    1.60    0.60
   2   6   1    0.60    1.10
  -3  -6  -1  536.75   17.30
  -3  -6  -1  533.35   18.40
  -3  -6  -1  534.75   23.80
  -3  -6  -1  544.85   21.70
  -3  -6  -1  526.45   17.90
   3   6   1  520.25   25.00
   3   6   1  542.15   18.30
   3   6   1  522.45   17.90
  -4  -6  -1   37.10    5.40
  -4  -6  -1   39.40    3.70
  -4  -6  -1   35.90    1.80
  -4  -6  -1   34.90    2.00
  -4  -6  -1   35.20    2.40
   4   6   1   35.30    2.20
   4   6   1   33.60    4.30
   4   6   1   35.80    2.60
   4   6   1   35.00    2.30
  -5  -6  -1  106.19    9.30
  -5  -6  -1   93.59    4.00
  -5  -6  -1  101.99    5.70
  -5  -6  -1   98.29    4.50
   5   6   1   95.99    5.10
   5   6   1   99.59    4.50
   5   6   1   98.39    4.40
  -6  -6  -1  222.78    8.60
  -6  -6  -1  248.78   18.50
  -6  -6  -1  226.68    8.70
  -6  -6  -1  221.98    7.80
   6   6   1  221.08    9.60
  -7  -6  -1   59.09    4.40
  -7  -6  -1   52.69    3.20
  -7  -6  -1   56.59    2.50
  -7  -6  -1   55.49    7.40
  -8  -6  -1    1.50    1.00
  -8  -6  -1    3.20    1.90
  -8  -6  -1    0.80    0.60
   5  -7  -1    3.30    0.90
   5  -7  -1    2.90    1.20
  -5   7   1    4.30    2.40
  -5   7   1    3.60    0.80
  -5   7   1    5.20    1.00
   4  -7  -1    4.30    0.80
   4  -7  -1    3.80    1.20
  -4   7   1    4.50    1.50
  -4   7   1    4.40    0.90
  -4   7   1    4.90    1.60
  -4   7   1    4.50    0.90
   3  -7  -1  130.79    6.10
   3  -7  -1  136.29    8.90
   3  -7  -1  127.49    5.50
   3  -7  -1  126.99    6.20
   3  -7  -1  147.79    9.80
  -3   7   1  110.09   11.20
  -3   7   1  133.19    5.70
  -3   7   1  128.49    7.00
  -3   7   1  133.19    5.60
  -3   7   1  128.59    7.00
  -3   7   1  134.19    9.20
   2  -7  -1    0.00    0.40
   2  -7  -1   -0.60    0.50
   2  -7  -1   -0.90    1.00
   2  -7  -1    0.20    0.30
   2  -7  -1   -0.10    1.00
  -2   7   1   -0.60    0.50
  -2   7   1   -0.20    0.30
  -2   7   1    1.10    0.90
  -2   7   1    0.20    0.40
  -2   7   1   -2.60    1.10
   1  -7  -1    5.10    2.10
   1  -7  -1    6.10    1.80
   1  -7  -1    4.20    0.70
   1  -7  -1    3.60    1.00
  -1   7   1    4.90    0.70
  -1   7   1    3.70    0.70
  -1   7   1    5.00    1.30
  -1   7   1    5.00    2.70
  -1   7   1    2.10    0.80
  -1   7   1    4.60    1.70
   0  -7  -1  481.05   21.00
   0  -7  -1  435.86   14.80
   0  -7  -1  433.56   15.80
   0  -7  -1  478.75   19.40
   0   7   1  449.06   16.40
   0   7   1  374.56   21.90
   0   7   1  444.56   14.60
   0   7   1  438.46   16.00
   0   7   1  439.16   14.90
   0   7   1  421.76   21.30
  -1  -7  -1    1.00    1.40
  -1  -7  -1   -1.60    0.80
  -1  -7  -1    0.40    0.40
  -1  -7  -1    0.10    0.30
   1   7   1   -1.30    1.00
   1   7   1    1.20    0.70
   1   7   1   -0.20    0.40
   1   7   1    0.30    0.40
   1   7   1    1.20    1.30
  -2  -7  -1   96.39    5.00
  -2  -7  -1  100.09    7.50
  -2  -7  -1   86.19    4.40
  -2  -7  -1   96.19    7.70
  -2  -7  -1   92.59    3.70
   2   7   1   71.99    7.70
   2   7   1   88.59    4.70
   2   7   1   80.99    8.40
   2   7   1   94.39    4.30
  -3  -7  -1    6.10    1.00
  -3  -7  -1    4.70    0.70
  -3  -7  -1    8.10    2.30
  -3  -7  -1    7.30    2.40
  -3  -7  -1    4.30    1.00
   3   7   1    7.30    1.40
   3   7   1    4.70    2.30
   3   7   1    6.30    2.80
   3   7   1    4.70    0.80
  -4  -7  -1   30.40    1.70
  -4  -7  -1   31.50    5.60
  -4  -7  -1   29.90    2.00
  -4  -7  -1   31.50    3.60
  -4  -7  -1   27.50    2.30
   4   7   1   30.30    2.60
   4   7   1   32.80    2.50
   4   7   1   29.10    2.00
   4   7   1   26.80    4.50
  -5  -7  -1   34.90    2.50
  -5  -7  -1   29.70    5.10
  -5  -7  -1   34.40    2.10
  -5  -7  -1   34.90    1.80
  -5  -7  -1   34.70    3.40
   5   7   1   36.10    2.40
   5   7   1   36.60    2.70
   5   7   1   26.40    4.40
   5   7   1   34.10    2.80
  -6  -7  -1    5.30    1.10
  -6  -7  -1    6.60    1.30
  -6  -7  -1    4.90    2.60
  -6  -7  -1    6.00    0.80
  -6  -7  -1    4.90    0.70
   6   7   1    3.00    1.00
   6   7   1    5.90    1.10
   6   7   1    6.40    1.10
   6   7   1    4.00    1.40
  -7  -7  -1   85.59    6.00
  -7  -7  -1   92.89    9.10
  -7  -7  -1   87.29    4.50
   7   7   1   85.19    5.50
  -8  -7  -1  180.38    9.70
  -8  -7  -1  196.98   14.50
   4  -8  -1   55.59    4.00
   4  -8  -1   53.49    4.40
  -4   8   1   52.59    3.30
  -4   8   1   50.19    4.60
  -4   8   1   57.99    3.50
  -4   8   1   57.59    5.50
   3  -8  -1   98.79    5.50
   3  -8  -1   97.59    8.50
   3  -8  -1   87.59    5.20
   3  -8  -1  107.59    7.10
  -3   8   1   85.09    8.10
  -3   8   1   97.59    4.70
  -3   8   1   96.19    4.70
  -3   8   1   99.59    6.40
   2  -8  -1  171.48   11.10
   2  -8  -1  143.19    6.90
   2  -8  -1  131.39    7.80
   2  -8  -1  145.09    9.90
   2  -8  -1  137.69    5.90
  -2   8   1  151.08    7.60
  -2   8   1  132.89   11.30
  -2   8   1  144.79    7.80
  -2   8   1  148.19    7.40
  -2   8   1  147.79    6.10
  -2   8   1  129.69   12.80
   1  -8  -1    1.00    0.50
   1  -8  -1   -0.70    1.30
  -1   8   1    0.80    1.70
  -1   8   1    2.50    1.90
  -1   8   1    2.10    0.60
  -1   8   1    1.30    0.50
  -1   8   1    2.00    1.10
  -1   8   1    2.00    0.90
   0  -8  -1    6.90    0.90
   0  -8  -1    6.20    2.30
   0  -8  -1    7.50    2.30
   0   8   1    8.00    0.90
   0   8   1    5.90    2.50
   0   8   1    4.80    1.10
   0   8   1    8.20    1.80
  -1  -8  -1   13.40    2.90
  -1  -8  -1   11.60    2.90
  -1  -8  -1   10.10    1.60
  -1  -8  -1   12.30    1.20
   1   8   1    7.40    2.90
   1   8   1    9.50    1.70
   1   8   1   12.40    0.90
   1   8   1    8.20    3.00
   1   8   1    9.70    1.50
  -2  -8  -1  546.75   18.60
  -2  -8  -1  595.04   29.10
  -2  -8  -1  524.85   19.00
  -2  -8  -1  601.14   24.50
   2   8   1  534.25   19.70
   2   8   1  469.05   26.10
   2   8   1  544.35   18.90
  -3  -8  -1    0.00    0.50
  -3  -8  -1    0.00    0.40
  -3  -8  -1   -0.10    0.30
  -3  -8  -1   -0.50    1.00
  -3  -8  -1   -1.10    0.60
   3   8   1    0.90    1.40
   3   8   1   -0.40    1.40
   3   8   1    0.50    0.70
  -4  -8  -1   73.59    3.80
  -4  -8  -1   84.09    6.40
  -4  -8  -1   70.49    4.20
  -4  -8  -1   73.49    3.20
  -4  -8  -1   68.29    7.50
   4   8   1   55.29    6.70
   4   8   1   67.39    4.10
  -5  -8  -1   13.10    2.40
  -5  -8  -1   10.70    1.00
  -5  -8  -1    8.10    1.40
  -5  -8  -1   11.80    3.40
   5   8   1    8.20    1.50
   5   8   1   14.60    3.30
   5   8   1    9.30    1.60
   5   8   1    9.90    1.40
  -6  -8  -1   23.80    2.30
  -6  -8  -1   20.00    4.90
  -6  -8  -1   30.80    2.90
  -6  -8  -1   26.60    1.60
   6   8   1   22.70    2.70
   6   8   1   22.70    2.20
   6   8   1   20.00    3.70
  -7  -8  -1   42.50    2.70
  -7  -8  -1   41.00    3.00
  -7  -8  -1   31.40    3.70
  -7  -8  -1   33.40    6.20
   7   8   1   37.50    3.50
   3  -9  -1   33.40    3.20
  -3   9   1   33.90    4.00
  -3   9   1   37.10    2.70
  -3   9   1   36.80    2.70
   2  -9  -1  205.18   13.10
   2  -9  -1  203.08    9.30
   2  -9  -1  221.18    9.80
   2  -9  -1  208.38    8.20
  -2   9   1  211.08   10.60
  -2   9   1  197.88    9.60
  -2   9   1  211.48    8.10
  -2   9   1  207.18   14.60
  -2   9   1  204.38    8.40
   1  -9  -1    1.10    1.60
   1  -9  -1    0.40    0.70
   1  -9  -1    1.00    1.90
   1  -9  -1    1.30    0.60
  -1   9   1   -0.70    2.80
  -1   9   1    0.40    0.60
  -1   9   1   -1.80    1.60
  -1   9   1    1.60    1.00
  -1   9   1    0.60    1.50
   0  -9  -1    6.00    1.40
   0  -9  -1    7.50    2.70
   0  -9  -1    7.80    1.20
   0  -9  -1    6.50    2.30
   0   9   1    6.80    1.70
   0   9   1    6.20    0.80
   0   9   1    4.10    2.00
   0   9   1    2.50    2.30
   0   9   1    5.50    1.30
  -1  -9  -1   22.00    1.70
  -1  -9  -1   23.10    2.30
  -1  -9  -1   27.20    4.80
  -1  -9  -1   21.80    4.10
   1   9   1   17.80    5.10
   1   9   1   23.80    2.80
   1   9   1   23.20    2.30
   1   9   1   19.10    5.20
   1   9   1   24.00    1.40
  -2  -9  -1  152.08    6.80
  -2  -9  -1  148.89    5.90
  -2  -9  -1  148.39   10.40
  -2  -9  -1  151.68   10.90
   2   9   1  137.29   12.70
   2   9   1  137.39   12.80
   2   9   1  146.19    7.50
   2   9   1  141.79    6.60
  -3  -9  -1   10.00    2.00
  -3  -9  -1    5.80    2.30
  -3  -9  -1    6.00    0.80
   3   9   1    6.20    1.20
   3   9   1    9.00    3.00
   3   9   1    7.50    2.00
  -4  -9  -1  173.68   12.70
  -4  -9  -1  175.38   10.30
  -4  -9  -1  154.58    6.10
  -4  -9  -1  159.68    7.70
   4   9   1  155.88    7.40
   4   9   1  154.58    6.70
   4   9   1  134.79   12.10
  -5  -9  -1   78.39    3.60
  -5  -9  -1   87.89    5.10
  -5  -9  -1   95.89    6.70
  -5  -9  -1   89.29    9.30
   5   9   1   74.59    4.20
   5   9   1   72.19    4.80
  -6  -9  -1   87.89    5.80
  -6  -9  -1   92.59    9.60
  -6  -9  -1   86.59    5.00
   6   9   1   72.59    7.00
   6   9   1   70.89    5.10
   6   9   1   79.19    4.50
  -7  -9  -1   -1.40    2.10
  -7  -9  -1    0.80    1.10
  -7  -9  -1    1.10    0.70
   7   9   1   -0.70    0.90
   1 -10  -1   59.49    3.60
   1 -10  -1   63.79    7.80
   1 -10  -1   87.49    8.70
  -1  10   1   61.49    8.50
  -1  10   1   69.49    4.60
  -1  10   1   74.19    6.00
   0 -10  -1   56.09    6.90
   0 -10  -1   54.69    6.60
   0 -10  -1   50.49    3.00
   0  10   1   49.99    3.70
   0  10   1   45.10    8.90
   0  10   1   54.09    6.70
  -1 -10  -1    1.40    1.60
  -1 -10  -1    1.80    1.40
  -1 -10  -1    0.00    0.50
   1  10   1   -0.60    0.70
   1  10   1   -2.10    3.10
   1  10   1   -4.10    2.00
  -2 -10  -1    5.70    2.40
  -2 -10  -1    4.00    0.80
  -2 -10  -1    8.00    1.90
   2  10   1    3.10    1.20
   2  10   1    4.50    3.20
   2  10   1    3.10    2.60
  -3 -10  -1    1.40    1.40
  -3 -10  -1   -0.20    2.30
  -3 -10  -1    0.70    0.50
   3  10   1    2.70    0.90
   3  10   1    0.10    2.20
   3  10   1    0.30    0.70
  -4 -10  -1   13.80    1.20
  -4 -10  -1    8.60    3.10
  -4 -10  -1   13.60    3.10
   4  10   1   10.50    1.60
   4  10   1   11.80    4.60
   4  10   1    7.80    1.60
  -5 -10  -1   41.50    7.70
  -5 -10  -1   51.19    5.60
   5  10   1   49.60    4.00
   5  10   1   45.80    3.40
   5  10   1   40.60    7.00
  -2 -11  -1   -0.30    2.00
  -2 -11  -1    0.30    0.50
   2  11   1    1.20    1.00
  -3 -11  -1    0.00    1.60
  -3 -11  -1   -1.80    2.10
  -3 -11  -1    0.30    0.40
   3  11   1    0.20    0.90
   4  10  -2   20.70    2.40
  -4 -10   2   15.70    4.20
  -4 -10   2   16.10    2.90
  -4 -10   2   22.50    3.30
   3  10  -2    3.60    0.90
   3  10  -2    1.00    2.90
   3  10  -2    4.30    3.90
  -3 -10   2    7.60    4.50
  -3 -10   2    3.50    1.70
   2  10  -2   31.80    3.10
   2  10  -2   36.30    2.80
   2  10  -2   30.80    6.60
   2  10  -2   30.10    6.60
  -2 -10   2   39.50    2.60
  -2 -10   2   40.20    6.00
  -2 -10   2   43.90    4.70
   1  10  -2   36.70    3.10
   1  10  -2   34.70    7.50
   1  10  -2   33.90    7.70
  -1 -10   2   37.50    2.50
  -1 -10   2   41.60    5.00
  -1 -10   2   43.20    6.10
   0  10  -2   42.70    4.10
   0  10  -2   62.99    9.20
   0  10  -2   40.50    7.30
   0 -10   2   52.89    6.90
   0 -10   2   44.80    3.00
   0 -10   2   48.60    5.60
  -1  10  -2  104.69   12.00
  -1  10  -2  104.69    6.30
   1 -10   2  120.59   11.60
   1 -10   2  129.49   13.80
   6   9  -2   17.40    4.50
   6   9  -2   16.60    2.70
  -6  -9   2   14.90    4.70
  -6  -9   2   17.50    2.10
  -6  -9   2   11.70    2.50
   5   9  -2   34.10    5.80
   5   9  -2   37.40    3.60
  -5  -9   2   39.60    3.60
  -5  -9   2   30.70    4.00
  -5  -9   2   33.90    5.90
  -5  -9   2   34.70    2.20
   4   9  -2   -0.10    3.20
   4   9  -2    0.40    0.60
   4   9  -2    1.50    1.00
   4   9  -2   -1.70    2.50
  -4  -9   2    1.30    0.90
  -4  -9   2    0.40    0.40
  -4  -9   2    0.10    1.70
   3   9  -2    4.30    2.80
   3   9  -2    5.80    1.40
   3   9  -2    4.80    1.00
   3   9  -2    9.00    3.40
  -3  -9   2   10.20    3.00
  -3  -9   2    6.60    1.00
   2   9  -2    2.40    2.00
   2   9  -2    1.70    0.70
   2   9  -2   -0.20    2.90
   2   9  -2    3.80    1.10
  -2  -9   2    3.20    1.30
  -2  -9   2    6.60    2.40
  -2  -9   2    2.60    0.70
   1   9  -2   12.50    3.50
   1   9  -2   14.90    4.60
   1   9  -2   11.20    2.50
   1   9  -2   10.60    1.60
  -1  -9   2   14.60    1.40
  -1  -9   2    8.90    1.70
  -1  -9   2   10.00    3.30
  -1  -9   2   16.30    3.30
   0   9  -2   21.90    5.80
   0   9  -2   27.40    1.70
   0   9  -2   24.30    3.40
   0   9  -2   28.40    2.70
   0   9  -2   27.80    5.60
   0  -9   2   26.80    2.70
   0  -9   2   28.90    2.00
   0  -9   2   25.80    4.90
  -1   9  -2    2.70    2.40
  -1   9  -2    2.70    0.70
  -1   9  -2    2.70    1.20
   1  -9   2    0.70    2.10
   1  -9   2    3.80    1.80
   1  -9   2    3.90    1.10
   1  -9   2    1.90    0.80
  -2   9  -2    1.10    1.60
  -2   9  -2   -1.20    2.40
  -2   9  -2    3.50    1.10
  -2   9  -2    3.30    0.90
   2  -9   2    3.00    3.00
   2  -9   2    2.40    0.90
   2  -9   2    2.40    0.80
   7   8  -2   55.89    4.60
  -7  -8   2   65.69    7.50
  -7  -8   2   57.39    2.90
   6   8  -2    4.70    2.10
   6   8  -2    1.50    1.10
  -6  -8   2   -0.10    1.90
  -6  -8   2    2.80    0.90
  -6  -8   2   -0.50    1.10
   5   8  -2  146.19    7.50
   5   8  -2  142.29    6.00
   5   8  -2  122.09   10.00
  -5  -8   2  158.28    8.80
  -5  -8   2  157.28    7.50
  -5  -8   2  142.59    5.90
  -5  -8   2  157.88   11.50
   4   8  -2   17.60    2.20
   4   8  -2   19.60    3.40
   4   8  -2   14.30    4.00
   4   8  -2   20.40    1.70
  -4  -8   2   20.40    1.60
  -4  -8   2   24.70    2.80
  -4  -8   2   14.40    3.40
   3   8  -2    6.60    3.40
   3   8  -2    3.20    2.30
   3   8  -2    7.60    1.70
   3   8  -2    6.10    1.20
   3   8  -2    8.90    1.20
  -3  -8   2    7.30    2.50
  -3  -8   2    9.00    2.00
  -3  -8   2    8.30    1.10
  -3  -8   2    6.90    1.20
   2   8  -2  152.68   12.80
   2   8  -2  139.19   11.70
   2   8  -2  177.88    8.70
   2   8  -2  169.98    7.00
   2   8  -2  170.68    7.40
  -2  -8   2  174.48    7.50
  -2  -8   2  180.28   11.40
  -2  -8   2  184.78   10.00
  -2  -8   2  172.28    6.60
   1   8  -2   45.40    3.90
   1   8  -2   43.00    3.00
   1   8  -2   43.80    1.90
   1   8  -2   41.10    6.90
   1   8  -2   42.00    5.50
  -1  -8   2   39.70    4.90
  -1  -8   2   41.80    2.50
  -1  -8   2   42.20    3.10
   0   8  -2   15.20    1.10
   0   8  -2   10.80    3.40
   0   8  -2   10.70    1.70
   0   8  -2    9.40    3.10
   0   8  -2   14.80    2.50
   0  -8   2   16.00    3.40
   0  -8   2   15.40    1.30
   0  -8   2   17.40    1.90
   0  -8   2   10.10    2.30
  -1   8  -2   61.19    4.20
  -1   8  -2   68.09    5.20
  -1   8  -2   65.69    3.10
  -1   8  -2   60.29    7.90
  -1   8  -2   57.29    6.90
   1  -8   2   72.89    4.70
   1  -8   2   70.79    3.50
   1  -8   2   59.69    7.00
  -2   8  -2   -0.10    0.70
  -2   8  -2    2.90    2.50
  -2   8  -2   -1.60    1.50
  -2   8  -2    2.80    1.30
  -2   8  -2    1.00    1.00
   2  -8   2    0.90    0.70
   2  -8   2    2.20    0.70
   2  -8   2    1.70    1.50
   2  -8   2   -0.80    1.70
  -3   8  -2   -0.60    0.40
  -3   8  -2    0.60    0.90
  -3   8  -2   -0.10    1.30
   3  -8   2   -2.60    2.00
   3  -8   2   -0.50    0.60
   3  -8   2    0.20    0.40
  -4   8  -2   -1.10    0.60
  -4   8  -2   -0.70    1.20
   4  -8   2   -0.60    0.70
  -7  -7   2    1.00    0.60
  -7  -7   2   -0.20    1.60
   6   7  -2    3.10    1.10
   6   7  -2    1.60    1.40
  -6  -7   2    8.10    3.00
  -6  -7   2    4.50    0.90
  -6  -7   2    2.90    1.30
  -6  -7   2    4.60    0.90
   5   7  -2   10.50    1.30
   5   7  -2    9.90    1.70
   5   7  -2   12.20    2.70
   5   7  -2    9.20    1.60
  -5  -7   2   10.50    1.50
  -5  -7   2   12.40    1.20
  -5  -7   2    8.40    1.30
  -5  -7   2    9.90    1.90
  -5  -7   2   10.40    3.10
   4   7  -2   16.10    3.20
   4   7  -2   14.70    4.30
   4   7  -2   10.50    1.60
   4   7  -2   13.10    1.30
   4   7  -2   13.80    2.00
  -4  -7   2   13.70    3.30
  -4  -7   2   14.90    1.50
  -4  -7   2   11.30    1.50
  -4  -7   2   14.10    2.00
   3   7  -2    9.30    1.10
   3   7  -2    8.10    1.70
   3   7  -2   11.30    3.20
   3   7  -2    8.70    3.20
  -3  -7   2   10.20    2.10
  -3  -7   2   10.00    1.30
  -3  -7   2    9.80    1.00
   2   7  -2   -0.20    0.40
   2   7  -2    2.90    1.60
   2   7  -2    0.00    0.90
   2   7  -2   -0.30    0.40
   2   7  -2   -0.10    0.60
  -2  -7   2   -0.20    1.00
  -2  -7   2   -0.70    0.60
  -2  -7   2   -0.10    0.30
   1   7  -2    3.20    1.00
   1   7  -2    5.20    1.40
   1   7  -2    2.40    1.40
   1   7  -2    3.10    0.80
  -1  -7   2    4.20    1.50
  -1  -7   2    3.20    0.70
  -1  -7   2    1.50    1.40
  -1  -7   2    2.80    0.90
   0   7  -2  227.18    9.30
   0   7  -2  204.98   14.10
   0   7  -2  219.98    7.90
   0   7  -2  223.58   10.20
   0   7  -2  213.18   13.80
   0  -7   2  245.08   13.30
   0  -7   2  235.88    9.40
   0  -7   2  235.68    8.40
   0  -7   2  251.57   12.20
  -1   7  -2   10.50    1.80
  -1   7  -2   11.30    2.00
  -1   7  -2   11.90    3.20
  -1   7  -2    7.90    2.80
  -1   7  -2   13.80    1.20
   1  -7   2   16.60    1.40
   1  -7   2   20.40    3.80
   1  -7   2   16.50    1.90
   1  -7   2   13.70    2.40
  -2   7  -2   47.40    2.60
  -2   7  -2   38.00    7.10
  -2   7  -2   51.99    3.80
  -2   7  -2   55.69    4.40
  -2   7  -2   39.10    5.10
   2  -7   2   53.09    2.80
   2  -7   2   63.99    5.60
   2  -7   2   46.30    5.90
   2  -7   2   46.70    3.30
  -3   7  -2    2.20    1.20
  -3   7  -2    0.70    1.40
  -3   7  -2    3.40    0.80
  -3   7  -2    2.60    1.90
  -3   7  -2    1.20    0.50
  -3   7  -2    1.40    1.20
   3  -7   2    1.70    1.90
   3  -7   2    2.90    1.70
   3  -7   2    1.80    0.70
   3  -7   2    1.70    0.60
  -4   7  -2    1.10    1.20
  -4   7  -2    4.70    1.50
  -4   7  -2    3.00    0.80
  -4   7  -2    4.00    0.80
   4  -7   2    2.20    1.10
   4  -7   2    2.80    1.00
  -5   7  -2   11.40    1.50
  -5   7  -2    7.60    1.90
  -5   7  -2    5.90    3.00
   5  -7   2    8.00    1.30
   5  -7   2   10.90    2.40
  -8  -6   2   -0.20    1.00
  -7  -6   2   51.99    4.30
  -7  -6   2   53.49    2.70
  -7  -6   2   60.39    6.50
   6   6  -2    3.50    1.10
  -6  -6   2    3.40    2.20
  -6  -6   2    3.10    0.60
  -6  -6   2    3.20    0.50
  -6  -6   2    3.90    0.70
  -6  -6   2    3.60    1.30
   5   6  -2   35.20    3.00
   5   6  -2   38.40    2.20
   5   6  -2   30.90    3.70
   5   6  -2   34.20    2.60
  -5  -6   2   35.00    2.80
  -5  -6   2   38.50    2.30
  -5  -6   2   36.80    2.00
  -5  -6   2   33.90    4.90
   4   6  -2    3.40    0.60
   4   6  -2    3.00    1.00
   4   6  -2    3.70    1.20
   4   6  -2    2.90    0.90
  -4  -6   2    4.70    0.90
  -4  -6   2    2.70    0.70
  -4  -6   2    4.70    2.10
  -4  -6   2    3.00    0.90
  -4  -6   2    1.60    0.70
   3   6  -2   42.20    5.70
   3   6  -2   47.80    3.00
   3   6  -2   42.50    2.30
   3   6  -2   38.90    4.70
  -3  -6   2   47.80    3.70
  -3  -6   2   44.20    2.60
  -3  -6   2   44.50    5.00
   2   6  -2   15.80    1.90
   2   6  -2   13.90    3.40
   2   6  -2   14.20    1.30
   2   6  -2   13.20    1.50
  -2  -6   2   12.00    2.70
  -2  -6   2   15.10    1.20
  -2  -6   2   16.30    1.60
  -2  -6   2   16.50    2.30
   1   6  -2   73.49    6.90
   1   6  -2   79.99    4.70
   1   6  -2   80.69    3.90
   1   6  -2   69.69    6.90
   1   6  -2   83.09    3.00
  -1  -6   2   86.19    4.20
  -1  -6   2   84.59    5.70
  -1  -6   2   79.69    6.20
  -1  -6   2   83.29    3.50
   0   6  -2  117.09    5.50
   0   6  -2  108.79    8.80
   0   6  -2  115.79    4.30
   0   6  -2  124.49    8.90
   0   6  -2  119.69    6.10
   0  -6   2  113.69    5.40
   0  -6   2  126.39    8.20
   0  -6   2  123.89    7.50
   0  -6   2  113.89    4.70
  -1   6  -2    0.90    1.30
  -1   6  -2    1.80    1.10
  -1   6  -2    1.00    0.40
  -1   6  -2    0.20    0.70
  -1   6  -2    1.30    0.90
   1  -6   2    0.90    0.80
   1  -6   2    0.70    1.40
   1  -6   2    0.70    0.50
   1  -6   2    1.00    0.40
  -2   6  -2  140.39    5.70
  -2   6  -2  137.79    5.60
  -2   6  -2  142.69    7.40
  -2   6  -2  137.39    9.20
  -2   6  -2  125.89   10.40
   2  -6   2  161.38   10.00
   2  -6   2  149.69    5.70
   2  -6   2  149.39    6.60
   2  -6   2  150.08    8.70
  -3   6  -2  467.75   16.30
  -3   6  -2  502.55   21.30
  -3   6  -2  445.66   16.20
  -3   6  -2  464.05   18.50
   3  -6   2  495.95   16.40
   3  -6   2  469.05   17.30
   3  -6   2  484.15   21.60
   3  -6   2  507.15   20.30
  -4   6  -2    2.30    0.70
  -4   6  -2    3.40    1.50
  -4   6  -2    2.00    1.60
  -4   6  -2    3.80    0.90
  -4   6  -2    3.20    1.30
   4  -6   2    3.10    0.70
   4  -6   2    3.10    1.50
   4  -6   2    3.10    0.80
   4  -6   2    2.40    0.80
   4  -6   2    1.80    0.70
  -5   6  -2   10.20    1.40
  -5   6  -2    9.30    1.20
   5  -6   2   10.50    1.40
  -6   6  -2    1.40    1.60
  -6   6  -2    1.20    0.80
  -6   6  -2    1.90    0.80
   6  -6   2    2.40    0.80
  -8  -5   2    3.30    1.70
  -8  -5   2    2.10    0.70
  -8  -5   2    3.00    0.90
  -7  -5   2    0.20    0.60
  -7  -5   2    0.50    0.40
  -7  -5   2    0.80    0.40
  -7  -5   2   -0.90    2.00
  -6  -5   2   84.89    3.70
  -6  -5   2   81.99    7.20
  -6  -5   2   78.59    5.10
   5   5  -2   58.69    4.20
   5   5  -2   61.19    4.10
  -5  -5   2   71.09    6.60
  -5  -5   2   76.89    3.30
  -5  -5   2   67.59    4.60
  -5  -5   2   70.39    2.90
  -5  -5   2   73.29    3.20
   4   5  -2   54.89    6.40
   4   5  -2   61.29    3.40
   4   5  -2   50.99    4.50
   4   5  -2   59.19    2.70
   4   5  -2   58.59    3.60
  -4  -5   2   62.79    5.90
  -4  -5   2   60.19    3.30
  -4  -5   2   60.69    2.80
  -4  -5   2   60.49    4.10
  -4  -5   2   59.09    2.90
   3   5  -2   38.50    1.90
   3   5  -2   41.70    2.80
   3   5  -2   38.40    4.00
   3   5  -2   37.00    4.90
   3   5  -2   39.60    2.60
  -3  -5   2   42.20    3.00
  -3  -5   2   41.90    4.40
  -3  -5   2   35.30    2.20
  -3  -5   2   39.10    2.20
   2   5  -2   21.70    3.90
   2   5  -2   25.60    3.40
   2   5  -2   28.40    1.60
   2   5  -2   28.60    2.00
   2   5  -2   25.70    2.20
  -2  -5   2   28.30    3.40
  -2  -5   2   29.80    2.70
  -2  -5   2   29.40    2.00
   1   5  -2  150.28    9.50
   1   5  -2  176.38    7.30
   1   5  -2  175.68   10.30
   1   5  -2  170.58    5.60
   1   5  -2  162.08    6.40
  -1  -5   2  147.19    8.70
  -1  -5   2  170.78    6.10
  -1  -5   2  164.28    6.70
  -1  -5   2  183.18    8.50
   0   5  -2  213.28    8.40
   0   5  -2  208.38   11.80
   0   5  -2  203.88   11.30
   0   5  -2  211.88    7.30
   0   5  -2  208.08    9.80
   0  -5   2  221.18    7.70
   0  -5   2  218.78   11.00
   0  -5   2  231.08   10.40
   0  -5   2  229.78    8.50
  -1   5  -2  489.85   20.50
  -1   5  -2  501.75   16.30
  -1   5  -2  478.55   18.00
  -1   5  -2  448.96   21.50
   1  -5   2  511.95   19.70
   1  -5   2  513.25   17.40
   1  -5   2  529.65   20.90
   1  -5   2  490.15   16.40
  -2   5  -2   30.50    1.80
  -2   5  -2   17.30    3.40
  -2   5  -2   26.10    2.60
  -2   5  -2   26.00    3.30
  -2   5  -2   25.20    1.60
   2  -5   2   27.50    3.70
   2  -5   2   26.20    3.10
   2  -5   2   26.20    1.60
   2  -5   2   23.30    2.00
  -3   5  -2  139.19    7.30
  -3   5  -2  151.38    6.00
  -3   5  -2  149.39    5.90
  -3   5  -2  140.59   10.50
  -3   5  -2  155.38    8.90
   3  -5   2  154.28    6.70
   3  -5   2  168.18    6.80
  -4   5  -2   46.50    3.90
  -4   5  -2   39.40    5.60
  -4   5  -2   47.00    2.90
  -4   5  -2   45.50    4.40
  -4   5  -2   40.30    2.50
   4  -5   2   41.10    3.90
   4  -5   2   43.40    2.40
   4  -5   2   43.80    3.00
  -5   5  -2  553.34   19.60
  -5   5  -2  548.65   21.70
  -5   5  -2  562.74   23.00
  -5   5  -2  584.54   19.40
   5  -5   2  584.44   20.20
   5  -5   2  587.24   19.30
  -6   5  -2    5.20    1.00
  -6   5  -2    5.70    1.10
  -6   5  -2    2.60    1.50
   6  -5   2    5.10    1.10
   6  -5   2    3.10    0.80
  -8  -4   2    4.70    1.00
  -8  -4   2    1.40    1.50
  -8  -4   2    1.40    0.80
  -8  -4   2    2.70    0.60
  -7  -4   2   -0.50    0.50
  -7  -4   2   -0.30    1.00
  -7  -4   2   -0.20    0.30
  -7  -4   2   -0.30    0.20
  -7  -4   2    0.20    0.40
  -6  -4   2  174.28    8.10
  -6  -4   2  183.28    6.70
  -6  -4   2  190.28   11.20
  -6  -4   2  176.68    7.70
  -6  -4   2  177.98    6.40
  -6  -4   2  185.78    6.60
  -5  -4   2  259.07    9.30
  -5  -4   2  265.87    8.70
  -5  -4   2  270.77   10.90
  -5  -4   2  260.37   10.10
  -5  -4   2  265.07    9.20
  -5  -4   2  269.07   13.80
   4   4  -2    4.80    0.60
   4   4  -2    7.20    1.40
   4   4  -2    2.50    1.50
   4   4  -2    4.20    0.90
   4   4  -2    5.20    0.90
  -4  -4   2    4.90    0.50
  -4  -4   2    4.00    1.70
  -4  -4   2    5.10    0.80
  -4  -4   2    3.60    1.00
  -4  -4   2    5.70    0.70
  -4  -4   2    4.30    0.60
   3   4  -2   83.89    3.30
   3   4  -2   89.79    4.10
   3   4  -2   79.99    5.30
   3   4  -2   78.19    6.80
  -3  -4   2   85.79    6.20
  -3  -4   2   86.09    3.60
  -3  -4   2   84.39    3.50
  -3  -4   2   87.89    4.10
   2   4  -2    5.50    0.60
   2   4  -2    3.00    1.30
   2   4  -2    4.70    1.60
  -2  -4   2    3.50    1.40
  -2  -4   2    5.50    0.80
  -2  -4   2    4.20    0.70
  -2  -4   2    5.30    1.20
   1   4  -2  877.01   29.20
   1   4  -2  806.82   31.40
   1   4  -2  851.51   27.70
   1   4  -2  856.81   28.30
  -1  -4   2  930.91   30.40
  -1  -4   2  875.11   28.10
  -1  -4   2  879.11   28.70
  -1  -4   2  938.71   31.60
  -1  -4   2  904.11   27.70
   0   4  -2    2.10    0.60
   0   4  -2    2.00    1.00
   0   4  -2    1.30    0.90
   0   4  -2    2.00    0.30
   0   4  -2    2.70    0.80
   0  -4   2    2.00    0.40
   0  -4   2    2.20    0.70
   0  -4   2    1.20    0.70
   0  -4   2    1.80    0.90
   0  -4   2    1.50    0.40
  -1   4  -2  208.68    7.10
  -1   4  -2  195.78    9.80
  -1   4  -2  198.68    8.30
  -1   4  -2  185.28   10.50
   1  -4   2  214.98   10.40
   1  -4   2  203.18    7.90
   1  -4   2  205.58    7.10
   1  -4   2  220.78    9.80
  -2   4  -2  318.27   15.80
  -2   4  -2  342.47   14.40
  -2   4  -2  336.77   11.60
  -2   4  -2  344.67   11.70
  -2   4  -2  342.17   13.00
   2  -4   2  379.06   14.50
   2  -4   2  339.07   11.60
   2  -4   2  350.76   15.30
   2  -4   2  348.37   12.40
  -3   4  -2   61.69    3.00
  -3   4  -2   63.99    2.90
  -3   4  -2   62.79    4.00
  -3   4  -2   65.99    4.80
  -3   4  -2   57.89    7.00
   3  -4   2   64.19    4.60
   3  -4   2   65.39    2.90
   3  -4   2   61.59    3.40
  -4   4  -2    5.20    1.40
  -4   4  -2    6.60    0.90
  -4   4  -2    5.90    2.00
  -4   4  -2    5.20    0.80
  -4   4  -2    5.10    1.50
   4  -4   2    7.80    1.20
   4  -4   2    4.60    1.20
   4  -4   2    6.00    0.80
  -5   4  -2   43.50    2.70
  -5   4  -2   41.30    4.00
  -5   4  -2   42.80    5.60
  -5   4  -2   40.00    3.50
   5  -4   2   50.29    3.90
   5  -4   2   44.40    2.40
   5  -4   2   48.20    2.90
  -6   4  -2    8.30    1.80
  -6   4  -2    6.40    1.00
  -6   4  -2    8.20    1.30
  -6   4  -2   10.50    2.00
   6  -4   2    6.60    1.00
   6  -4   2    8.40    1.40
  -7   4  -2  238.08   10.70
  -7   4  -2  229.28    8.60
  -7   4  -2  207.98   12.20
   7  -4   2  218.98    8.90
   7  -4   2  214.28    8.50
  -8  -3   2   -0.50    0.60
  -8  -3   2    0.50    0.40
  -8  -3   2   -0.10    0.60
  -8  -3   2    0.70    0.70
  -7  -3   2    1.50    0.70
  -7  -3   2    2.00    0.50
  -7  -3   2    1.70    0.60
  -7  -3   2    0.50    0.70
  -7  -3   2    0.90    0.50
  -7  -3   2   -1.40    1.00
  -6  -3   2   -0.20    0.20
  -6  -3   2   -0.60    0.30
  -6  -3   2    0.10    0.30
  -6  -3   2   -0.10    0.30
  -6  -3   2   -0.70    1.00
  -6  -3   2   -0.10    0.40
  -5  -3   2  158.18    6.90
  -5  -3   2  162.48    5.90
  -5  -3   2  166.08    5.90
  -5  -3   2  165.08    9.60
  -5  -3   2  170.58    6.00
  -5  -3   2  165.38    7.20
  -4  -3   2    0.40    0.40
  -4  -3   2    0.70    0.30
  -4  -3   2    0.70    0.70
  -4  -3   2    0.70    0.20
  -4  -3   2    0.60    0.40
  -4  -3   2    0.80    0.30
   3   3  -2   42.10    4.50
   3   3  -2   39.50    2.90
   3   3  -2   47.30    1.90
   3   3  -2   48.50    2.70
   3   3  -2   41.20    2.40
  -3  -3   2   48.30    2.30
  -3  -3   2   46.10    2.10
  -3  -3   2   43.90    2.90
  -3  -3   2   48.60    4.20
  -3  -3   2   44.30    2.50
  -3  -3   2   46.00    1.90
   2   3  -2   48.20    3.40
   2   3  -2   47.80    4.40
   2   3  -2   45.60    1.90
   2   3  -2   48.90    2.50
  -2  -3   2   48.50    3.90
  -2  -3   2   48.30    2.30
  -2  -3   2   47.60    2.10
  -2  -3   2   47.30    1.70
  -2  -3   2   49.10    2.70
   1   3  -2  559.44   21.60
   1   3  -2  558.24   18.60
   1   3  -2  585.74   18.20
   1   3  -2  575.24   19.40
   1   3  -2  573.04   18.80
   1   3  -2  563.84   20.70
  -1  -3   2  582.84   21.00
  -1  -3   2  577.54   18.10
  -1  -3   2  585.94   19.10
  -1  -3   2  591.74   19.90
   0   3  -2  222.48   10.10
   0   3  -2  228.38    7.70
   0   3  -2  236.98    8.90
   0  -3   2  248.58    9.60
   0  -3   2  237.68    7.90
   0  -3   2  234.88    7.80
   0  -3   2  235.18    8.60
   0  -3   2  238.98   10.30
  -1   3  -2  474.45   17.70
  -1   3  -2  451.75   18.70
  -1   3  -2  476.15   15.70
  -1   3  -2  465.15   16.50
  -1   3  -2  482.75   15.50
   1  -3   2  505.25   17.60
   1  -3   2  479.15   16.20
   1  -3   2  470.45   15.50
   1  -3   2  473.05   15.40
   1  -3   2  476.35   18.40
  -2   3  -2  597.44   20.70
  -2   3  -2  561.14   19.30
  -2   3  -2  528.15   21.50
  -2   3  -2  528.75   18.00
  -2   3  -2  554.24   18.20
   2  -3   2  533.05   18.00
   2  -3   2  550.54   18.20
   2  -3   2  570.64   18.80
   2  -3   2  595.64   20.30
   2  -3   2  557.64   21.40
  -3   3  -2   97.99    5.90
  -3   3  -2  100.79    5.00
  -3   3  -2   86.99    6.50
  -3   3  -2   94.99    4.00
  -3   3  -2  101.39    3.80
   3  -3   2   87.49    3.70
   3  -3   2  101.09    4.40
   3  -3   2  106.59    5.50
   3  -3   2   97.49    3.60
  -4   3  -2  149.29    7.00
  -4   3  -2  158.58    5.70
  -4   3  -2  159.28    6.10
  -4   3  -2  131.39    9.00
  -4   3  -2  149.59    8.10
   4  -3   2  160.38    7.40
   4  -3   2  151.58    5.70
   4  -3   2  160.68    6.30
  -5   3  -2   25.20    3.10
  -5   3  -2   27.40    2.00
  -5   3  -2   27.40    2.70
  -5   3  -2   27.80    1.70
  -5   3  -2   19.40    3.80
   5  -3   2   27.70    1.70
   5  -3   2   30.00    2.10
  -6   3  -2   -0.90    0.80
  -6   3  -2   -0.60    0.30
  -6   3  -2    0.20    0.80
  -6   3  -2   -0.30    0.40
  -6   3  -2   -1.00    1.50
   6  -3   2    0.30    0.60
   6  -3   2    0.20    0.40
   6  -3   2   -0.10    0.40
  -7   3  -2   33.30    2.20
  -7   3  -2   34.30    2.60
  -7   3  -2   36.50    3.50
   7  -3   2   36.10    2.20
  -8  -2   2   54.89    3.90
  -8  -2   2   50.59    3.00
  -8  -2   2   56.79    2.80
  -8  -2   2   53.09    3.10
  -7  -2   2    3.90    0.80
  -7  -2   2    3.20    0.70
  -7  -2   2    2.20    0.80
  -7  -2   2    3.40    0.70
  -7  -2   2    2.00    0.90
  -7  -2   2    3.20    1.50
  -6  -2   2   30.50    2.30
  -6  -2   2   26.70    3.50
  -6  -2   2   35.00    2.90
  -6  -2   2   28.20    1.70
  -6  -2   2   28.00    1.80
  -6  -2   2   30.90    2.00
  -5  -2   2    8.40    0.80
  -5  -2   2    6.20    1.10
  -5  -2   2    6.40    0.80
  -5  -2   2    5.70    1.00
  -5  -2   2    6.60    1.90
  -5  -2   2    5.50    0.70
  -4  -2   2   -0.10    0.30
  -4  -2   2    0.00    0.20
  -4  -2   2    0.50    0.90
  -4  -2   2   -0.30    0.30
  -4  -2   2   -0.10    0.20
   3   2  -2    6.30    0.90
   3   2  -2    3.90    1.50
   3   2  -2    6.10    1.00
  -3  -2   2    5.60    0.50
  -3  -2   2    4.00    0.80
  -3  -2   2    4.80    1.30
  -3  -2   2    6.50    0.70
  -3  -2   2    7.50    0.60
   2   2  -2   11.10    1.90
   2   2  -2   12.50    1.20
   2   2  -2   14.40    1.30
   2   2  -2   14.00    0.70
  -2  -2   2   14.20    0.70
  -2  -2   2   16.80    2.00
  -2  -2   2   14.10    1.10
  -2  -2   2   14.60    1.10
   1   2  -2  799.82   28.00
   1   2  -2  810.22   26.90
   1   2  -2  801.72   25.60
   1   2  -2  826.52   26.00
   1   2  -2  830.62   26.50
  -1  -2   2  795.02   26.50
  -1  -2   2  823.62   27.60
   0   2  -2   34.20    1.40
   0   2  -2   33.10    2.40
   0  -2   2   34.90    1.40
   0  -2   2   37.70    2.00
   0  -2   2   37.30    2.30
  -1   2  -2   84.09    4.60
  -1   2  -2   90.29    3.20
  -1   2  -2   78.09    4.60
  -1   2  -2   91.99    3.20
  -1   2  -2   82.59    3.90
   1  -2   2   89.99    5.10
   1  -2   2   87.99    3.20
   1  -2   2   89.39    3.20
   1  -2   2   85.59    3.80
  -2   2  -2   15.70    2.20
  -2   2  -2   14.10    1.50
  -2   2  -2   14.60    2.10
  -2   2  -2   16.60    1.00
   2  -2   2   13.40    0.90
   2  -2   2   14.70    1.10
   2  -2   2   14.30    1.70
   2  -2   2   14.70    1.30
  -3   2  -2    6.30    1.60
  -3   2  -2    2.40    0.70
  -3   2  -2    2.10    0.40
  -3   2  -2    2.40    1.10
  -3   2  -2    2.30    0.40
   3  -2   2    2.70    0.70
   3  -2   2    2.30    0.60
   3  -2   2    2.40    0.40
   3  -2   2    2.30    0.50
  -4   2  -2  125.89    7.00
  -4   2  -2  122.59    4.80
  -4   2  -2  124.59    5.70
  -4   2  -2  121.79    4.50
  -4   2  -2  109.29    7.10
   4  -2   2  121.49    5.00
   4  -2   2  115.69    4.50
  -5   2  -2   49.99    4.50
  -5   2  -2   48.50    2.30
  -5   2  -2   45.60    4.70
  -5   2  -2   46.60    2.60
  -5   2  -2   45.10    3.20
   5  -2   2   49.70    3.00
   5  -2   2   45.20    2.30
   5  -2   2   51.89    3.10
  -6   2  -2  125.89    5.50
  -6   2  -2  125.09    5.00
  -6   2  -2  110.09    8.30
  -6   2  -2  127.59    6.40
  -6   2  -2  127.69    7.70
   6  -2   2  134.59    5.80
   6  -2   2  125.19    4.90
   6  -2   2  128.19    5.20
  -7   2  -2  206.88    8.20
  -7   2  -2  193.58    9.20
  -7   2  -2  199.38    7.60
   7  -2   2  207.28    7.60
   7  -2   2  208.58    7.60
  -8   2  -2    3.90    1.50
  -8   2  -2    5.40    0.90
   8  -2   2    5.40    1.00
   8  -2   2    5.80    0.90
  -8  -1   2   45.80    2.50
  -8  -1   2   47.80    3.90
  -8  -1   2   46.70    2.90
  -7  -1   2   29.90    2.60
  -7  -1   2   31.10    2.80
  -7  -1   2   31.00    1.90
  -7  -1   2   30.30    2.30
  -7  -1   2   26.70    3.20
  -7  -1   2   33.90    2.30
  -6  -1   2   35.20    2.30
  -6  -1   2   32.40    2.10
  -6  -1   2   30.00    3.30
  -6  -1   2   35.50    2.10
  -6  -1   2   31.70    1.80
  -5  -1   2  143.09    5.40
  -5  -1   2  135.69    7.70
  -5  -1   2  139.89    6.30
  -5  -1   2  146.59    5.80
  -5  -1   2  141.19    5.20
  -4  -1   2  696.23   22.70
  -4  -1   2  677.13   24.50
  -4  -1   2  678.93   23.00
  -4  -1   2  683.13   21.90
   3   1  -2  244.58    9.00
  -3  -1   2  244.68    7.80
  -3  -1   2  241.18    8.10
  -3  -1   2  243.38   10.00
  -3  -1   2  237.18    8.80
   2   1  -2   20.10    1.00
   2   1  -2   20.50    1.50
   2   1  -2   20.20    1.80
   2   1  -2   21.20    2.10
  -2  -1   2   25.10    2.00
  -2  -1   2   17.70    1.20
  -2  -1   2   20.50    0.90
  -2  -1   2   20.70    1.40
  -2  -1   2   19.40    0.90
  -2  -1   2   19.40    1.40
   1   1  -2  322.57   11.00
   1   1  -2  334.67   12.00
   1   1  -2  333.57   11.00
  -1  -1   2  333.17   11.20
  -1  -1   2  323.87   11.00
  -1  -1   2  336.27   11.30
  -1  -1   2  347.07   11.90
  -1  -1   2  335.57   10.90
   0   1  -2    4.80    1.00
   0   1  -2    5.50    0.50
   0   1  -2    5.60    0.70
   0   1  -2    5.00    0.40
   0   1  -2    6.00    0.80
   0   1  -2    5.40    0.70
   0  -1   2    5.40    1.10
   0  -1   2    5.50    0.70
   0  -1   2    5.20    0.60
   0  -1   2    4.80    0.40
  -1   1  -2  808.42   27.30
  -2   1  -2  674.03   24.40
  -2   1  -2  696.43   23.30
  -2   1  -2  688.63   22.80
   2  -1   2  687.03   22.50
   2  -1   2  706.33   22.70
  -3   1  -2  383.46   13.10
  -3   1  -2  364.76   12.40
  -3   1  -2  377.76   14.10
   3  -1   2  364.26   12.10
   3  -1   2  384.86   12.70
   3  -1   2  361.26   12.40
  -4   1  -2   12.50    1.10
  -4   1  -2   14.00    0.90
  -4   1  -2   14.60    2.10
  -4   1  -2   13.10    1.50
   4  -1   2   13.60    1.30
   4  -1   2   13.70    1.10
   4  -1   2   15.60    0.90
  -5   1  -2    5.00    1.10
  -5   1  -2    5.10    1.60
  -5   1  -2    4.80    0.60
  -5   1  -2    5.50    0.90
   5  -1   2    5.50    0.70
   5  -1   2    5.20    0.60
   5  -1   2    5.70    0.90
  -6   1  -2    0.60    0.80
  -6   1  -2    0.30    0.60
  -6   1  -2    0.10    0.90
  -6   1  -2   -0.20    0.20
  -6   1  -2    0.70    0.50
   6  -1   2    0.00    0.30
   6  -1   2   -0.20    0.40
   6  -1   2    0.20    0.30
  -7   1  -2    4.20    0.70
  -7   1  -2    2.70    0.70
  -7   1  -2    5.50    1.80
  -7   1  -2    4.60    1.30
  -7   1  -2    2.90    1.90
   7  -1   2    5.30    0.90
   7  -1   2    5.50    1.00
   7  -1   2    5.30    0.70
  -8   1  -2    2.60    0.60
  -8   1  -2    2.10    0.80
  -8   1  -2    2.20    1.00
  -8   0   2   25.30    1.90
  -8   0   2   28.80    2.40
  -8   0   2   23.50    2.20
  -8   0   2   25.90    2.90
  -7   0   2    7.30    1.10
  -7   0   2    7.50    1.60
  -7   0   2    6.60    1.10
  -7   0   2    7.20    1.20
  -6   0   2  356.26   14.10
  -6   0   2  348.17   12.20
  -6   0   2  364.36   14.20
  -6   0   2  366.16   14.50
  -6   0   2  358.66   12.70
  -6   0   2  370.96   12.80
  -6   0   2  364.36   12.20
  -5   0   2    8.30    1.60
  -5   0   2    8.70    0.90
  -5   0   2    9.20    3.00
  -5   0   2   10.60    1.10
  -5   0   2   10.00    0.80
  -5   0   2    6.40    0.90
   4   0  -2  419.76   13.60
   4   0  -2  436.66   14.60
   4   0  -2  448.56   14.80
  -4   0   2  434.06   13.90
  -4   0   2  423.56   15.40
  -4   0   2  375.86   15.90
  -4   0   2  422.26   13.70
  -4   0   2  428.26   14.30
   3   0  -2  688.13   24.50
   3   0  -2  750.82   23.90
  -3   0   2  752.42   23.60
  -3   0   2  701.63   25.30
  -3   0   2  746.73   24.30
   2   0  -2 5053.59  366.96
   2   0  -2 4535.75  166.28
  -2   0   2 4678.13  169.18
  -2   0   2 4444.66  269.47
   1   0  -2 1489.15  127.39
   1   0  -2 1417.66   63.79
  -1   0   2 1485.85   65.69
  -1   0   2 1664.03  136.79
   0   0  -2  278.77    9.60
   0   0  -2  239.58    7.90
   0   0   2  227.48    7.90
  -1   0  -2  253.77    8.60
  -1   0  -2  260.47    8.40
  -1   0  -2  238.58    9.00
  -1   0  -2  280.47    8.40
   1   0   2  262.07    8.40
   1   0   2  258.67    9.00
   1   0   2  263.07    8.60
   1   0   2  256.97    8.40
  -2   0  -2   48.20    2.50
  -2   0  -2   49.10    2.30
  -2   0  -2   51.59    2.00
  -2   0  -2   49.70    1.80
   2   0   2   50.69    2.10
   2   0   2   50.59    1.80
   2   0   2   52.59    2.40
  -3   0  -2  594.54   20.00
  -3   0  -2  599.74   19.30
  -3   0  -2  587.84   19.00
  -3   0  -2  599.54   19.90
   3   0   2  600.74   19.40
   3   0   2  611.34   19.40
   3   0   2  607.24   19.50
  -4   0  -2   65.99    2.90
  -4   0  -2   62.99    3.30
  -4   0  -2   67.99    3.70
   4   0   2   62.99    2.50
   4   0   2   65.79    2.70
   4   0   2   65.09    2.80
   4   0   2   62.19    2.80
  -5   0  -2  416.56   14.20
  -5   0  -2  411.66   14.80
  -5   0  -2  419.96   13.70
  -5   0  -2  417.46   14.60
  -5   0  -2  409.76   15.90
   5   0   2  425.76   13.80
   5   0   2  416.76   13.70
   5   0   2  434.06   13.90
  -6   0  -2  221.18    9.40
  -6   0  -2  241.28    9.00
  -6   0  -2  246.58    8.50
  -6   0  -2  250.37    9.50
   6   0   2  253.97    8.50
   6   0   2  255.27    8.40
   6   0   2  253.57    8.30
  -7   0  -2   75.59    3.20
  -7   0  -2   71.49    3.60
  -7   0  -2   78.29    4.30
  -7   0  -2   71.19    5.10
  -7   0  -2   76.09    4.20
  -8   0  -2    1.60    0.90
  -8   0  -2    3.50    0.60
  -8   0  -2    2.40    0.90
  -8   0  -2    2.60    0.80
  -8   1   2    1.10    0.60
  -8   1   2    1.30    0.40
  -8   1   2    0.50    1.00
  -7   1   2   90.89    4.20
  -7   1   2   94.89    6.80
  -7   1   2   98.09    5.70
  -7   1   2  100.69    4.80
  -7   1   2  102.59    4.60
   6  -1  -2   35.20    1.70
   6  -1  -2   37.70    2.20
  -6   1   2   32.30    3.70
  -6   1   2   35.70    2.00
  -6   1   2   33.10    2.20
  -6   1   2   36.70    2.30
  -6   1   2   33.40    2.40
   5  -1  -2   30.80    2.10
   5  -1  -2   34.30    2.40
   5  -1  -2   29.90    1.60
   5  -1  -2   30.40    1.80
  -5   1   2   31.30    1.90
  -5   1   2   33.50    2.10
  -5   1   2   26.20    3.60
  -5   1   2   33.00    1.80
  -5   1   2   30.40    2.00
   4  -1  -2  196.18    7.00
   4  -1  -2  212.88    8.80
   4  -1  -2  199.38    7.10
   4  -1  -2  201.28    7.50
  -4   1   2  197.08    7.40
  -4   1   2  206.38    7.20
  -4   1   2  214.88    7.10
  -4   1   2  187.58   10.10
   3  -1  -2   31.20    1.50
   3  -1  -2   26.70    2.60
   3  -1  -2   29.40    1.50
   3  -1  -2   31.10    1.80
  -3   1   2   31.30    1.50
  -3   1   2   29.10    1.80
  -3   1   2   26.20    3.10
  -3   1   2   30.50    1.60
   2  -1  -2   34.00    1.70
   2  -1  -2   32.70    1.40
   2  -1  -2   31.00    1.50
  -2   1   2   33.70    1.70
  -2   1   2   34.90    3.30
  -2   1   2   28.90    1.40
   1  -1  -2 7323.47  375.66
  -1   1   2 6602.04  361.16
  -1   1   2 6385.46  240.68
   0  -1  -2  329.97   10.30
   0  -1  -2  285.47   11.90
   0   1   2  324.77   10.30
   0   1   2  294.57   12.00
  -1  -1  -2  500.75   18.10
   1   1   2  525.85   18.10
  -2  -1  -2   75.09    2.80
  -2  -1  -2   79.29    2.80
  -2  -1  -2   82.79    4.20
  -2  -1  -2   77.29    2.50
  -2  -1  -2   78.89    2.90
   2   1   2   77.89    2.50
   2   1   2   77.89    2.80
   2   1   2   80.19    2.90
   2   1   2   76.59    2.80
  -3  -1  -2  822.42   26.40
  -3  -1  -2  804.92   26.60
   3   1   2  853.11   26.50
  -4  -1  -2  167.78    6.00
  -4  -1  -2  160.78    6.30
  -4  -1  -2  169.18    6.30
  -4  -1  -2  166.68    5.60
  -4  -1  -2  171.58    6.30
   4   1   2  163.48    5.70
   4   1   2  177.18    5.80
   4   1   2  166.18    5.70
   4   1   2  174.68    6.10
  -5  -1  -2   47.90    2.40
  -5  -1  -2   50.49    2.90
  -5  -1  -2   48.80    2.70
  -5  -1  -2   50.79    2.80
  -5  -1  -2   48.70    2.00
  -5  -1  -2   49.80    2.30
  -6  -1  -2    0.20    0.30
  -6  -1  -2    0.20    0.70
  -6  -1  -2    0.00    0.40
  -6  -1  -2    0.20    0.30
  -6  -1  -2   -0.10    0.20
  -6  -1  -2    0.70    0.60
  -6  -1  -2   -0.50    0.30
  -7  -1  -2   23.80    2.10
  -7  -1  -2   21.30    2.10
  -7  -1  -2   23.40    1.40
  -7  -1  -2   23.70    1.80
  -8  -1  -2   42.20    2.60
  -8  -1  -2   31.60    5.30
  -8  -1  -2   42.80    3.10
  -8  -1  -2   40.20    2.10
  -8  -1  -2   44.90    3.20
  -9  -1  -2    4.00    0.90
  -8   2   2    5.30    1.30
  -8   2   2    5.60    1.20
  -8   2   2    6.20    1.20
  -8   2   2    5.30    0.90
   7  -2  -2   85.99    3.60
  -7   2   2   93.09    4.10
  -7   2   2   84.29    4.60
  -7   2   2   88.49    4.60
   6  -2  -2   67.69    3.10
   6  -2  -2   72.99    4.20
   6  -2  -2   64.99    3.20
  -6   2   2   72.39    3.70
  -6   2   2   72.29    3.80
  -6   2   2   65.29    6.50
   5  -2  -2  199.88    7.30
   5  -2  -2  205.58    7.60
   5  -2  -2  217.88    9.20
  -5   2   2  167.08   10.90
  -5   2   2  203.68    7.70
  -5   2   2  196.98    7.60
  -5   2   2  194.68    7.40
  -5   2   2  195.18    7.20
   4  -2  -2  244.28   10.50
   4  -2  -2  222.18    8.00
   4  -2  -2  218.78    7.90
   4  -2  -2  230.38    8.20
  -4   2   2  227.48    8.20
  -4   2   2  218.58    8.30
  -4   2   2  198.48   11.70
  -4   2   2  234.88    7.90
  -4   2   2  230.58    8.30
   3  -2  -2  477.65   15.40
   3  -2  -2  471.85   15.40
   3  -2  -2  463.55   15.20
  -3   2   2  466.55   15.50
  -3   2   2  470.45   15.60
  -3   2   2  417.26   19.20
  -3   2   2  479.85   15.20
   2  -2  -2  603.44   23.10
   2  -2  -2  664.33   20.30
  -2   2   2  626.84   20.30
  -2   2   2  548.35   23.50
  -2   2   2  643.04   20.20
   1  -2  -2 1245.08   42.70
  -1   2   2 1321.47   40.60
  -1   2   2 1168.88   42.80
   0   2   2 1069.29   37.00
  -1  -2  -2  110.79    3.90
  -1  -2  -2   99.19    5.80
  -1  -2  -2  108.29    3.50
   1   2   2  112.39    3.60
   1   2   2  108.29    3.50
   1   2   2  106.49    3.80
   1   2   2   94.69    5.70
   1   2   2  113.29    3.90
  -2  -2  -2  924.81   32.20
   2   2   2  964.40   32.10
  -4  -2  -2    8.70    1.00
  -4  -2  -2   10.60    1.10
  -4  -2  -2    8.90    0.50
  -4  -2  -2    9.80    0.70
  -4  -2  -2    7.90    0.80
  -4  -2  -2    9.00    1.50
   4   2   2    9.10    0.80
  -5  -2  -2    1.70    0.30
  -5  -2  -2    2.00    0.60
  -5  -2  -2    0.90    0.50
  -5  -2  -2    1.20    0.50
  -5  -2  -2    1.50    0.40
  -6  -2  -2  166.38    5.80
  -6  -2  -2  169.68    6.30
  -6  -2  -2  168.78    6.80
  -6  -2  -2  171.78    6.60
  -6  -2  -2  162.28    6.80
  -7  -2  -2   -1.70    1.40
  -7  -2  -2   -0.20    0.20
  -7  -2  -2   -0.20    0.40
  -7  -2  -2    0.00    0.30
  -7  -2  -2   -0.60    0.30
  -7  -2  -2   -0.30    0.40
  -8  -2  -2    0.20    0.50
  -8  -2  -2   -0.10    0.30
  -8  -2  -2   -3.20    1.30
  -8  -2  -2   -0.20    0.30
  -8  -2  -2   -0.80    0.50
  -9  -2  -2    7.90    1.20
  -9  -2  -2    9.40    1.60
  -9  -2  -2    6.00    1.40
   7  -3  -2  290.57   11.10
   7  -3  -2  291.37   10.70
  -7   3   2  296.87   11.90
  -7   3   2  293.37   11.30
  -7   3   2  279.87   10.60
   6  -3  -2   79.99    3.90
   6  -3  -2   82.69    4.00
   6  -3  -2   83.09    3.90
  -6   3   2   81.79    3.80
  -6   3   2   90.79    4.40
  -6   3   2   88.59    4.70
   5  -3  -2   17.80    1.40
   5  -3  -2   16.60    1.50
   5  -3  -2   17.20    1.40
   5  -3  -2   17.70    2.60
  -5   3   2   16.70    1.40
  -5   3   2   17.10    2.20
  -5   3   2    9.70    2.80
  -5   3   2   15.10    2.20
   4  -3  -2   75.99    3.50
   4  -3  -2   76.99    3.30
   4  -3  -2   76.79    3.40
  -4   3   2   71.59    3.50
  -4   3   2   76.59    3.30
  -4   3   2   75.99    3.80
   3  -3  -2   14.80    1.20
   3  -3  -2   13.70    1.00
   3  -3  -2   14.00    2.60
   3  -3  -2   12.70    1.10
  -3   3   2   13.00    1.00
  -3   3   2   14.70    1.30
  -3   3   2   14.90    1.60
  -3   3   2    9.00    2.60
   2  -3  -2  212.68    7.10
   2  -3  -2  200.38    7.50
   2  -3  -2  200.68    7.40
   2  -3  -2  198.18   10.50
   2  -3  -2  216.78    8.20
  -2   3   2  211.78    7.60
  -2   3   2  189.08   11.10
  -2   3   2  215.08    8.60
   1  -3  -2  283.67   10.00
   1  -3  -2  315.27   11.10
   1  -3  -2  290.07    9.70
   1  -3  -2  290.37   13.50
   1  -3  -2  295.07   10.30
  -1   3   2  304.27    9.70
  -1   3   2  256.87   13.50
  -1   3   2  298.27   10.60
  -1   3   2  292.37   11.90
   0  -3  -2 1260.07   44.80
   0   3   2 1323.77   45.90
  -1  -3  -2   45.80    1.70
  -1  -3  -2   46.00    4.00
  -1  -3  -2   42.20    4.00
  -1  -3  -2   41.60    2.00
  -1  -3  -2   40.40    2.10
   1   3   2   42.50    4.10
   1   3   2   42.40    1.70
   1   3   2   44.00    2.00
   1   3   2   44.70    2.00
  -2  -3  -2   20.40    1.10
  -2  -3  -2   19.20    2.70
  -2  -3  -2   20.50    1.40
  -2  -3  -2   19.70    0.90
   2   3   2   19.50    1.30
   2   3   2   14.30    2.50
   2   3   2   21.30    0.90
  -3  -3  -2  234.18   12.30
  -3  -3  -2  216.78    7.40
  -3  -3  -2  227.78    7.20
  -3  -3  -2  195.28    9.70
  -3  -3  -2  225.98    7.80
   3   3   2  222.38    7.80
   3   3   2  224.68    7.20
   3   3   2  223.68    7.90
   3   3   2  208.78    9.60
   3   3   2  231.28    7.50
  -4  -3  -2   12.00    0.70
  -4  -3  -2   11.80    2.90
  -4  -3  -2   14.80    1.90
  -4  -3  -2   13.30    1.20
  -4  -3  -2   13.10    0.80
  -4  -3  -2   11.40    0.80
   4   3   2   12.00    1.20
   4   3   2   12.60    0.80
   4   3   2   13.10    0.90
   4   3   2   12.50    1.20
  -5  -3  -2  154.28    5.20
  -5  -3  -2  154.18    6.10
  -5  -3  -2  153.88    5.50
  -5  -3  -2  160.28   10.90
  -5  -3  -2  153.48    6.10
  -6  -3  -2  448.16   15.50
  -6  -3  -2  453.45   22.30
  -6  -3  -2  443.36   15.40
  -6  -3  -2  435.76   14.30
  -6  -3  -2  444.96   14.70
  -6  -3  -2  441.66   15.90
  -7  -3  -2   24.10    2.00
  -7  -3  -2   23.70    1.30
  -7  -3  -2   21.80    1.60
  -7  -3  -2   22.60    3.20
  -7  -3  -2   23.20    2.00
  -7  -3  -2   17.50    4.00
  -8  -3  -2   58.79    7.40
  -8  -3  -2   60.79    3.00
  -8  -3  -2   55.89    3.50
  -8  -3  -2   57.89    3.60
  -9  -3  -2   51.89    4.10
  -9  -3  -2   53.29    3.60
  -9  -3  -2   52.29    3.60
   7  -4  -2   -0.60    0.50
   7  -4  -2    1.10    0.50
  -7   4   2   -0.10    0.40
  -7   4   2   -0.20    0.70
   6  -4  -2   38.20    2.30
   6  -4  -2   31.30    2.20
  -6   4   2   31.30    2.50
  -6   4   2   29.70    2.80
  -6   4   2   34.60    2.20
   5  -4  -2  127.99    5.00
   5  -4  -2  119.69    4.90
   5  -4  -2  113.59    5.10
  -5   4   2  118.29    5.30
  -5   4   2  111.89    4.90
  -5   4   2   96.59    9.10
  -5   4   2  119.29    5.90
   4  -4  -2   63.09    3.00
   4  -4  -2   63.29    3.30
   4  -4  -2   70.79    3.30
   4  -4  -2   72.19    5.80
  -4   4   2   64.89    3.10
  -4   4   2   63.29    3.70
  -4   4   2   67.29    3.40
  -4   4   2   61.49    6.70
  -4   4   2   65.79    4.10
   3  -4  -2  268.37   12.80
   3  -4  -2  249.38    9.00
   3  -4  -2  245.18    8.90
   3  -4  -2  220.18    8.40
  -3   4   2  237.38    9.30
  -3   4   2  242.38    8.80
  -3   4   2  239.78    8.50
   2  -4  -2  502.05   17.00
   2  -4  -2  511.55   21.20
   2  -4  -2  499.75   16.40
   2  -4  -2  521.65   18.30
   2  -4  -2  494.65   16.90
  -2   4   2  504.45   19.10
  -2   4   2  523.15   17.20
  -2   4   2  488.65   16.40
  -2   4   2  510.05   17.60
  -2   4   2  431.46   21.80
   1  -4  -2   92.19    4.10
   1  -4  -2   97.59    4.30
   1  -4  -2   92.19    3.60
   1  -4  -2  106.99    5.30
   1  -4  -2   96.79    7.00
  -1   4   2   92.99    6.00
  -1   4   2   94.49    4.40
  -1   4   2   96.49    3.60
  -1   4   2   87.59    7.30
  -1   4   2   94.89    4.20
   0  -4  -2  310.57   14.70
   0  -4  -2  283.27   14.70
   0  -4  -2  320.97   11.40
   0  -4  -2  293.57   10.30
   0  -4  -2  319.47   10.90
   0   4   2  316.17   14.20
   0   4   2  330.77   11.20
   0   4   2  336.37   10.40
   0   4   2  316.77   11.00
  -1  -4  -2   12.20    2.50
  -1  -4  -2   13.90    0.80
  -1  -4  -2   11.50    2.10
  -1  -4  -2   14.70    1.40
  -1  -4  -2   15.90    1.20
   1   4   2   13.40    1.20
   1   4   2    8.70    2.10
   1   4   2   14.80    1.20
   1   4   2   12.80    2.90
   1   4   2   14.20    0.90
  -2  -4  -2  630.54   19.80
  -2  -4  -2  652.63   20.60
  -2  -4  -2  587.54   23.90
  -2  -4  -2  647.04   25.30
   2   4   2  641.94   19.60
   2   4   2  630.94   20.40
   2   4   2  552.04   24.00
   2   4   2  634.84   20.40
  -3  -4  -2  125.79    4.20
  -3  -4  -2  111.59    7.00
  -3  -4  -2  119.29    4.80
  -3  -4  -2  123.79    4.50
  -3  -4  -2  132.89    9.00
   3   4   2  118.29    4.50
   3   4   2  105.39    6.90
   3   4   2  123.69    4.80
   3   4   2  125.79    4.90
   3   4   2  122.19    4.00
  -4  -4  -2   21.10    1.50
  -4  -4  -2   22.50    1.30
  -4  -4  -2   23.70    1.10
  -4  -4  -2   19.50    2.40
  -4  -4  -2   19.30    3.70
   4   4   2   22.20    2.40
   4   4   2   23.90    1.80
   4   4   2   21.10    1.60
   4   4   2   22.20    1.30
  -5  -4  -2   30.20    2.60
  -5  -4  -2   33.40    1.40
  -5  -4  -2   25.00    4.50
  -5  -4  -2   36.50    2.20
  -5  -4  -2   34.60    1.80
   5   4   2   37.80    2.60
  -6  -4  -2   21.70    1.90
  -6  -4  -2   24.90    1.40
  -6  -4  -2   23.20    4.90
  -6  -4  -2   26.30    1.20
  -7  -4  -2   55.79    2.30
  -7  -4  -2   50.19    3.60
  -7  -4  -2   63.79    3.40
  -7  -4  -2   55.89    6.80
  -7  -4  -2   54.69    2.60
  -8  -4  -2  376.56   13.70
  -8  -4  -2  392.96   21.30
  -8  -4  -2  364.36   12.70
  -8  -4  -2  363.76   14.00
  -9  -4  -2    3.60    0.80
   6  -5  -2   -0.70    0.50
   6  -5  -2   -0.50    0.40
  -6   5   2   -0.20    0.50
  -6   5   2   -1.10    0.80
  -6   5   2   -0.40    0.60
   5  -5  -2   -0.60    0.40
   5  -5  -2    0.30    0.50
   5  -5  -2    0.00    0.40
  -5   5   2   -0.80    0.40
  -5   5   2    0.00    0.60
  -5   5   2   -0.30    0.30
   4  -5  -2   41.50    2.30
   4  -5  -2   38.50    2.60
   4  -5  -2   40.40    2.50
   4  -5  -2   40.70    4.60
  -4   5   2   38.10    2.30
  -4   5   2   40.60    3.30
  -4   5   2   40.30    2.50
  -4   5   2   38.80    3.60
  -4   5   2   26.30    5.30
  -4   5   2   40.30    3.00
   3  -5  -2   42.90    2.40
   3  -5  -2   43.40    2.80
   3  -5  -2   42.00    3.70
   3  -5  -2   53.79    5.30
   3  -5  -2   44.40    2.70
  -3   5   2   44.50    3.00
  -3   5   2   44.20    2.40
  -3   5   2   41.40    4.00
  -3   5   2   45.30    2.50
  -3   5   2   41.20    4.80
  -3   5   2   44.00    5.90
   2  -5  -2   93.89    4.40
   2  -5  -2   97.89    7.50
   2  -5  -2   96.79    3.90
   2  -5  -2   97.39    4.60
   2  -5  -2   95.89    5.80
  -2   5   2   91.09    6.40
  -2   5   2   93.89    3.90
  -2   5   2   98.09    4.70
  -2   5   2   98.09    5.00
  -2   5   2   95.89    4.00
  -2   5   2   87.79    8.30
   1  -5  -2   49.90    2.80
   1  -5  -2   49.10    2.30
   1  -5  -2   52.79    4.00
   1  -5  -2   55.79    5.50
  -1   5   2   47.20    2.30
  -1   5   2   48.20    4.70
  -1   5   2   49.50    3.10
  -1   5   2   53.09    3.00
  -1   5   2   41.30    5.30
   0  -5  -2    8.90    1.00
   0  -5  -2    9.20    0.80
   0  -5  -2    7.30    2.40
   0  -5  -2    8.40    1.90
   0   5   2    8.40    1.10
   0   5   2    6.30    1.00
   0   5   2    3.80    1.80
   0   5   2   10.20    2.50
   0   5   2    7.70    0.80
  -1  -5  -2  124.79    7.70
  -1  -5  -2  107.09    4.00
  -1  -5  -2  111.99    5.00
  -1  -5  -2  105.89    7.60
   1   5   2  102.99    7.80
   1   5   2  104.59    4.50
   1   5   2   94.09    7.80
   1   5   2  114.19    4.10
   1   5   2  105.99    4.60
  -2  -5  -2  129.29    4.40
  -2  -5  -2  130.99    8.70
  -2  -5  -2  120.49    4.90
  -2  -5  -2  131.39    5.30
  -2  -5  -2  114.89    7.90
   2   5   2  105.49    8.10
   2   5   2  126.09    4.10
   2   5   2  123.89    5.00
   2   5   2  117.39    4.90
  -3  -5  -2    4.90    0.70
  -3  -5  -2    5.00    1.90
  -3  -5  -2    3.30    0.70
  -3  -5  -2    4.40    0.50
  -3  -5  -2    2.50    1.20
   3   5   2    3.30    0.60
   3   5   2    3.90    1.80
  -4  -5  -2    6.00    0.90
  -4  -5  -2    5.30    0.70
  -4  -5  -2    5.30    0.50
  -4  -5  -2    7.20    1.90
  -4  -5  -2    6.50    2.50
   4   5   2    5.00    0.80
   4   5   2    4.70    0.70
   4   5   2    4.20    0.80
   4   5   2    3.30    1.40
  -5  -5  -2    8.40    1.70
  -5  -5  -2    6.70    1.00
  -5  -5  -2    7.10    2.70
  -5  -5  -2    9.40    0.60
  -5  -5  -2    8.00    0.80
   5   5   2    7.00    1.30
   5   5   2    9.50    0.90
   5   5   2    8.30    1.70
   5   5   2    6.50    1.00
  -6  -5  -2   74.49    2.90
  -6  -5  -2   74.69    2.90
  -6  -5  -2   74.59    3.80
  -6  -5  -2   74.99    2.90
  -6  -5  -2   77.29    8.20
   6   5   2   81.19    4.50
  -7  -5  -2    4.10    1.10
  -7  -5  -2    3.80    0.50
  -7  -5  -2    3.50    0.90
  -7  -5  -2    6.30    2.90
  -7  -5  -2    3.80    0.60
  -8  -5  -2    4.70    1.30
  -8  -5  -2    9.80    2.50
  -8  -5  -2    6.40    1.20
  -9  -5  -2   -0.70    2.30
  -6   6   2    1.30    1.00
  -6   6   2   -0.30    0.50
  -6   6   2   -0.70    0.70
   5  -6  -2   15.00    2.50
  -5   6   2   13.70    1.70
  -5   6   2   12.20    2.10
  -5   6   2   13.10    1.50
   4  -6  -2    1.60    1.10
   4  -6  -2    0.40    0.50
   4  -6  -2   -0.10    0.50
   4  -6  -2    0.00    0.30
  -4   6   2    0.70    0.90
  -4   6   2    0.10    0.50
  -4   6   2   -0.50    0.70
  -4   6   2    1.10    0.50
  -4   6   2    0.30    0.80
  -4   6   2    0.30    1.90
   3  -6  -2   18.20    1.90
   3  -6  -2   20.50    2.90
   3  -6  -2   17.00    1.80
   3  -6  -2   24.00    4.30
   3  -6  -2   18.20    1.50
  -3   6   2   18.40    1.50
  -3   6   2   19.30    2.20
  -3   6   2   16.80    3.10
  -3   6   2   16.00    4.30
  -3   6   2   19.80    1.70
  -3   6   2   19.40    2.30
   2  -6  -2   53.69    3.20
   2  -6  -2   44.60    5.40
   2  -6  -2   57.99    4.80
   2  -6  -2   54.89    2.70
   2  -6  -2   53.39    3.30
  -2   6   2   54.29    3.50
  -2   6   2   47.20    5.00
  -2   6   2   48.70    3.50
  -2   6   2   51.99    2.60
  -2   6   2   51.09    2.70
  -2   6   2   50.39    6.60
   1  -6  -2  227.58   10.30
   1  -6  -2  199.48    8.00
   1  -6  -2  214.98   12.40
   1  -6  -2  204.88    7.30
  -1   6   2  172.58   12.80
  -1   6   2  203.48    7.30
  -1   6   2  203.88    8.30
  -1   6   2  196.18    7.30
  -1   6   2  190.98    8.30
  -1   6   2  186.58   11.40
   0  -6  -2   45.40    5.10
   0  -6  -2   46.70    2.20
   0  -6  -2   49.00    2.80
   0  -6  -2   44.20    4.20
   0   6   2   41.40    2.80
   0   6   2   46.10    2.90
   0   6   2   49.30    5.40
   0   6   2   48.30    2.30
   0   6   2   46.10    2.10
   0   6   2   39.40    5.60
  -1  -6  -2  181.48    7.20
  -1  -6  -2  193.68   11.40
  -1  -6  -2  189.08    7.90
  -1  -6  -2  185.08    6.60
  -1  -6  -2  182.28   10.50
   1   6   2  192.68    6.30
   1   6   2  172.78   11.90
   1   6   2  180.18    7.30
   1   6   2  183.28    7.50
   1   6   2  193.28   12.00
   1   6   2  183.58    6.60
  -2  -6  -2   12.20    1.50
  -2  -6  -2   11.30    2.90
  -2  -6  -2   11.10    0.90
  -2  -6  -2   10.40    2.40
  -2  -6  -2   10.00    1.10
   2   6   2   11.80    1.30
   2   6   2    8.50    2.70
   2   6   2    8.40    2.70
   2   6   2   11.50    1.30
  -3  -6  -2  181.58    7.00
  -3  -6  -2  185.28    7.40
  -3  -6  -2  189.88   12.10
  -3  -6  -2  191.68   10.70
  -3  -6  -2  181.88    6.30
   3   6   2  188.68    7.20
   3   6   2  185.58    7.00
   3   6   2  154.98   10.90
  -4  -6  -2  433.66   15.50
  -4  -6  -2  453.75   22.10
  -4  -6  -2  447.86   18.80
  -4  -6  -2  454.25   14.40
  -4  -6  -2  428.96   14.90
   4   6   2  429.56   15.60
   4   6   2  431.26   15.20
   4   6   2  461.85   15.30
  -5  -6  -2  151.98    8.10
  -5  -6  -2  146.19   11.40
  -5  -6  -2  141.39    5.10
  -5  -6  -2  146.99    6.10
  -5  -6  -2  146.79    5.60
   5   6   2  142.49    6.10
   5   6   2  148.89    5.80
   5   6   2  151.78    6.70
   5   6   2  117.49   11.30
  -6  -6  -2    7.60    1.20
  -6  -6  -2   10.40    0.90
  -6  -6  -2   11.10    2.10
  -6  -6  -2    7.00    2.90
   6   6   2    7.80    1.50
   6   6   2   11.70    1.50
  -7  -6  -2   -1.10    1.60
  -7  -6  -2    0.40    0.50
   7   6   2   -0.70    0.50
  -8  -6  -2   34.80    3.50
  -8  -6  -2   41.40    6.90
  -8  -6  -2   38.40    2.80
   5  -7  -2   38.40    3.70
  -5   7   2   34.20    2.50
  -5   7   2   34.20    4.10
  -5   7   2   28.90    3.90
  -5   7   2   38.80    4.00
   4  -7  -2   44.10    3.20
   4  -7  -2   45.50    3.40
  -4   7   2   42.20    3.80
  -4   7   2   39.90    2.80
  -4   7   2   40.20    4.10
  -4   7   2   42.90    2.70
   3  -7  -2  227.18   11.70
   3  -7  -2  216.48    8.80
   3  -7  -2  229.68   13.40
   3  -7  -2  207.28    8.80
   3  -7  -2  193.28    7.90
  -3   7   2  167.08   14.50
  -3   7   2  217.28   12.50
  -3   7   2  200.08    9.40
  -3   7   2  218.98    9.70
  -3   7   2  199.08    8.10
  -3   7   2  208.28    8.00
   2  -7  -2  156.38    7.00
   2  -7  -2  148.49   10.50
   2  -7  -2  154.18    5.90
   2  -7  -2  152.38    9.10
   2  -7  -2  141.39    6.60
  -2   7   2  140.69    5.90
  -2   7   2  153.68    7.30
  -2   7   2  144.29    6.00
  -2   7   2  133.79    9.90
  -2   7   2  161.58    7.40
  -2   7   2  125.19   12.10
   1  -7  -2   78.69    7.40
   1  -7  -2   75.09    4.20
   1  -7  -2   82.19    6.10
   1  -7  -2   84.09    3.60
  -1   7   2   85.19    7.70
  -1   7   2   59.89    7.90
  -1   7   2   80.99    4.70
  -1   7   2   75.09    3.60
  -1   7   2   76.29    4.40
  -1   7   2   82.29    3.60
   0  -7  -2   45.40    3.00
   0  -7  -2   49.99    2.50
   0  -7  -2   47.30    4.70
   0  -7  -2   48.70    5.60
   0   7   2   46.20    2.30
   0   7   2   48.40    3.40
   0   7   2   47.10    2.50
   0   7   2   49.50    6.00
  -1  -7  -2  620.64   26.40
  -1  -7  -2  645.34   25.40
  -1  -7  -2  589.44   20.60
  -1  -7  -2  621.74   19.70
   1   7   2  600.34   20.60
   1   7   2  604.64   19.30
   1   7   2  520.25   27.10
   1   7   2  606.14   21.00
   1   7   2  577.44   27.20
  -2  -7  -2    9.70    0.90
  -2  -7  -2    7.40    2.20
  -2  -7  -2   10.40    1.30
  -2  -7  -2   10.60    2.90
  -2  -7  -2    7.30    1.40
   2   7   2    5.30    2.10
   2   7   2   10.50    1.50
   2   7   2    9.50    1.30
   2   7   2    9.40    0.60
  -3  -7  -2   18.40    1.90
  -3  -7  -2   18.90    1.30
  -3  -7  -2   21.40    3.70
  -3  -7  -2   19.40    1.60
  -3  -7  -2   21.90    4.20
   3   7   2   18.50    1.90
   3   7   2   18.30    1.60
  -4  -7  -2   15.50    1.40
  -4  -7  -2   15.20    3.90
  -4  -7  -2   15.70    1.10
  -4  -7  -2   13.30    2.80
  -4  -7  -2   15.10    1.80
   4   7   2   16.80    1.80
   4   7   2   14.00    3.20
   4   7   2   17.70    1.60
   4   7   2   17.30    1.80
  -5  -7  -2  161.18    6.30
  -5  -7  -2  161.38    6.90
  -5  -7  -2  159.28    9.00
  -5  -7  -2  157.58    5.70
  -5  -7  -2  173.88   12.80
   5   7   2  167.28    6.80
   5   7   2  152.98    7.20
   5   7   2  148.99    6.50
  -6  -7  -2   16.20    1.80
  -6  -7  -2   14.30    1.00
  -6  -7  -2    7.70    3.20
  -6  -7  -2   14.30    1.20
  -6  -7  -2   15.90    2.20
   6   7   2   14.30    1.60
   6   7   2   14.40    1.70
   6   7   2   13.30    2.40
  -7  -7  -2    6.00    2.60
  -7  -7  -2    2.70    0.80
  -7  -7  -2    4.20    0.80
   7   7   2    2.90    1.20
  -8  -7  -2   22.30    2.10
  -8  -7  -2   17.20    5.20
   4  -8  -2    1.60    0.90
  -4   8   2    1.80    0.80
  -4   8   2   -2.10    1.70
  -4   8   2    1.60    1.30
  -4   8   2    2.00    0.70
   3  -8  -2  225.38    9.70
   3  -8  -2  222.18    9.70
   3  -8  -2  219.68   14.80
   3  -8  -2  225.48    9.80
  -3   8   2  229.58   10.80
  -3   8   2  228.38    8.80
  -3   8   2  215.98   12.50
  -3   8   2  221.88    8.80
   2  -8  -2    7.40    2.90
   2  -8  -2   10.70    3.10
   2  -8  -2    5.50    1.30
   2  -8  -2    6.80    1.00
   2  -8  -2    7.90    1.50
  -2   8   2    9.10    1.30
  -2   8   2   14.00    2.70
  -2   8   2    7.60    1.70
  -2   8   2    8.10    1.30
  -2   8   2    5.80    1.30
  -2   8   2    5.60    3.00
   1  -8  -2    7.80    2.80
   1  -8  -2    7.10    1.40
   1  -8  -2    8.10    2.60
   1  -8  -2    7.80    1.10
  -1   8   2    4.60    1.30
  -1   8   2    6.80    2.90
  -1   8   2    5.80    1.40
  -1   8   2    8.60    1.10
  -1   8   2    4.20    2.10
  -1   8   2    7.80    1.10
   0  -8  -2   59.89    2.90
   0  -8  -2   59.39    5.80
   0  -8  -2   56.69    6.60
   0  -8  -2   56.39    3.50
   0   8   2   50.59    3.90
   0   8   2   38.90    7.10
   0   8   2   52.99    3.50
   0   8   2   56.69    8.40
   0   8   2   55.59    2.60
  -1  -8  -2    1.40    0.60
  -1  -8  -2    1.60    0.50
  -1  -8  -2    0.80    1.10
  -1  -8  -2    3.50    1.80
   1   8   2    1.60    0.40
   1   8   2    0.90    0.70
   1   8   2    2.80    1.90
   1   8   2   -1.20    1.10
   1   8   2    2.40    1.00
  -2  -8  -2   15.20    1.20
  -2  -8  -2   19.20    4.00
  -2  -8  -2   12.20    1.50
  -2  -8  -2   19.40    4.20
   2   8   2   14.70    2.40
   2   8   2    8.80    2.60
   2   8   2   10.30    3.00
   2   8   2   15.40    1.70
  -3  -8  -2  171.68   12.00
  -3  -8  -2  158.88    6.90
  -3  -8  -2  171.68    7.80
  -3  -8  -2  167.88    6.20
  -3  -8  -2  179.38   11.20
   3   8   2  177.18    7.60
   3   8   2  140.49   11.80
   3   8   2  159.68    6.80
  -4  -8  -2    1.90    1.10
  -4  -8  -2    0.80    1.40
  -4  -8  -2    1.00    0.50
  -4  -8  -2    1.40    0.50
  -4  -8  -2    0.60    0.30
   4   8   2    2.20    1.90
   4   8   2    1.60    0.60
   4   8   2    1.10    0.70
  -5  -8  -2    5.80    0.70
  -5  -8  -2    8.80    2.20
  -5  -8  -2    3.20    2.10
  -5  -8  -2    7.20    1.20
   5   8   2    6.00    2.60
   5   8   2    7.50    1.40
   5   8   2    6.30    1.20
   5   8   2    6.00    1.20
  -6  -8  -2   27.60    2.40
  -6  -8  -2   26.60    3.10
  -6  -8  -2   30.00    5.80
   6   8   2   25.00    4.40
   6   8   2   31.00    3.00
   6   8   2   25.00    2.30
  -7  -8  -2   23.90    5.90
  -7  -8  -2   34.00    2.80
  -7  -8  -2   33.60    2.60
   7   8   2   27.30    3.00
   7   8   2   26.40    2.70
   3  -9  -2   29.50    2.90
  -3   9   2   26.10    2.30
  -3   9   2   31.50    3.60
  -3   9   2   31.30    2.50
   2  -9  -2    2.50    1.40
   2  -9  -2    0.70    0.50
   2  -9  -2    2.40    1.00
  -2   9   2    1.60    1.40
  -2   9   2    0.90    0.60
  -2   9   2    2.70    1.10
  -2   9   2    1.20    0.70
   1  -9  -2    2.00    0.70
   1  -9  -2    1.40    0.80
   1  -9  -2    3.10    1.90
   1  -9  -2    3.80    2.00
   1  -9  -2    2.20    1.10
  -1   9   2   -0.60    2.10
  -1   9   2    3.00    0.80
  -1   9   2    4.10    1.30
  -1   9   2    2.90    1.80
  -1   9   2    1.00    0.60
   0  -9  -2   48.40    4.00
   0  -9  -2   50.39    2.80
   0  -9  -2   59.39    5.70
   0   9   2   53.99    2.60
   0   9   2   36.80    6.60
   0   9   2   49.10    3.60
   0   9   2   53.59    4.20
   0   9   2   55.49    8.10
  -1  -9  -2    0.60    0.60
  -1  -9  -2    2.70    1.70
  -1  -9  -2   -1.00    0.90
  -1  -9  -2    0.50    0.40
   1   9   2    0.60    1.10
   1   9   2   -0.30    0.80
   1   9   2    0.60    0.50
   1   9   2    1.40    0.40
  -2  -9  -2  101.89    4.30
  -2  -9  -2  101.49    5.20
  -2  -9  -2   92.79    8.40
  -2  -9  -2  113.59    9.10
   2   9   2   79.99    9.80
   2   9   2  109.69    6.00
   2   9   2  101.49    5.20
  -3  -9  -2   49.90    5.90
  -3  -9  -2   46.60    6.30
  -3  -9  -2   47.50    2.50
   3   9   2   45.60    3.10
   3   9   2   44.50    3.60
   3   9   2   33.80    6.90
  -4  -9  -2  103.19    5.70
  -4  -9  -2  102.19    4.50
  -4  -9  -2  107.79    9.80
  -4  -9  -2  106.89    8.20
   4   9   2   75.39    9.00
   4   9   2   98.09    5.30
   4   9   2   91.09    4.80
  -5  -9  -2   13.30    2.00
  -5  -9  -2   18.30    1.30
  -5  -9  -2   25.00    3.70
  -5  -9  -2   11.90    4.00
   5   9   2   16.90    2.00
   5   9   2    9.90    3.60
   5   9   2   13.90    2.00
  -6  -9  -2    3.70    1.20
  -6  -9  -2    2.30    0.80
  -6  -9  -2    2.20    3.00
   6   9   2    1.00    1.00
   6   9   2    4.60    2.80
   6   9   2   -0.80    0.90
  -7  -9  -2   -0.20    2.50
  -7  -9  -2    4.40    1.30
   7   9   2    2.00    1.30
   7   9   2    8.40    2.80
   1 -10  -2   12.30    2.20
   1 -10  -2   12.30    1.60
   1 -10  -2   12.50    2.40
   1 -10  -2   20.50    5.10
   1 -10  -2   14.40    3.80
  -1  10   2   10.50    1.80
  -1  10   2   17.10    3.10
  -1  10   2   16.90    6.70
   0 -10  -2    1.10    0.70
   0 -10  -2    2.50    2.60
   0 -10  -2    3.40    2.20
   0  10   2    3.90    3.90
   0  10   2    1.60    2.40
   0  10   2   -1.10    1.30
   0  10   2    1.70    0.90
  -1 -10  -2   13.00    1.50
  -1 -10  -2   11.60    3.70
  -1 -10  -2   13.10    2.80
   1  10   2   11.00    1.80
   1  10   2   11.10    5.30
  -2 -10  -2   17.70    4.30
  -2 -10  -2   19.20    1.50
  -2 -10  -2   18.00    3.60
   2  10   2   13.20    4.80
   2  10   2   13.50    2.00
  -3 -10  -2   -0.30    0.30
  -3 -10  -2    2.00    1.10
  -3 -10  -2   -0.40    1.10
   3  10   2   -1.80    0.70
  -4 -10  -2   10.90    4.10
  -4 -10  -2   14.60    3.30
  -4 -10  -2   17.90    1.40
   4  10   2   13.10    2.00
   4  10   2   13.90    1.80
   4  10   2   15.50    4.60
  -5 -10  -2    1.60    1.10
   5  10   2    1.90    0.90
   5  10   2   -1.90    2.80
   5  10   2    0.80    0.90
  -6 -10  -2   59.39    4.70
  -6 -10  -2   59.59    7.80
  -6 -10  -2   55.39    5.10
   6  10   2   45.70    4.20
  -2 -11  -2    1.20    0.60
  -2 -11  -2    5.00    2.80
   2  11   2   -2.40    3.50
   2  11   2    2.70    1.20
  -3 -11  -2    2.80    0.80
  -3 -11  -2    2.00    2.70
   3  11   2    3.50    1.40
   4  10  -3   18.70    2.60
  -4 -10   3   24.20    2.00
  -4 -10   3   16.10    3.10
  -4 -10   3   21.60    3.00
  -4 -10   3   14.50    4.30
   3  10  -3    3.90    3.80
   3  10  -3    6.00    1.50
  -3 -10   3   11.70    3.40
  -3 -10   3    7.40    1.10
  -3 -10   3    8.80    3.00
   2  10  -3   26.40    6.70
   2  10  -3   30.90    3.80
   2  10  -3   21.20    5.90
   2  10  -3   28.30    2.90
  -2 -10   3   34.40    4.20
  -2 -10   3   32.80    2.40
  -2 -10   3   30.90    8.40
  -2 -10   3   41.60    4.50
   1  10  -3    5.80    2.90
   1  10  -3    7.40    1.60
   1  10  -3    7.70    1.50
   1  10  -3    8.50    4.10
  -1 -10   3    6.60    2.20
  -1 -10   3    9.50    3.60
  -1 -10   3   12.20    2.60
  -1 -10   3    6.30    1.20
   0  10  -3   -0.90    1.00
   0 -10   3   -0.70    1.50
   0 -10   3    2.70    1.70
   6   9  -3  105.19    6.70
   5   9  -3   73.39    7.90
   5   9  -3   60.39    4.70
  -5  -9   3   76.59    6.10
  -5  -9   3   63.89    3.40
  -5  -9   3   51.89    7.30
  -5  -9   3   70.89    8.00
   4   9  -3  182.08   15.90
   4   9  -3  174.98   13.80
   4   9  -3  191.58    9.10
  -4  -9   3  197.88    7.70
  -4  -9   3  208.88   13.90
  -4  -9   3  205.58   10.10
  -4  -9   3  203.38   10.90
   3   9  -3    5.30    1.30
   3   9  -3    5.20    1.00
   3   9  -3    2.40    2.80
   3   9  -3    6.80    2.90
  -3  -9   3    4.00    0.80
  -3  -9   3    4.80    1.60
  -3  -9   3    4.70    1.40
  -3  -9   3    1.20    2.30
   2   9  -3   -2.20    1.60
   2   9  -3   -0.40    0.50
   2   9  -3   -0.30    0.60
   2   9  -3    0.50    1.80
  -2  -9   3    0.10    0.40
  -2  -9   3   -0.20    0.80
  -2  -9   3    0.60    1.00
   1   9  -3    4.30    2.90
   1   9  -3    2.10    1.00
   1   9  -3   -1.20    2.40
  -1  -9   3    1.70    1.30
  -1  -9   3    0.10    1.90
  -1  -9   3    0.40    0.40
   0   9  -3   89.39   10.20
   0   9  -3  101.99    7.10
   0   9  -3  100.69   10.30
   0   9  -3  101.49    5.50
   0  -9   3   98.89    9.50
   0  -9   3   93.59    4.80
  -1   9  -3   70.29    9.10
  -1   9  -3   65.59    9.10
  -1   9  -3   88.99    5.40
  -1   9  -3   80.99    6.80
  -1   9  -3   82.69    3.80
   1  -9   3   90.39    6.10
   1  -9   3   86.29    5.30
   1  -9   3   93.59    8.90
   1  -9   3   89.09    7.30
   1  -9   3   86.49    4.30
  -2   9  -3   41.80    2.60
  -2   9  -3   36.60    4.70
  -2   9  -3   41.00    3.90
  -2   9  -3   45.50    8.20
   2  -9   3   49.99    3.80
   2  -9   3   40.60    3.60
   2  -9   3   44.50    7.00
   6   8  -3    4.90    2.70
   6   8  -3    1.00    1.50
  -6  -8   3    1.00    0.60
  -6  -8   3    0.70    1.90
  -6  -8   3    0.70    1.10
   5   8  -3   12.70    2.00
   5   8  -3   13.10    4.70
   5   8  -3   13.10    2.60
  -5  -8   3   16.90    2.10
  -5  -8   3   13.80    3.30
  -5  -8   3   14.50    2.50
  -5  -8   3   14.20    1.40
   4   8  -3   34.40    5.90
   4   8  -3   32.30    6.60
   4   8  -3   44.40    3.50
   4   8  -3   41.20    2.40
  -4  -8   3   45.50    3.70
  -4  -8   3   46.10    4.40
  -4  -8   3   39.10    2.40
  -4  -8   3   49.00    6.10
   3   8  -3  148.59    7.30
   3   8  -3  164.18   13.60
   3   8  -3  164.28    8.40
   3   8  -3  144.99    6.30
  -3  -8   3  180.38   11.70
  -3  -8   3  159.28    7.70
  -3  -8   3  172.18    8.80
  -3  -8   3  160.58    8.90
  -3  -8   3  151.88    6.30
   2   8  -3  368.86   13.30
   2   8  -3  365.36   14.00
   2   8  -3  371.26   21.60
   2   8  -3  381.56   15.60
  -2  -8   3  382.46   19.00
  -2  -8   3  398.06   16.60
  -2  -8   3  364.36   13.00
  -2  -8   3  360.56   14.00
   1   8  -3    0.50    0.60
   1   8  -3    1.30    1.20
   1   8  -3    2.40    1.70
   1   8  -3    2.00    0.40
   1   8  -3    0.90    1.30
  -1  -8   3    0.80    0.50
  -1  -8   3    0.80    0.60
  -1  -8   3   -0.70    1.40
  -1  -8   3    0.50    0.70
   0   8  -3   32.50    3.60
   0   8  -3   33.90    2.80
   0   8  -3   42.70    5.60
   0   8  -3   30.60    1.80
   0  -8   3   27.90    2.00
   0  -8   3   35.60    4.90
   0  -8   3   33.00    2.80
   0  -8   3   33.90    4.50
  -1   8  -3   19.80    1.50
  -1   8  -3   13.90    3.90
  -1   8  -3   20.60    2.40
  -1   8  -3   19.60    4.60
  -1   8  -3   21.90    3.30
   1  -8   3   26.80    3.70
   1  -8   3   18.50    2.20
   1  -8   3   13.40    3.60
   1  -8   3   22.10    1.80
  -2   8  -3  136.59    7.60
  -2   8  -3  150.58   11.80
  -2   8  -3  153.28    6.10
  -2   8  -3  150.18    8.90
  -2   8  -3  148.99   13.20
   2  -8   3  167.68    9.90
   2  -8   3  165.48   12.20
   2  -8   3  152.68    6.40
   2  -8   3  146.89    7.40
   2  -8   3  162.78    7.90
  -3   8  -3    5.30    1.50
  -3   8  -3    1.30    1.10
  -3   8  -3    2.10    0.80
   3  -8   3    1.90    0.70
  -4   8  -3   15.10    3.60
  -4   8  -3   13.90    1.80
   4  -8   3   12.40    2.10
  -7  -7   3    8.50    3.20
  -7  -7   3    6.80    1.60
   6   7  -3   -1.20    1.40
   6   7  -3    0.70    0.90
  -6  -7   3    1.70    0.60
  -6  -7   3   -0.70    0.70
  -6  -7   3   -0.30    1.60
   5   7  -3   28.10    2.00
   5   7  -3   28.00    2.90
   5   7  -3   26.10    2.70
   5   7  -3   25.90    4.50
  -5  -7   3   29.90    2.40
  -5  -7   3   36.60    5.20
  -5  -7   3   32.50    2.60
  -5  -7   3   28.10    3.30
   4   7  -3   22.90    2.40
   4   7  -3   20.70    2.50
   4   7  -3   21.20    1.60
   4   7  -3   18.00    4.70
   4   7  -3   25.10    3.70
  -4  -7   3   18.40    2.80
  -4  -7   3   19.80    1.80
  -4  -7   3   24.80    4.60
  -4  -7   3   24.20    2.40
   3   7  -3  103.49    6.00
   3   7  -3  100.39    8.40
   3   7  -3  106.29    5.40
   3   7  -3  108.59    4.50
   3   7  -3  109.79   10.10
  -3  -7   3  111.79    8.90
  -3  -7   3  106.49    5.10
  -3  -7   3  116.49    6.50
  -3  -7   3  103.29    6.50
  -3  -7   3  104.09    4.50
   2   7  -3   33.40    6.00
   2   7  -3   30.80    2.40
   2   7  -3   27.90    1.90
   2   7  -3   32.60    3.20
   2   7  -3   19.90    4.10
  -2  -7   3   32.00    4.50
  -2  -7   3   30.50    3.30
  -2  -7   3   28.00    2.40
  -2  -7   3   30.20    1.90
   1   7  -3  341.87   19.10
   1   7  -3  366.66   13.50
   1   7  -3  377.96   15.20
   1   7  -3  371.06   12.30
   1   7  -3  364.16   19.70
  -1  -7   3  405.26   16.40
  -1  -7   3  363.46   12.90
  -1  -7   3  396.56   18.60
  -1  -7   3  377.96   14.00
   0   7  -3  290.07    9.80
   0   7  -3  262.37   16.40
   0   7  -3  295.77   11.30
   0   7  -3  273.77   16.20
   0   7  -3  294.47   12.60
   0  -7   3  289.07   15.60
   0  -7   3  310.17   13.90
   0  -7   3  279.97   10.30
   0  -7   3  297.67   11.50
  -1   7  -3   15.00    2.50
  -1   7  -3   14.90    3.30
  -1   7  -3   20.30    1.40
  -1   7  -3   17.80    2.10
  -1   7  -3   17.90    4.20
   1  -7   3   21.70    3.20
   1  -7   3   19.20    1.50
   1  -7   3   17.90    2.00
   1  -7   3   18.50    4.20
  -2   7  -3   -0.10    1.30
  -2   7  -3   -0.90    0.80
  -2   7  -3    0.10    0.30
  -2   7  -3    0.80    0.70
  -2   7  -3    0.20    0.70
   2  -7   3    0.00    0.50
   2  -7   3   -0.20    0.80
   2  -7   3   -0.20    0.30
   2  -7   3   -0.30    1.80
  -3   7  -3   11.00    3.50
  -3   7  -3    9.80    3.10
  -3   7  -3   15.20    1.50
  -3   7  -3   12.60    2.60
   3  -7   3   12.10    1.70
   3  -7   3   13.80    1.40
   3  -7   3   12.10    1.80
   3  -7   3   18.60    3.40
  -4   7  -3  146.49    6.10
  -4   7  -3  143.99    8.60
  -4   7  -3  123.49    9.80
   4  -7   3  149.99    6.50
   4  -7   3  136.39    7.20
  -5   7  -3   10.10    2.30
  -5   7  -3    9.20    2.50
   5  -7   3    9.50    2.00
  -8  -6   3   -1.30    0.80
  -7  -6   3    4.30    0.80
  -7  -6   3    2.70    1.30
  -7  -6   3    2.30    1.50
  -6  -6   3   32.20    3.30
  -6  -6   3   29.80    5.00
  -6  -6   3   32.30    1.90
  -6  -6   3   35.40    1.80
  -6  -6   3   36.60    2.20
   5   6  -3    1.30    2.50
   5   6  -3    7.00    1.70
  -5  -6   3    5.70    1.00
  -5  -6   3    4.80    1.40
  -5  -6   3    4.90    2.30
  -5  -6   3    6.80    1.00
  -5  -6   3    6.40    0.90
   4   6  -3   15.70    3.10
   4   6  -3   14.20    4.10
   4   6  -3   18.70    2.10
   4   6  -3   20.30    1.40
   4   6  -3   16.70    2.60
  -4  -6   3   20.50    2.60
  -4  -6   3   19.60    3.70
  -4  -6   3   20.90    2.10
  -4  -6   3   20.90    1.70
   3   6  -3    1.30    0.60
   3   6  -3    5.30    2.10
   3   6  -3    2.80    0.60
  -3  -6   3    2.90    0.90
  -3  -6   3    2.20    1.30
  -3  -6   3    1.70    0.80
  -3  -6   3    1.90    0.60
   2   6  -3    6.40    2.30
   2   6  -3    7.80    2.80
   2   6  -3    6.10    1.40
   2   6  -3    6.70    0.90
   2   6  -3    8.10    1.20
  -2  -6   3    5.90    1.10
  -2  -6   3    8.40    0.90
  -2  -6   3    8.60    2.40
  -2  -6   3    6.90    1.60
   1   6  -3   73.79    7.00
   1   6  -3   68.49    6.40
   1   6  -3   71.39    3.60
   1   6  -3   75.29    4.70
   1   6  -3   77.09    2.90
  -1  -6   3   78.99    4.10
  -1  -6   3   74.19    3.30
  -1  -6   3   75.29    6.30
   0   6  -3   44.50    2.90
   0   6  -3   40.20    5.20
   0   6  -3   40.40    4.90
   0   6  -3   46.20    3.60
   0   6  -3   40.80    2.00
   0  -6   3   46.90    5.00
   0  -6   3   41.40    2.90
   0  -6   3   45.50    2.30
   0  -6   3   42.90    4.00
  -1   6  -3    6.00    2.20
  -1   6  -3    9.30    0.90
  -1   6  -3    8.30    2.40
  -1   6  -3    7.50    1.70
   1  -6   3    7.50    1.10
   1  -6   3    8.30    1.40
   1  -6   3    6.80    2.20
   1  -6   3    4.90    1.40
  -2   6  -3   15.80    2.50
  -2   6  -3   18.50    1.40
  -2   6  -3   15.30    3.20
  -2   6  -3   12.50    3.20
   2  -6   3   22.70    4.10
   2  -6   3   17.00    1.90
   2  -6   3   21.60    1.50
   2  -6   3   14.20    2.50
  -3   6  -3   26.00    1.90
  -3   6  -3   22.90    2.90
  -3   6  -3   23.40    4.70
   3  -6   3   26.00    2.20
   3  -6   3   24.60    2.30
   3  -6   3   22.80    1.80
   3  -6   3   26.90    3.40
  -4   6  -3   21.50    1.90
  -4   6  -3   20.50    5.60
  -4   6  -3   18.60    2.70
  -4   6  -3   22.00    3.90
  -4   6  -3   22.50    1.80
   4  -6   3   23.00    1.80
   4  -6   3   25.10    3.40
   4  -6   3   25.40    2.40
  -5   6  -3    6.50    1.90
  -5   6  -3    1.20    2.40
  -5   6  -3    3.50    0.80
  -5   6  -3    4.80    0.90
   5  -6   3    5.20    0.90
   5  -6   3    4.10    1.10
  -8  -5   3   32.90    3.20
  -8  -5   3   31.00    2.00
  -7  -5   3   29.60    6.70
  -7  -5   3   28.10    2.90
  -7  -5   3   26.10    1.80
  -6  -5   3  218.18    7.50
  -6  -5   3  214.58    9.90
  -6  -5   3  219.68    7.90
  -6  -5   3  228.08   12.80
   5   5  -3  182.48    8.90
   5   5  -3  175.58   12.60
  -5  -5   3  188.88    7.00
  -5  -5   3  188.38    6.40
  -5  -5   3  194.88   11.30
  -5  -5   3  216.48    8.30
  -5  -5   3  191.58    6.90
  -5  -5   3  187.48    8.90
   4   5  -3   97.69    3.70
   4   5  -3   96.69    5.00
   4   5  -3   86.89    4.80
   4   5  -3   94.49    8.70
  -4  -5   3   95.59    4.10
  -4  -5   3   96.59    4.00
  -4  -5   3   97.29    4.50
  -4  -5   3   88.59    6.90
  -4  -5   3   96.99    5.60
   3   5  -3    2.50    0.70
   3   5  -3    2.40    1.90
   3   5  -3    2.10    0.40
   3   5  -3    2.40    0.80
   3   5  -3    3.10    1.30
  -3  -5   3    1.80    1.20
  -3  -5   3    4.50    1.10
  -3  -5   3    2.70    1.00
  -3  -5   3    1.50    0.60
   2   5  -3  458.15   15.60
   2   5  -3  487.05   17.30
   2   5  -3  429.06   19.40
   2   5  -3  448.96   21.10
   2   5  -3  484.65   16.40
  -2  -5   3  504.75   17.70
  -2  -5   3  496.75   17.80
  -2  -5   3  458.85   19.60
  -2  -5   3  479.45   15.10
  -2  -5   3  486.95   16.50
   1   5  -3    6.80    1.30
   1   5  -3    5.40    0.90
   1   5  -3    5.60    1.90
   1   5  -3    8.60    2.10
   1   5  -3    6.30    0.90
   1   5  -3    5.80    0.60
  -1  -5   3    4.50    1.30
  -1  -5   3    6.60    0.80
  -1  -5   3    6.80    0.60
  -1  -5   3    5.70    1.00
  -1  -5   3    5.20    1.20
   0   5  -3  201.18   11.10
   0   5  -3  209.58    8.90
   0   5  -3  190.98   11.10
   0   5  -3  196.68    7.90
   0   5  -3  201.18    6.90
   0  -5   3  206.98    8.20
   0  -5   3  194.08    7.00
   0  -5   3  205.28   11.00
   0  -5   3  209.48    9.60
   0  -5   3  197.08    7.20
  -1   5  -3  257.97   13.10
  -1   5  -3  266.57    9.30
  -1   5  -3  263.97   14.10
  -1   5  -3  262.77   11.20
   1  -5   3  280.07    9.50
   1  -5   3  262.97    9.40
   1  -5   3  291.17   14.00
   1  -5   3  296.77   12.30
   1  -5   3  269.17   10.50
  -2   5  -3  375.26   14.80
  -2   5  -3  343.27   17.90
  -2   5  -3  368.46   12.70
  -2   5  -3  373.66   16.60
   2  -5   3  367.86   12.70
   2  -5   3  374.16   13.80
   2  -5   3  403.46   15.80
   2  -5   3  388.56   17.80
  -3   5  -3  127.19    8.10
  -3   5  -3  122.19    5.20
  -3   5  -3  126.59    5.20
  -3   5  -3  134.69    7.10
  -3   5  -3  116.49    9.30
   3  -5   3  122.49    6.70
   3  -5   3  138.39    5.60
   3  -5   3  131.69    5.20
   3  -5   3  130.89    7.40
  -4   5  -3   -1.50    0.80
  -4   5  -3   -0.40    0.60
  -4   5  -3    0.00    0.30
  -4   5  -3   -0.80    1.00
  -4   5  -3   -0.70    0.30
   4  -5   3    0.30    0.40
   4  -5   3   -0.50    0.50
   4  -5   3   -0.10    0.60
  -5   5  -3   61.09    4.70
  -5   5  -3   56.29    5.20
  -5   5  -3   58.39    3.10
  -5   5  -3   56.19    3.30
   5  -5   3   55.79    3.00
   5  -5   3   59.09    3.70
  -6   5  -3    1.20    0.60
  -6   5  -3   -0.70    1.10
   6  -5   3    1.80    0.70
   6  -5   3    0.70    0.80
  -8  -4   3   -0.80    0.30
  -7  -4   3    5.00    1.10
  -7  -4   3    7.70    0.80
  -7  -4   3    9.90    1.10
  -7  -4   3    9.80    2.40
  -7  -4   3    6.50    1.30
  -7  -4   3    8.90    1.20
  -6  -4   3  436.36   16.70
  -6  -4   3  433.26   14.60
  -6  -4   3  450.85   14.70
  -6  -4   3  461.35   19.70
  -6  -4   3  429.76   16.10
  -6  -4   3  440.66   14.80
  -5  -4   3   55.19    3.80
  -5  -4   3   60.69    5.40
  -5  -4   3   55.59    2.40
  -5  -4   3   56.29    2.50
  -5  -4   3   55.19    2.30
  -5  -4   3   57.59    2.40
   4   4  -3    4.00    1.40
   4   4  -3    1.40    0.80
   4   4  -3    0.00    1.20
   4   4  -3    1.50    0.70
  -4  -4   3    0.90    0.70
  -4  -4   3    1.90    0.40
  -4  -4   3    2.50    0.60
  -4  -4   3    2.70    1.50
  -4  -4   3    1.10    0.50
  -4  -4   3    2.20    0.50
   3   4  -3  128.89    4.60
   3   4  -3  123.69    8.80
   3   4  -3  117.39    6.70
   3   4  -3  126.99    5.80
   3   4  -3  133.29    5.70
  -3  -4   3  124.49    4.80
  -3  -4   3  132.49    5.50
  -3  -4   3  131.29    4.40
  -3  -4   3  134.79    5.20
  -3  -4   3  135.29    7.80
  -3  -4   3  126.89    6.30
   2   4  -3  145.49    5.80
   2   4  -3  139.99    7.50
   2   4  -3  136.19    8.80
   2   4  -3  140.19    6.30
  -2  -4   3  132.99    7.80
  -2  -4   3  151.28    6.40
  -2  -4   3  142.69    4.70
  -2  -4   3  138.99    6.50
  -2  -4   3  137.99    5.70
   1   4  -3  205.18    7.50
   1   4  -3  202.78   10.80
   1   4  -3  208.68    8.60
   1   4  -3  201.08    7.00
   1   4  -3  206.98   10.10
   1   4  -3  215.28    7.70
  -1  -4   3  205.68    7.00
  -1  -4   3  215.28    8.90
  -1  -4   3  216.58    8.70
  -1  -4   3  218.48   10.30
  -1  -4   3  213.08    8.10
   0   4  -3  336.27   11.10
   0   4  -3  309.77   14.30
   0   4  -3  312.27   12.50
   0   4  -3  324.07   14.40
   0  -4   3  341.47   11.20
   0  -4   3  333.47   10.90
   0  -4   3  338.77   12.10
   0  -4   3  355.06   13.20
   0  -4   3  326.87   14.60
  -1   4  -3    5.60    1.20
  -1   4  -3    3.10    1.30
  -1   4  -3    4.10    0.60
  -1   4  -3    3.80    1.50
   1  -4   3    4.60    1.00
   1  -4   3    4.40    1.50
   1  -4   3    4.00    0.60
   1  -4   3    3.80    1.00
   1  -4   3    4.20    0.60
  -2   4  -3   78.99    3.40
  -2   4  -3   75.29    5.40
  -2   4  -3   82.69    4.70
   2  -4   3   87.29    3.60
   2  -4   3   77.99    3.90
   2  -4   3   83.59    4.20
   2  -4   3   83.89    6.00
   2  -4   3   78.79    3.30
   2  -4   3   76.29    6.10
  -3   4  -3    0.90    0.80
  -3   4  -3    0.40    0.30
  -3   4  -3   -0.10    0.30
  -3   4  -3   -0.80    0.50
  -3   4  -3    0.00    0.50
   3  -4   3   -0.10    0.30
   3  -4   3   -0.50    0.60
   3  -4   3   -0.40    0.30
   3  -4   3   -0.10    0.30
  -4   4  -3   88.29    3.90
  -4   4  -3   86.49    5.40
  -4   4  -3   90.79    6.30
  -4   4  -3   88.99    4.10
  -4   4  -3   82.69    8.50
   4  -4   3   99.89    5.70
   4  -4   3   95.09    4.60
   4  -4   3   90.09    3.90
  -5   4  -3   -0.60    0.90
  -5   4  -3    0.00    0.40
  -5   4  -3    1.50    1.30
  -5   4  -3    0.50    0.90
   5  -4   3   -0.20    0.30
   5  -4   3   -0.30    0.40
   5  -4   3   -0.30    0.60
  -6   4  -3   19.50    1.80
  -6   4  -3   19.50    2.70
  -6   4  -3   22.00    3.00
  -6   4  -3   19.60    1.60
   6  -4   3   19.50    2.00
   6  -4   3   22.40    1.70
  -7   4  -3   11.50    1.70
  -7   4  -3   14.80    1.50
  -7   4  -3   11.40    2.40
   7  -4   3   12.80    1.40
   7  -4   3   12.10    2.00
  -8  -3   3   16.60    1.90
  -8  -3   3   13.10    1.30
  -8  -3   3   14.20    1.50
  -7  -3   3   18.10    3.00
  -7  -3   3   16.60    1.30
  -7  -3   3   14.40    1.30
  -7  -3   3   16.10    1.40
  -7  -3   3   15.90    2.00
  -7  -3   3   14.80    1.90
  -6  -3   3    0.60    0.60
  -6  -3   3    0.70    0.30
  -6  -3   3    0.30    0.90
  -6  -3   3    0.60    0.50
  -6  -3   3    0.10    0.30
  -6  -3   3    1.10    0.40
  -5  -3   3   10.80    1.60
  -5  -3   3   12.60    0.90
  -5  -3   3   13.00    1.60
  -5  -3   3   12.30    2.40
  -5  -3   3   10.80    1.00
   4   3  -3   85.09    4.40
   4   3  -3   92.49    4.80
   4   3  -3   89.29    7.10
  -4  -3   3   97.69    4.90
  -4  -3   3   95.89    3.50
  -4  -3   3   93.79    3.60
  -4  -3   3   92.99    6.10
  -4  -3   3   88.29    3.40
  -4  -3   3   88.39    4.30
   3   3  -3   15.70    1.60
   3   3  -3   12.00    1.60
  -3  -3   3   17.10    1.20
  -3  -3   3   17.00    1.30
  -3  -3   3   14.80    1.70
   2   3  -3  184.38    7.10
   2   3  -3  179.68    6.20
   2   3  -3  189.08    9.80
   2   3  -3  187.98    8.10
  -2  -3   3  184.78    7.70
  -2  -3   3  189.48    6.20
  -2  -3   3  190.68    9.00
  -2  -3   3  186.08    7.00
  -2  -3   3  192.48    7.20
   1   3  -3  443.26   16.60
   1   3  -3  435.66   14.60
   1   3  -3  447.46   14.90
   1   3  -3  441.26   14.30
   1   3  -3  422.66   17.50
   1   3  -3  452.15   15.70
  -1  -3   3  465.95   15.80
  -1  -3   3  442.56   15.60
  -1  -3   3  457.95   17.20
  -1  -3   3  446.76   14.20
  -1  -3   3  452.95   15.30
   0   3  -3   13.20    1.60
   0  -3   3   13.70    1.50
   0  -3   3   13.00    0.80
  -1   3  -3    0.50    0.30
  -1   3  -3    0.50    0.60
  -1   3  -3    0.00    0.70
  -1   3  -3    0.80    0.80
   1  -3   3    0.70    0.50
   1  -3   3    0.20    0.30
   1  -3   3    1.50    0.90
   1  -3   3    0.70    0.30
   1  -3   3    0.50    0.60
   1  -3   3    0.80    0.50
  -2   3  -3   21.40    2.10
  -2   3  -3   23.40    1.40
  -2   3  -3   24.40    1.40
  -2   3  -3   21.10    2.60
   2  -3   3   25.20    1.90
   2  -3   3   23.70    1.50
   2  -3   3   22.10    3.10
   2  -3   3   22.80    1.30
   2  -3   3   23.80    1.50
   2  -3   3   24.30    2.30
  -3   3  -3    9.70    0.90
  -3   3  -3    6.40    1.70
  -3   3  -3    7.10    1.30
  -3   3  -3    8.00    0.90
  -3   3  -3    8.50    2.10
   3  -3   3    9.10    1.00
   3  -3   3    7.20    0.80
   3  -3   3    9.60    0.70
   3  -3   3    8.70    1.20
   3  -3   3    7.40    1.50
  -4   3  -3   -0.50    0.20
  -4   3  -3    0.00    0.30
  -4   3  -3    0.10    0.60
  -4   3  -3   -0.10    0.50
  -4   3  -3   -0.10    0.70
   4  -3   3   -0.20    0.20
   4  -3   3    0.00    0.30
   4  -3   3   -0.30    0.40
  -5   3  -3    0.00    0.30
  -5   3  -3    0.90    1.00
  -5   3  -3   -0.20    0.90
   5  -3   3    0.30    0.40
   5  -3   3    0.20    0.60
   5  -3   3   -0.40    0.20
  -6   3  -3    2.50    1.30
  -6   3  -3    3.30    1.20
  -6   3  -3    3.10    0.70
   6  -3   3    3.10    0.80
   6  -3   3    2.40    0.60
   6  -3   3    4.60    1.40
  -7   3  -3    0.80    0.60
  -7   3  -3   -0.40    1.10
  -7   3  -3   -0.50    0.30
   7  -3   3   -0.20    0.50
   7  -3   3   -0.20    0.50
  -8  -2   3   69.89    5.20
  -8  -2   3   75.39    3.80
  -8  -2   3   76.79    3.60
  -7  -2   3   12.10    1.30
  -7  -2   3    8.50    1.20
  -7  -2   3    8.40    1.90
  -7  -2   3    9.30    1.70
  -7  -2   3    8.30    1.40
  -7  -2   3    7.60    1.10
  -6  -2   3   50.39    3.10
  -6  -2   3   47.60    2.50
  -6  -2   3   46.20    2.40
  -6  -2   3   52.79    4.30
  -6  -2   3   44.10    3.30
  -6  -2   3   49.80    2.60
  -5  -2   3   -0.50    0.80
  -5  -2   3    0.40    0.30
  -5  -2   3    0.20    0.50
  -5  -2   3    0.20    0.30
  -5  -2   3    0.00    0.50
  -4  -2   3    2.30    1.00
  -4  -2   3    2.40    0.70
  -4  -2   3    1.70    0.40
  -4  -2   3    1.30    0.50
  -4  -2   3    1.40    0.40
  -4  -2   3    2.10    0.30
   3   2  -3   39.90    3.00
   3   2  -3   36.10    3.70
   3   2  -3   43.20    2.30
  -3  -2   3   43.00    2.20
  -3  -2   3   40.50    3.90
  -3  -2   3   39.90    1.80
  -3  -2   3   41.00    1.60
  -3  -2   3   43.30    2.60
  -3  -2   3   40.20    2.40
   2   2  -3   13.00    1.30
   2   2  -3   13.20    1.30
   2   2  -3   12.80    2.20
  -2  -2   3   13.10    1.10
  -2  -2   3   15.60    1.30
  -2  -2   3   14.80    1.90
  -2  -2   3   12.70    1.40
  -2  -2   3   14.80    1.30
   1   2  -3   -0.20    0.30
   1   2  -3    0.00    0.30
   1   2  -3    0.50    0.40
   1   2  -3    0.20    0.20
   1   2  -3    0.50    0.60
  -1  -2   3    0.00    0.30
  -1  -2   3    0.10    0.20
  -1  -2   3   -0.10    0.30
  -1  -2   3   -0.10    0.20
  -1  -2   3   -0.20    0.50
  -1  -2   3    0.40    0.40
   0   2  -3  311.17   10.00
   0   2  -3  319.97   11.20
   0   2  -3  306.07   10.10
   0   2  -3  299.07   11.30
   0   2  -3  281.57   11.80
   0  -2   3  306.07   10.90
   0  -2   3  311.87   10.70
   0  -2   3  304.97    9.90
   0  -2   3  316.67   11.00
   0  -2   3  312.47   12.50
  -1   2  -3 1080.09   35.00
  -1   2  -3 1046.70   36.20
  -1   2  -3 1031.50   35.40
   1  -2   3 1104.59   38.60
  -2   2  -3   38.60    2.70
  -2   2  -3   36.60    1.70
  -2   2  -3   35.60    3.40
  -2   2  -3   38.80    3.10
  -2   2  -3   39.50    1.90
   2  -2   3   36.80    1.70
   2  -2   3   39.40    2.40
   2  -2   3   41.70    2.00
   2  -2   3   39.90    1.80
  -3   2  -3    3.90    1.40
  -3   2  -3    2.00    0.80
  -3   2  -3    2.20    0.50
  -3   2  -3    2.60    1.00
  -3   2  -3    2.90    0.50
   3  -2   3    3.20    0.80
   3  -2   3    2.40    0.40
   3  -2   3    2.60    0.70
   3  -2   3    2.70    0.50
  -4   2  -3  147.59    6.80
  -4   2  -3  143.29    8.20
  -4   2  -3  141.89    5.30
  -4   2  -3  131.99    8.00
  -4   2  -3  147.29    5.70
   4  -2   3  155.48    6.60
   4  -2   3  152.58    6.00
   4  -2   3  144.79    5.30
   4  -2   3  147.89    5.80
  -5   2  -3   20.20    1.40
  -5   2  -3   16.80    3.00
  -5   2  -3   20.40    1.60
  -5   2  -3   24.70    2.50
   5  -2   3   20.70    2.00
   5  -2   3   20.60    1.30
   5  -2   3   21.80    1.80
  -6   2  -3    5.00    0.80
  -6   2  -3    4.90    1.40
  -6   2  -3    4.10    0.80
  -6   2  -3    6.30    2.10
  -6   2  -3    5.20    1.80
   6  -2   3    6.00    1.00
   6  -2   3    5.00    0.70
   6  -2   3    6.80    1.30
  -7   2  -3    3.80    1.20
  -7   2  -3    3.90    1.00
  -7   2  -3    4.90    1.80
  -7   2  -3    3.80    0.90
   7  -2   3    4.80    0.90
   7  -2   3    5.00    0.80
  -8   2  -3   -1.30    0.50
  -8   2  -3    0.10    0.50
   8  -2   3    0.40    0.50
  -8  -1   3   20.80    1.90
  -8  -1   3   20.40    2.90
  -8  -1   3   22.10    1.70
  -7  -1   3   78.49    3.70
  -7  -1   3   81.09    4.90
  -7  -1   3   85.99    4.10
  -7  -1   3   80.59    4.00
  -7  -1   3   82.79    4.30
  -7  -1   3   87.69    5.10
  -6  -1   3   97.89    4.10
  -6  -1   3   95.69    5.30
  -6  -1   3   95.79    4.30
  -6  -1   3  103.19    4.40
  -6  -1   3  102.79    4.80
  -5  -1   3    8.40    0.80
  -5  -1   3    5.20    1.10
  -5  -1   3    5.90    1.00
  -5  -1   3    7.40    1.50
   4   1  -3  414.36   14.70
  -4  -1   3  401.56   14.10
  -4  -1   3  398.06   13.30
  -4  -1   3  414.96   15.10
  -4  -1   3  403.06   14.50
  -4  -1   3  399.36   13.00
   3   1  -3   31.60    2.70
   3   1  -3   35.50    1.60
   3   1  -3   36.10    2.40
   3   1  -3   35.60    3.20
  -3  -1   3   36.10    1.70
  -3  -1   3   33.70    2.20
  -3  -1   3   41.00    2.70
  -3  -1   3   35.70    1.60
  -3  -1   3   35.40    2.20
   2   1  -3  126.09    6.10
   2   1  -3  125.69    4.60
   2   1  -3  122.19    5.20
   2   1  -3  130.69    6.20
  -2  -1   3  129.09    4.60
  -2  -1   3  117.89    4.90
  -2  -1   3  129.29    4.10
  -2  -1   3  127.39    5.50
  -2  -1   3  117.39    5.00
   1   1  -3  206.28    7.60
   1   1  -3  212.18    8.20
   1   1  -3  215.68    7.30
  -1  -1   3  208.58    8.40
  -1  -1   3  202.58    7.10
  -1  -1   3  198.08    7.20
  -1  -1   3  214.08    7.50
  -1  -1   3  210.88    7.70
   0   1  -3   21.90    2.10
   0   1  -3   23.40    1.10
   0   1  -3   24.50    1.10
   0   1  -3   21.60    1.40
   0   1  -3   20.50    1.40
   0   1  -3   22.20    1.70
   0  -1   3   23.70    1.10
   0  -1   3   24.70    2.30
   0  -1   3   24.70    1.70
   0  -1   3   23.40    1.10
   0  -1   3   24.20    1.40
   0  -1   3   24.70    1.40
  -1   1  -3  263.97    8.50
  -1   1  -3  258.97    8.70
  -1   1  -3  252.57   10.50
  -1   1  -3  237.98    9.20
   1  -1   3  261.97    9.10
   1  -1   3  251.27    8.40
   1  -1   3  260.17    8.60
   1  -1   3  265.47    9.30
   1  -1   3  259.67    8.40
  -2   1  -3 1766.72   87.99
  -2   1  -3 1915.61  226.68
   2  -1   3 2061.89  247.38
  -3   1  -3  465.25   16.20
  -3   1  -3  461.95   15.00
  -3   1  -3  451.15   16.50
   3  -1   3  461.25   14.70
   3  -1   3  451.45   15.10
   3  -1   3  460.65   15.60
   3  -1   3  444.56   16.10
  -4   1  -3   80.59    5.00
  -4   1  -3   82.09    3.20
  -4   1  -3   84.39    3.60
  -4   1  -3   92.69    4.60
   4  -1   3   84.69    3.20
   4  -1   3   74.49    3.80
   4  -1   3   86.39    3.80
   4  -1   3   84.69    3.60
  -5   1  -3   78.39    5.50
  -5   1  -3   81.29    3.30
  -5   1  -3   83.09    3.70
  -5   1  -3   80.99    4.60
   5  -1   3   84.69    3.70
   5  -1   3   82.89    3.90
   5  -1   3   77.89    3.20
  -6   1  -3  675.43   21.60
  -6   1  -3  655.33   22.60
  -6   1  -3  650.03   24.50
  -6   1  -3  703.83   26.70
  -6   1  -3  619.54   25.60
  -6   1  -3  677.63   22.40
   6  -1   3  677.83   21.90
   6  -1   3  665.43   21.60
  -7   1  -3    4.20    0.90
  -7   1  -3    4.30    0.70
  -7   1  -3    6.60    2.10
  -7   1  -3    6.40    1.30
  -7   1  -3    4.10    1.40
   7  -1   3    5.70    0.80
   7  -1   3    5.00    0.70
   7  -1   3    6.00    1.00
  -8   1  -3    0.50    0.60
  -8   1  -3    0.50    0.50
  -8   1  -3   -1.90    1.30
   8  -1   3    1.50    0.40
  -8   0   3    7.90    1.70
  -8   0   3    7.80    1.30
  -8   0   3    8.90    1.10
  -7   0   3   51.29    2.80
  -7   0   3   55.49    3.20
  -7   0   3   53.49    4.00
  -7   0   3   55.39    3.30
  -6   0   3   24.20    2.50
  -6   0   3   26.70    2.10
  -6   0   3   24.10    1.60
  -6   0   3   25.20    1.90
  -6   0   3   25.10    1.50
  -6   0   3   24.90    2.60
   5   0  -3    8.00    1.20
  -5   0   3    6.60    0.80
  -5   0   3    5.00    0.90
  -5   0   3    7.50    0.70
   4   0  -3  639.94   23.90
   4   0  -3  697.03   22.10
   4   0  -3  721.63   23.40
  -4   0   3  672.33   22.30
  -4   0   3  691.33   22.90
  -4   0   3  695.93   22.10
  -4   0   3  699.63   25.00
  -4   0   3  709.43   22.90
   3   0  -3   28.00    1.90
   3   0  -3   21.70    2.50
   3   0  -3   26.20    1.30
  -3   0   3   25.10    1.30
  -3   0   3   24.70    1.30
  -3   0   3   26.80    2.70
  -3   0   3   25.30    1.60
  -3   0   3   24.10    1.70
   2   0  -3 1837.02   58.39
   2   0  -3 1631.84   59.69
  -2   0   3 1900.31   58.09
  -2   0   3 1956.90   60.19
   1   0  -3  454.75   15.90
   1   0  -3  464.05   15.70
  -1   0   3  457.85   15.00
  -1   0   3  532.15   17.70
  -1   0   3  480.65   15.60
  -1   0   3  461.65   16.10
   0   0  -3 1632.94  167.18
   0   0  -3 1671.83   78.79
   0   0   3 1856.01   82.19
   0   0   3 1665.33  168.58
  -1   0  -3    6.30    0.70
  -1   0  -3   10.00    1.70
  -1   0  -3    6.90    0.60
  -1   0  -3    6.50    0.50
   1   0   3    8.40    0.70
   1   0   3    7.30    0.70
  -2   0  -3  306.57   10.50
  -2   0  -3  307.37   10.00
  -2   0  -3  303.67    9.90
  -2   0  -3  287.37   11.00
  -2   0  -3  307.87    9.80
   2   0   3  310.87   10.30
   2   0   3  305.87    9.80
   2   0   3  310.27   10.10
   2   0   3  316.87   10.80
  -3   0  -3    8.50    0.80
  -3   0  -3    7.50    1.20
  -3   0  -3    7.90    0.80
  -3   0  -3    8.50    1.10
  -3   0  -3    7.50    0.60
   3   0   3    9.70    1.10
   3   0   3    9.00    0.90
   3   0   3    8.40    0.60
  -4   0  -3   27.40    1.30
  -4   0  -3   26.70    1.60
  -4   0  -3   27.30    1.60
  -4   0  -3   27.10    2.10
  -4   0  -3   25.80    2.10
   4   0   3   27.10    1.60
   4   0   3   28.60    1.30
   4   0   3   28.00    1.70
   4   0   3   25.50    1.60
  -5   0  -3  222.48    9.60
  -5   0  -3  243.38    9.00
  -5   0  -3  250.97   10.40
  -5   0  -3  256.67    8.90
  -5   0  -3  245.58    8.30
   5   0   3  257.27    8.80
   5   0   3  256.07    8.80
   5   0   3  253.37    9.00
   5   0   3  252.37    8.30
  -6   0  -3   50.39    4.10
  -6   0  -3   53.69    2.40
  -6   0  -3   54.79    3.10
  -6   0  -3   53.69    2.90
   6   0   3   58.29    2.60
   6   0   3   58.69    2.50
   6   0   3   58.89    2.60
  -7   0  -3   42.70    2.90
  -7   0  -3   41.70    4.10
  -7   0  -3   45.30    3.20
  -7   0  -3   43.20    2.10
  -7   0  -3   42.00    2.60
   7   0   3   45.10    2.10
   7   0   3   44.90    2.20
   7   0   3   43.10    2.00
  -8   0  -3   79.99    4.40
  -8   0  -3   84.39    4.90
  -8   0  -3   81.69    3.60
  -8   0  -3   86.09    6.00
  -8   0  -3   81.39    4.20
  -8   1   3    7.30    1.60
  -8   1   3    8.70    1.40
  -8   1   3    8.10    1.10
  -7   1   3    6.60    1.90
  -7   1   3    1.80    0.70
  -7   1   3    2.30    0.70
  -7   1   3    2.50    1.10
  -7   1   3    2.00    0.50
   6  -1  -3   23.60    1.80
   6  -1  -3   23.00    1.30
  -6   1   3   25.40    2.10
  -6   1   3   22.60    2.00
  -6   1   3   23.60    1.60
  -6   1   3   24.70    3.50
   5  -1  -3  132.29    6.20
   5  -1  -3  125.09    5.60
   5  -1  -3  121.29    4.60
  -5   1   3  125.99    4.80
  -5   1   3  113.89    7.80
  -5   1   3  123.09    4.90
  -5   1   3  122.69    5.30
   4  -1  -3  158.68    5.70
   4  -1  -3  147.59    7.60
   4  -1  -3  164.48    6.40
   4  -1  -3  152.68    5.60
  -4   1   3  156.98    6.20
  -4   1   3  159.78    5.70
  -4   1   3  159.48    5.80
  -4   1   3  152.48    8.90
   3  -1  -3    1.70    0.50
   3  -1  -3    0.80    0.90
   3  -1  -3    1.30    0.30
  -3   1   3    0.70    0.30
  -3   1   3    1.40    0.50
  -3   1   3    0.50    1.00
  -3   1   3    1.10    0.30
   2  -1  -3  210.98    7.10
   2  -1  -3  215.38    7.50
  -2   1   3  201.78    7.10
  -2   1   3  195.48    9.90
  -2   1   3  211.28    7.00
  -2   1   3  212.08    7.60
   1  -1  -3  661.93   24.70
  -1   1   3  704.13   25.00
   0  -1  -3 1662.53   81.49
   0  -1  -3 1710.73  172.38
   0   1   3 1650.83   82.39
   0   1   3 1775.72  177.88
  -1  -1  -3   48.20    2.10
  -1  -1  -3   52.79    2.30
  -1  -1  -3   53.39    2.00
  -1  -1  -3   53.59    3.80
  -1  -1  -3   52.39    2.10
   1   1   3   52.29    2.20
   1   1   3   53.19    2.00
   1   1   3   56.89    3.80
   1   1   3   54.09    2.20
   1   1   3   49.70    2.30
  -2  -1  -3   12.70    0.90
  -2  -1  -3   13.60    0.80
  -2  -1  -3   12.10    1.90
   2   1   3   14.20    0.80
   2   1   3   13.70    1.00
  -3  -1  -3  184.78    6.60
  -3  -1  -3  184.98    6.00
  -3  -1  -3  183.88    6.40
  -3  -1  -3  183.88    6.80
  -3  -1  -3  191.88    6.50
   3   1   3  189.98    6.40
   3   1   3  188.58    6.40
   3   1   3  179.78    6.00
   3   1   3  191.08    7.00
  -4  -1  -3    2.70    0.50
  -4  -1  -3    2.60    0.50
  -4  -1  -3    2.70    0.60
  -4  -1  -3    5.60    1.40
  -4  -1  -3    3.10    0.30
  -4  -1  -3    2.60    0.60
   4   1   3    3.30    0.30
   4   1   3    3.90    0.50
   4   1   3    2.40    0.50
   4   1   3    3.00    0.60
  -5  -1  -3   12.50    1.40
  -5  -1  -3   11.70    1.00
  -5  -1  -3   17.30    2.30
  -5  -1  -3   13.50    0.80
  -5  -1  -3   12.30    1.10
  -5  -1  -3   13.10    1.50
  -5  -1  -3   11.90    1.20
   5   1   3   15.40    0.90
   5   1   3   14.00    1.00
   5   1   3   13.50    1.20
   5   1   3   13.40    0.90
  -6  -1  -3    0.30    0.40
  -6  -1  -3   -1.20    0.60
  -6  -1  -3    0.10    0.20
  -6  -1  -3   -0.30    0.50
  -6  -1  -3   -0.10    0.30
  -6  -1  -3    0.30    0.50
   6   1   3   -0.20    0.20
  -7  -1  -3    6.50    1.20
  -7  -1  -3    7.20    1.50
  -7  -1  -3    7.20    1.30
  -7  -1  -3    7.10    0.70
  -7  -1  -3    6.10    1.50
  -7  -1  -3    5.50    0.90
  -8  -1  -3    9.70    1.50
  -8  -1  -3   10.60    1.40
  -8  -1  -3   10.10    1.00
  -8  -1  -3   10.00    1.70
  -9  -1  -3    4.30    1.30
  -9  -1  -3    5.40    1.00
  -8   2   3   13.40    1.70
  -8   2   3    9.50    2.00
   7  -2  -3  343.87   11.50
  -7   2   3  326.27   12.00
  -7   2   3  339.67   12.60
  -7   2   3  336.67   12.70
   6  -2  -3    0.00    0.30
   6  -2  -3   -0.50    0.30
   6  -2  -3   -0.20    0.40
   6  -2  -3   -0.60    0.60
  -6   2   3    0.00    0.30
  -6   2   3    0.70    0.90
  -6   2   3   -0.30    0.30
  -6   2   3   -0.40    0.40
  -6   2   3   -0.40    0.40
   5  -2  -3   51.39    2.90
   5  -2  -3   47.70    3.90
   5  -2  -3   48.20    2.40
  -5   2   3   42.70    5.00
  -5   2   3   44.30    2.60
  -5   2   3   42.60    2.60
  -5   2   3   40.90    2.30
  -5   2   3   43.50    2.60
   4  -2  -3    3.60    0.60
   4  -2  -3    2.30    1.20
   4  -2  -3    2.30    0.50
   4  -2  -3    4.10    0.80
  -4   2   3    3.50    0.60
  -4   2   3    6.10    2.30
  -4   2   3    3.70    0.70
  -4   2   3    5.70    0.90
   3  -2  -3  217.88    7.70
   3  -2  -3  212.48    7.40
   3  -2  -3  212.78    7.50
  -3   2   3  216.28    7.40
  -3   2   3  214.38    7.60
  -3   2   3  213.28    7.90
  -3   2   3  181.38   11.00
   2  -2  -3  349.87   11.40
   2  -2  -3  312.27   14.40
   2  -2  -3  320.87   10.90
   2  -2  -3  344.37   11.20
  -2   2   3  335.17   11.50
  -2   2   3  338.97   11.60
  -2   2   3  312.17   15.00
  -2   2   3  312.97   10.90
  -2   2   3  338.07   11.20
   1  -2  -3    8.70    0.60
   1  -2  -3    8.80    0.80
   1  -2  -3    8.40    1.00
   1  -2  -3    8.70    1.20
   1  -2  -3    7.10    1.80
  -1   2   3   10.50    0.70
  -1   2   3    9.10    0.90
  -1   2   3    8.80    1.00
  -1   2   3    5.50    1.70
  -1   2   3    8.60    0.80
   0   2   3 1336.67   46.00
  -1  -2  -3  738.73   27.10
   1   2   3  757.42   28.90
  -2  -2  -3  386.56   13.20
  -2  -2  -3  397.26   12.90
  -2  -2  -3  389.56   13.10
   2   2   3  398.36   13.20
   2   2   3  416.56   15.70
   2   2   3  417.16   12.80
  -3  -2  -3   94.09    5.80
  -3  -2  -3  103.99    3.70
  -3  -2  -3  107.79    3.90
  -3  -2  -3  106.59    4.20
   3   2   3  110.19    4.30
   3   2   3  108.29    4.10
   3   2   3  103.39    3.80
   3   2   3  101.49    3.80
  -4  -2  -3    1.30    0.40
  -4  -2  -3    1.10    0.90
  -4  -2  -3    1.10    0.40
  -4  -2  -3    1.50    0.20
  -4  -2  -3    1.40    0.40
  -4  -2  -3    1.90    0.40
   4   2   3    1.90    0.50
   4   2   3    0.80    0.30
   4   2   3    1.50    0.30
  -5  -2  -3  102.39    3.50
  -5  -2  -3   95.29    5.60
  -5  -2  -3   99.19    4.50
  -5  -2  -3  100.99    4.20
  -5  -2  -3   99.59    3.90
  -5  -2  -3   94.69    4.00
   5   2   3  102.49    3.70
   5   2   3   97.89    4.00
   5   2   3  101.89    3.50
  -6  -2  -3   15.20    1.30
  -6  -2  -3   13.50    1.60
  -6  -2  -3   16.50    1.50
  -6  -2  -3   15.90    2.10
  -6  -2  -3   18.70    1.60
  -6  -2  -3   15.90    1.50
  -6  -2  -3   16.10    0.90
  -7  -2  -3    3.60    0.50
  -7  -2  -3    2.50    0.80
  -7  -2  -3    2.80    0.70
  -7  -2  -3    2.70    0.60
  -7  -2  -3    3.20    0.80
  -8  -2  -3   11.50    1.70
  -8  -2  -3    7.50    1.30
  -8  -2  -3   10.50    2.80
  -8  -2  -3   10.80    1.20
  -9  -2  -3   12.00    1.90
  -9  -2  -3   10.40    1.40
   7  -3  -3   58.89    3.50
  -7   3   3   68.89    4.20
  -7   3   3   58.49    3.20
  -7   3   3   60.29    3.70
   6  -3  -3    1.90    0.70
   6  -3  -3    1.90    0.60
   6  -3  -3    0.90    0.80
  -6   3   3    2.90    0.70
  -6   3   3    2.20    0.80
  -6   3   3    1.70    0.80
   5  -3  -3  203.88    7.80
   5  -3  -3  200.08    7.50
   5  -3  -3  207.08   10.30
   5  -3  -3  196.18    7.40
  -5   3   3  190.78    8.00
  -5   3   3  208.58    7.70
  -5   3   3  197.88    7.80
  -5   3   3  172.78   12.20
   4  -3  -3   56.99    2.90
   4  -3  -3   56.39    2.70
   4  -3  -3   54.79    2.80
  -4   3   3   58.09    2.70
  -4   3   3   55.09    3.00
  -4   3   3   46.80    5.50
   3  -3  -3  456.05   19.60
   3  -3  -3  482.75   15.80
   3  -3  -3  475.55   15.70
   3  -3  -3  463.15   15.30
  -3   3   3  405.66   20.50
  -3   3   3  465.35   15.30
  -3   3   3  478.05   15.80
   2  -3  -3    7.70    1.00
   2  -3  -3    8.40    0.70
   2  -3  -3    5.50    0.80
   2  -3  -3    4.00    1.70
   2  -3  -3    7.70    0.90
  -2   3   3    4.90    1.80
  -2   3   3    7.60    0.90
  -2   3   3    6.40    1.10
  -2   3   3    7.10    0.70
   1  -3  -3  544.15   17.20
   1  -3  -3  564.84   18.10
   1  -3  -3  558.74   18.90
   1  -3  -3  529.35   17.60
   1  -3  -3  538.05   22.00
  -1   3   3  528.85   17.70
  -1   3   3  544.35   18.00
  -1   3   3  479.85   17.20
   0  -3  -3    0.20    1.10
   0  -3  -3    1.20    0.30
   0  -3  -3    1.40    0.30
   0  -3  -3    0.90    0.90
   0  -3  -3    1.20    0.40
   0  -3  -3    0.90    0.50
   0   3   3    1.60    0.30
   0   3   3    1.50    0.40
   0   3   3    1.40    0.40
  -1  -3  -3  392.36   13.00
  -1  -3  -3  354.06   16.40
  -1  -3  -3  417.46   12.50
  -1  -3  -3  401.86   16.50
   1   3   3  344.97   16.40
   1   3   3  401.56   13.00
   1   3   3  414.36   12.50
   1   3   3  391.36   13.00
  -2  -3  -3  741.13   28.60
   2   3   3  736.53   28.40
   2   3   3  845.82   25.10
  -3  -3  -3  221.38   11.00
  -3  -3  -3  235.28    8.30
  -3  -3  -3  243.88    8.10
  -3  -3  -3  237.78    7.80
   3   3   3  234.68    8.00
   3   3   3  240.98    8.30
   3   3   3  240.08    7.80
   3   3   3  225.88   10.50
   3   3   3  238.98    8.40
  -4  -3  -3  174.48    9.30
  -4  -3  -3  204.98    7.50
  -4  -3  -3  210.48    7.10
  -4  -3  -3  206.68    7.20
   4   3   3  209.88    7.60
   4   3   3  203.28    7.00
   4   3   3  210.98    7.60
   4   3   3  203.38    6.90
  -5  -3  -3   53.29    4.20
  -5  -3  -3   65.69    3.30
  -5  -3  -3   63.89    2.20
  -5  -3  -3   63.19    2.60
  -5  -3  -3   66.39    2.70
   5   3   3   62.09    2.70
   5   3   3   63.19    2.30
  -6  -3  -3  156.78    6.50
  -6  -3  -3  155.38    5.20
  -6  -3  -3  153.98    5.70
  -7  -3  -3   15.50    1.70
  -7  -3  -3   15.00    0.90
  -7  -3  -3   17.50    1.80
  -7  -3  -3   15.10    1.30
  -7  -3  -3   16.60    1.60
  -7  -3  -3   14.70    3.90
  -8  -3  -3   -0.50    0.50
  -8  -3  -3   -0.60    0.50
  -9  -3  -3    4.00    1.30
  -9  -3  -3    4.80    0.80
   7  -4  -3    0.00    0.50
   7  -4  -3   -0.90    0.50
  -7   4   3   -0.50    0.60
  -7   4   3    1.00    0.60
   6  -4  -3  105.19    4.90
   6  -4  -3  103.79    4.80
  -6   4   3  108.39    4.80
  -6   4   3  111.29    5.80
  -6   4   3  103.49    5.20
   5  -4  -3  181.78    7.10
   5  -4  -3  185.78    7.40
   5  -4  -3  193.98    7.40
  -5   4   3  179.98    7.10
  -5   4   3  192.78    8.00
  -5   4   3  185.38    7.60
  -5   4   3  161.68   12.50
   4  -4  -3   40.00    4.60
   4  -4  -3   33.50    2.20
   4  -4  -3   35.20    2.00
   4  -4  -3   35.70    2.20
  -4   4   3   31.60    2.20
  -4   4   3   32.70    2.00
  -4   4   3   26.00    5.00
  -4   4   3   32.20    2.40
  -4   4   3   35.90    3.20
   3  -4  -3   63.89    3.30
   3  -4  -3   60.09    2.90
   3  -4  -3   68.89    5.90
   3  -4  -3   65.29    3.30
  -3   4   3   70.79    4.00
  -3   4   3   63.39    3.40
  -3   4   3   60.29    6.70
  -3   4   3   59.39    2.80
   2  -4  -3  171.68    6.90
   2  -4  -3  177.78    7.40
   2  -4  -3  173.38    6.70
   2  -4  -3  174.08    6.20
   2  -4  -3  160.88   10.20
  -2   4   3  173.88    7.20
  -2   4   3  173.98    8.40
  -2   4   3  173.78    6.20
  -2   4   3  175.18    6.80
   1  -4  -3  126.09    5.40
   1  -4  -3  119.89    8.50
   1  -4  -3  138.19    4.70
   1  -4  -3  118.19    6.20
   1  -4  -3  124.79    5.10
  -1   4   3  128.69    4.70
  -1   4   3  125.49    5.20
  -1   4   3  129.29    5.50
   0  -4  -3    1.60    0.70
   0  -4  -3    1.50    0.30
   0  -4  -3    1.90    0.50
   0  -4  -3    1.40    1.60
   0   4   3    1.00    0.50
   0   4   3    1.50    0.50
   0   4   3    0.70    1.20
   0   4   3    1.30    0.30
  -1  -4  -3 1040.40   39.80
  -1  -4  -3 1133.99   39.50
  -1  -4  -3 1134.99   35.40
   1   4   3 1129.49   35.10
   1   4   3 1017.20   40.00
  -2  -4  -3   71.99    6.00
  -2  -4  -3   94.99    7.10
  -2  -4  -3   76.79    3.50
  -2  -4  -3   78.69    3.30
  -2  -4  -3   76.79    2.80
   2   4   3   80.49    2.80
   2   4   3   78.49    3.40
   2   4   3   71.19    6.00
   2   4   3   81.19    3.40
  -3  -4  -3  311.17    9.80
  -3  -4  -3  324.67   16.20
  -3  -4  -3  313.67   10.40
  -3  -4  -3  280.67   13.90
  -3  -4  -3  309.97   10.70
   3   4   3  307.47   10.70
   3   4   3  266.47   13.60
   3   4   3  329.67    9.90
  -4  -4  -3  130.99    4.60
  -4  -4  -3  134.79    4.40
  -4  -4  -3  132.69    7.80
  -4  -4  -3  141.99   10.20
  -4  -4  -3  132.09    4.90
  -4  -4  -3  130.29    5.30
   4   4   3  138.89    5.50
   4   4   3  130.19    4.60
   4   4   3  129.79    4.80
   4   4   3  129.39    7.30
   4   4   3  129.99    5.40
  -5  -4  -3    2.10    0.40
  -5  -4  -3    2.20    0.30
  -5  -4  -3    2.30    0.50
  -5  -4  -3    2.20    0.60
  -5  -4  -3    2.60    1.20
  -5  -4  -3    1.70    1.60
   5   4   3    2.50    0.40
   5   4   3    1.80    0.60
   5   4   3    3.50    1.20
   5   4   3    1.90    0.40
  -6  -4  -3    4.70    1.10
  -6  -4  -3    4.40    0.90
  -6  -4  -3    3.40    2.00
  -6  -4  -3    5.10    0.60
  -6  -4  -3    5.60    0.70
  -6  -4  -3    5.20    0.40
  -7  -4  -3   -0.20    0.60
  -7  -4  -3    0.50    1.40
  -7  -4  -3    0.10    0.30
  -7  -4  -3    1.60    0.60
  -8  -4  -3    0.20    0.40
  -8  -4  -3   -0.20    0.60
  -8  -4  -3   -0.50    1.80
  -8  -4  -3    0.40    0.70
  -9  -4  -3    8.80    1.50
   6  -5  -3   37.90    2.50
   6  -5  -3   36.40    2.70
  -6   5   3   37.90    2.90
  -6   5   3   38.50    2.50
  -6   5   3   37.90    3.40
   5  -5  -3    2.20    0.80
   5  -5  -3    0.80    0.50
   5  -5  -3    1.70    0.70
  -5   5   3    0.50    0.50
  -5   5   3    0.70    1.00
  -5   5   3   -0.40    0.40
  -5   5   3    2.10    0.90
   4  -5  -3    0.30    0.30
   4  -5  -3    0.30    0.40
   4  -5  -3    0.20    0.50
   4  -5  -3   -0.20    1.40
  -4   5   3    0.00    0.60
  -4   5   3    2.00    2.00
  -4   5   3   -0.80    0.30
  -4   5   3   -0.20    0.30
  -4   5   3   -0.10    0.40
   3  -5  -3  508.45   22.20
   3  -5  -3  510.75   18.20
   3  -5  -3  491.65   17.10
   3  -5  -3  453.55   16.30
  -3   5   3  482.15   16.40
  -3   5   3  497.95   17.40
  -3   5   3  484.25   19.00
  -3   5   3  486.45   16.70
   2  -5  -3    4.90    0.70
   2  -5  -3    4.10    0.90
   2  -5  -3    4.70    1.50
   2  -5  -3    5.50    2.30
   2  -5  -3    3.30    0.70
  -2   5   3    3.00    0.90
  -2   5   3    4.40    1.70
  -2   5   3    4.00    0.60
  -2   5   3    6.70    2.90
  -2   5   3    4.70    1.00
   1  -5  -3  115.99    6.30
   1  -5  -3  119.79    4.40
   1  -5  -3  113.49    5.30
   1  -5  -3  104.69    4.80
   1  -5  -3  119.19    8.60
  -1   5   3   95.89    8.70
  -1   5   3  114.49    5.10
  -1   5   3  114.19    4.40
  -1   5   3  113.99    7.50
  -1   5   3  111.79    5.20
   0  -5  -3 1208.88   39.90
   0  -5  -3 1137.99   42.20
   0   5   3  988.10   42.30
   0   5   3 1134.29   36.50
  -1  -5  -3  432.86   14.90
  -1  -5  -3  461.75   18.90
  -1  -5  -3  413.96   14.40
  -1  -5  -3  423.16   13.70
  -1  -5  -3  404.36   19.20
   1   5   3  422.96   14.50
   1   5   3  433.06   13.80
   1   5   3  431.46   14.50
   1   5   3  365.06   19.30
  -2  -5  -3   69.79    6.40
  -2  -5  -3   74.29    6.30
  -2  -5  -3   76.19    2.80
  -2  -5  -3   73.79    3.60
  -2  -5  -3   72.49    3.30
   2   5   3   57.49    5.90
   2   5   3   74.89    3.40
   2   5   3   78.19    3.50
   2   5   3   73.39    2.70
  -3  -5  -3  820.62   25.60
  -3  -5  -3  840.22   26.40
  -3  -5  -3  837.72   26.70
  -3  -5  -3  771.32   31.00
  -3  -5  -3  860.71   33.60
   3   5   3  799.62   26.50
   3   5   3  705.93   30.90
   3   5   3  837.62   25.50
  -4  -5  -3  443.26   14.90
  -4  -5  -3  472.65   22.50
  -4  -5  -3  428.46   19.00
  -4  -5  -3  444.16   15.50
  -4  -5  -3  466.85   15.10
   4   5   3  471.35   15.10
   4   5   3  464.05   15.70
   4   5   3  455.65   15.50
   4   5   3  403.16   18.70
   4   5   3  450.25   14.40
  -5  -5  -3   30.10    3.50
  -5  -5  -3   38.50    5.80
  -5  -5  -3   35.90    1.60
  -5  -5  -3   35.40    2.30
  -5  -5  -3   33.90    1.90
   5   5   3   34.70    3.50
   5   5   3   37.80    2.60
   5   5   3   32.70    2.30
   5   5   3   34.70    1.80
  -6  -5  -3    2.70    0.40
  -6  -5  -3    2.80    0.40
  -6  -5  -3    2.20    1.50
  -6  -5  -3    3.10    0.50
  -6  -5  -3    2.80    0.80
  -6  -5  -3    2.60    1.10
   6   5   3    2.60    0.90
  -7  -5  -3   26.20    1.20
  -7  -5  -3   25.00    5.80
  -7  -5  -3   26.00    2.20
  -7  -5  -3   28.50    1.60
  -8  -5  -3   96.29   10.50
  -8  -5  -3   89.69    4.60
  -8  -5  -3   78.59    5.00
  -9  -5  -3   11.90    1.60
  -9  -5  -3   13.60    4.80
   5  -6  -3    1.80    0.70
   5  -6  -3    0.40    0.50
  -5   6   3    1.00    0.90
  -5   6   3    0.60    1.30
  -5   6   3    1.70    0.70
  -5   6   3   -0.10    0.60
   4  -6  -3   30.80    2.50
   4  -6  -3   30.80    2.10
   4  -6  -3   34.20    2.50
   4  -6  -3   37.80    4.90
  -4   6   3   33.00    2.90
  -4   6   3   31.30    2.10
  -4   6   3   31.50    2.40
  -4   6   3   30.80    3.00
   3  -6  -3    0.90    1.00
   3  -6  -3    1.80    0.50
   3  -6  -3    1.00    0.70
   3  -6  -3    1.20    1.40
   3  -6  -3    2.10    0.80
  -3   6   3    1.80    0.50
  -3   6   3    1.10    1.80
  -3   6   3    1.50    0.60
  -3   6   3    1.60    0.80
  -3   6   3    2.10    0.90
   2  -6  -3   13.20    1.70
   2  -6  -3   10.40    2.00
   2  -6  -3   15.70    3.80
   2  -6  -3   14.40    1.20
   2  -6  -3   15.00    1.60
  -2   6   3   14.70    1.30
  -2   6   3   13.50    1.70
  -2   6   3   13.60    1.30
  -2   6   3   10.40    2.60
  -2   6   3   12.10    3.70
  -2   6   3   13.10    1.90
   1  -6  -3  152.88   10.50
   1  -6  -3  133.79    5.40
   1  -6  -3  146.09    6.20
   1  -6  -3  164.58    8.20
   1  -6  -3  152.18    6.70
  -1   6   3  147.59    5.60
  -1   6   3  120.79   10.60
  -1   6   3  134.49    6.40
  -1   6   3  153.68    6.60
  -1   6   3  144.09    9.50
   0  -6  -3  273.47    9.60
   0  -6  -3  305.57   13.60
   0  -6  -3  282.57   10.40
   0  -6  -3  273.77   15.30
   0   6   3  283.27   10.60
   0   6   3  285.17   10.60
   0   6   3  280.17   14.90
   0   6   3  240.88   15.70
   0   6   3  291.77    9.70
  -1  -6  -3   71.19    4.00
  -1  -6  -3   67.29    2.90
  -1  -6  -3   66.09    3.40
  -1  -6  -3   64.99    6.40
  -1  -6  -3   71.09    6.20
   1   6   3   61.09    6.90
   1   6   3   71.89    4.10
   1   6   3   72.39    2.90
   1   6   3   68.09    3.50
  -2  -6  -3   83.59    7.10
  -2  -6  -3   71.59    6.70
  -2  -6  -3   88.29    3.30
  -2  -6  -3   85.99    4.30
  -2  -6  -3   78.99    3.80
   2   6   3   66.59    7.00
   2   6   3   87.39    4.00
   2   6   3   80.19    3.80
   2   6   3   85.89    3.10
  -3  -6  -3  197.08    7.40
  -3  -6  -3  200.48    7.90
  -3  -6  -3  187.68   11.30
  -3  -6  -3  198.58    6.70
  -3  -6  -3  200.08   12.60
   3   6   3  165.28   11.40
   3   6   3  190.88    7.40
   3   6   3  206.58    7.60
  -4  -6  -3  177.08    6.80
  -4  -6  -3  190.38   10.80
  -4  -6  -3  181.88    6.10
  -4  -6  -3  187.28    7.30
  -4  -6  -3  195.38   13.10
   4   6   3  186.78    7.40
   4   6   3  153.88   10.40
   4   6   3  172.18    7.10
   4   6   3  179.18    6.90
  -5  -6  -3   11.10    0.70
  -5  -6  -3    7.90    3.00
  -5  -6  -3   12.10    1.40
  -5  -6  -3   11.10    2.50
  -5  -6  -3   10.90    1.10
   5   6   3    9.60    2.20
   5   6   3    9.00    1.40
   5   6   3    9.90    1.40
  -6  -6  -3   38.10    1.70
  -6  -6  -3   38.90    6.50
  -6  -6  -3   36.30    1.90
  -6  -6  -3   39.40    2.10
  -6  -6  -3   40.00    5.30
  -6  -6  -3   38.20    2.60
  -6  -6  -3   38.10    1.70
   6   6   3   38.10    2.10
   6   6   3   36.00    3.00
   6   6   3   44.70    3.50
   6   6   3   35.40    3.60
  -7  -6  -3    0.20    0.50
  -7  -6  -3   -1.30    1.50
   7   6   3   -0.50    0.60
  -8  -6  -3    1.70    1.00
  -8  -6  -3    2.80    1.80
  -8  -6  -3    1.10    0.80
  -5   7   3    5.30    1.50
  -5   7   3    1.80    0.80
  -5   7   3    4.30    1.90
  -5   7   3    3.00    1.20
   4  -7  -3   10.70    1.60
   4  -7  -3   13.20    1.70
  -4   7   3   12.00    2.10
  -4   7   3   11.50    2.40
  -4   7   3   10.20    1.30
  -4   7   3    9.40    1.40
   3  -7  -3   34.00    5.70
   3  -7  -3   32.90    2.80
   3  -7  -3   32.10    2.60
   3  -7  -3   30.00    4.10
   3  -7  -3   31.30    2.10
  -3   7   3   31.90    2.10
  -3   7   3   29.60    3.00
  -3   7   3   33.80    3.10
  -3   7   3   29.60    2.30
   2  -7  -3  264.27   10.60
   2  -7  -3  250.27    9.30
   2  -7  -3  269.67   15.50
   2  -7  -3  253.77   10.20
   2  -7  -3  275.17   12.70
  -2   7   3  212.58   16.30
  -2   7   3  253.67    9.30
  -2   7   3  259.77    9.50
  -2   7   3  253.47   10.70
  -2   7   3  254.87   10.70
  -2   7   3  258.07   14.30
   1  -7  -3    5.10    1.00
   1  -7  -3    8.10    2.10
   1  -7  -3    3.50    1.60
   1  -7  -3    4.40    1.10
   1  -7  -3    6.50    1.30
  -1   7   3    7.10    1.00
  -1   7   3    5.00    1.10
  -1   7   3    9.20    3.40
  -1   7   3    5.50    0.80
  -1   7   3    2.30    1.90
  -1   7   3    5.80    1.30
   0  -7  -3   21.10    1.40
   0  -7  -3   19.30    1.80
   0  -7  -3   17.10    3.90
   0  -7  -3   25.00    3.40
   0   7   3   20.10    1.40
   0   7   3   13.70    4.00
   0   7   3   21.90    1.50
   0   7   3   19.80    3.90
   0   7   3   20.60    2.00
   0   7   3   20.30    2.10
  -1  -7  -3   19.30    1.80
  -1  -7  -3   20.30    1.40
  -1  -7  -3   20.30    4.30
  -1  -7  -3   15.10    3.40
   1   7   3   19.20    1.80
   1   7   3   18.70    1.30
   1   7   3   20.30    1.20
   1   7   3   19.40    1.90
   1   7   3   18.10    4.50
  -2  -7  -3   67.29    3.60
  -2  -7  -3   73.49    3.00
  -2  -7  -3   75.09    7.20
  -2  -7  -3   67.49    6.80
  -2  -7  -3   70.89    4.20
   2   7   3   60.29    7.10
   2   7   3   68.89    2.60
   2   7   3   67.69    3.80
   2   7   3   68.29    3.60
  -3  -7  -3  168.28   11.90
  -3  -7  -3  171.88    7.00
  -3  -7  -3  168.48    6.10
  -3  -7  -3  174.18   11.30
  -3  -7  -3  173.88    7.60
   3   7   3  178.88    7.30
   3   7   3  176.88    7.00
  -4  -7  -3   11.70    1.60
  -4  -7  -3   18.80    3.70
  -4  -7  -3   13.60    1.30
  -4  -7  -3    9.30    3.20
  -4  -7  -3   13.80    0.90
   4   7   3   14.40    1.60
   4   7   3    7.40    2.60
   4   7   3   11.40    1.40
  -5  -7  -3  796.02   24.60
  -5  -7  -3  787.32   25.50
  -5  -7  -3  778.72   30.10
  -5  -7  -3  800.22   35.10
  -5  -7  -3  762.42   26.20
   5   7   3  768.12   26.40
   5   7   3  748.23   26.50
   5   7   3  811.02   25.80
   5   7   3  667.43   30.40
  -6  -7  -3   -0.30    0.50
  -6  -7  -3   -0.20    0.20
  -6  -7  -3   -2.00    1.40
  -6  -7  -3    2.30    0.90
   6   7   3    0.00    0.60
   6   7   3    0.20    0.60
   6   7   3    1.50    1.00
   6   7   3    0.00    0.50
  -7  -7  -3  119.29    5.70
  -7  -7  -3  118.59    6.00
  -7  -7  -3  135.69   12.50
   7   7   3  113.89    6.40
  -8  -7  -3    2.90    4.20
  -8  -7  -3    3.50    1.10
  -8  -7  -3    3.10    0.90
   4  -8  -3   31.00    2.90
  -4   8   3   35.00    2.70
  -4   8   3   34.40    2.50
  -4   8   3   33.40    3.80
   3  -8  -3   13.20    1.40
   3  -8  -3   10.50    1.80
   3  -8  -3    9.00    1.60
  -3   8   3   12.60    2.20
  -3   8   3    9.20    1.40
  -3   8   3   11.60    2.10
  -3   8   3   10.50    1.40
   2  -8  -3    5.50    1.40
   2  -8  -3    5.30    2.70
   2  -8  -3    3.50    0.80
   2  -8  -3    2.90    2.00
   2  -8  -3    4.60    1.00
  -2   8   3    5.70    1.00
  -2   8   3    4.50    3.00
  -2   8   3    6.80    1.60
  -2   8   3    6.00    1.00
  -2   8   3    4.40    1.40
   1  -8  -3   56.39    5.40
   1  -8  -3   58.99    6.90
   1  -8  -3   48.60    2.80
   1  -8  -3   49.00    3.90
   1  -8  -3   57.19    3.70
  -1   8   3   56.59    3.00
  -1   8   3   58.99    4.10
  -1   8   3   58.99    3.00
  -1   8   3   53.99    7.30
  -1   8   3   59.79    3.90
  -1   8   3   50.99    6.30
   0  -8  -3  122.69    8.20
   0  -8  -3  115.19    4.60
   0  -8  -3  111.29    5.50
   0  -8  -3  106.49    9.30
   0   8   3  101.39    4.70
   0   8   3  104.59    4.40
   0   8   3  113.39    5.90
   0   8   3  103.49    5.40
   0   8   3   86.59    9.80
  -1  -8  -3   63.79    3.80
  -1  -8  -3   76.89    6.50
  -1  -8  -3   60.19    6.90
  -1  -8  -3   66.09    3.50
   1   8   3   71.39    4.30
   1   8   3   57.29    7.60
   1   8   3   60.29    3.70
   1   8   3   67.59    2.80
  -2  -8  -3   18.60    1.80
  -2  -8  -3   14.60    2.10
  -2  -8  -3   19.50    1.40
  -2  -8  -3   19.20    4.20
  -2  -8  -3   21.90    4.30
   2   8   3   19.80    2.10
   2   8   3   18.60    1.00
   2   8   3   17.90    1.90
   2   8   3   11.30    3.30
  -3  -8  -3   22.90    4.60
  -3  -8  -3   31.70    5.40
  -3  -8  -3   26.40    2.60
  -3  -8  -3   28.60    2.60
  -3  -8  -3   27.10    1.60
   3   8   3   17.30    4.40
   3   8   3   23.00    2.10
   3   8   3   27.20    2.40
  -4  -8  -3    9.00    2.90
  -4  -8  -3   12.50    1.40
  -4  -8  -3    9.10    2.40
  -4  -8  -3   12.70    1.80
   4   8   3    8.40    2.90
   4   8   3    9.10    1.50
   4   8   3   10.20    1.40
   4   8   3   11.80    1.60
  -5  -8  -3   92.09    9.60
  -5  -8  -3   81.29    3.30
  -5  -8  -3   92.09    5.40
  -5  -8  -3   97.19    7.40
   5   8   3   86.69    4.50
   5   8   3   80.19    4.30
   5   8   3   67.29    7.50
   5   8   3   86.89    4.80
  -6  -8  -3   -0.50    0.50
  -6  -8  -3   -3.20    1.60
  -6  -8  -3   -0.30    0.80
   6   8   3   -0.50    0.50
   6   8   3    0.00    0.60
  -7  -8  -3  252.17   11.10
  -7  -8  -3  249.68   10.40
  -7  -8  -3  247.08   17.90
   7   8   3  283.57   11.90
   7   8   3  247.98   10.30
   7   8   3  234.48   11.00
   3  -9  -3   32.50    2.90
  -3   9   3   29.90    2.50
  -3   9   3   33.00    3.80
  -3   9   3   30.30    2.40
   2  -9  -3    0.90    0.50
   2  -9  -3   -0.20    1.20
  -2   9   3   -0.50    0.90
  -2   9   3    0.30    0.50
  -2   9   3   -1.40    1.00
  -2   9   3    0.60    0.60
   1  -9  -3   49.80    6.80
   1  -9  -3   48.00    3.60
   1  -9  -3   49.40    2.90
   1  -9  -3   59.99    6.90
   1  -9  -3   44.90    3.90
  -1   9   3   50.59    2.80
  -1   9   3   51.09    3.80
  -1   9   3   43.30    4.00
  -1   9   3   51.49    3.00
  -1   9   3   48.80    7.10
   0  -9  -3    3.10    0.70
   0  -9  -3    2.70    2.10
   0  -9  -3    5.80    3.20
   0  -9  -3    1.80    1.30
   0   9   3    4.50    0.90
   0   9   3    4.40    0.80
   0   9   3    2.30    1.00
   0   9   3    3.30    2.00
   0   9   3    4.60    1.50
  -1  -9  -3   42.60    2.40
  -1  -9  -3   47.30    3.30
  -1  -9  -3   41.10    5.80
  -1  -9  -3   38.30    5.20
   1   9   3   44.40    2.20
   1   9   3   47.50    3.90
   1   9   3   45.00    3.20
  -2  -9  -3    8.90    1.50
  -2  -9  -3   15.10    3.80
  -2  -9  -3    9.10    3.10
  -2  -9  -3   12.00    1.20
   2   9   3    6.20    1.40
   2   9   3    7.30    3.00
   2   9   3    9.50    0.80
   2   9   3    7.30    1.40
  -3  -9  -3   17.80    4.20
  -3  -9  -3   18.80    4.20
  -3  -9  -3   25.30    2.70
  -3  -9  -3   20.50    1.50
  -3  -9  -3   18.40    2.50
   3   9   3   21.20    2.40
   3   9   3   22.20    2.00
  -4  -9  -3    2.90    1.20
  -4  -9  -3    6.30    0.80
  -4  -9  -3    6.80    2.60
  -4  -9  -3    4.90    2.20
   4   9   3    3.80    1.00
   4   9   3    4.50    1.00
   4   9   3    5.30    3.20
  -5  -9  -3   31.90    2.90
  -5  -9  -3   32.00    4.60
  -5  -9  -3   32.10    6.80
   5   9   3   26.00    2.50
   5   9   3   20.20    5.20
   5   9   3   28.40    2.70
  -6  -9  -3    0.40    1.00
  -6  -9  -3   -0.80    0.80
  -6  -9  -3   -0.30    1.70
   6   9   3   -0.20    0.80
   6   9   3   -2.00    2.40
   6   9   3   -1.70    0.60
  -7  -9  -3    1.40    1.10
  -7  -9  -3   -4.70    2.80
   7   9   3    2.60    2.00
   7   9   3   -1.70    1.10
   7   9   3   -1.20    0.90
   1 -10  -3    0.60    0.40
   1 -10  -3   -4.90    2.40
   1 -10  -3    0.60    0.80
  -1  10   3   -0.70    0.90
  -1  10   3    0.10    0.60
  -1  10   3   -0.40    0.90
   0 -10  -3   50.39    6.50
   0 -10  -3   36.00    5.90
   0  10   3   33.20    3.20
   0  10   3   41.80    5.20
   0  10   3   27.70    7.00
  -1 -10  -3   85.49    7.90
  -1 -10  -3   95.59    9.20
  -1 -10  -3   72.59    3.80
   1  10   3   71.09   10.10
   1  10   3   81.19    5.50
  -2 -10  -3   -1.60    1.80
  -2 -10  -3    0.40    1.90
  -2 -10  -3    1.10    0.50
   2  10   3    2.80    2.20
   2  10   3   -1.00    0.80
  -3 -10  -3   14.60    3.40
  -3 -10  -3   10.20    3.20
  -3 -10  -3   11.40    1.20
   3  10   3   13.00    5.90
   3  10   3   10.80    1.60
  -4 -10  -3   66.09    3.70
  -4 -10  -3   85.79    7.70
  -4 -10  -3   66.69    8.30
  -4 -10  -3   74.09    5.00
   4  10   3   67.89    4.10
   4  10   3   57.79    4.20
   4  10   3   53.59    7.80
  -5 -10  -3   74.89    5.00
  -5 -10  -3   67.09   12.60
   5  10   3   73.39    6.70
   5  10   3   54.19    8.80
   5  10   3   68.29    4.20
  -6 -10  -3   46.90    3.80
  -6 -10  -3   50.29    8.70
  -6 -10  -3   57.69    5.60
   6  10   3   38.40    3.50
   6  10   3   48.40    3.90
  -2 -11  -3   42.50    3.20
  -2 -11  -3   40.90    6.80
  -2 -11  -3   50.89    6.80
   2  11   3   36.90    3.40
   2  11   3   41.80    8.00
  -3 -11  -3   -1.30    1.60
  -3 -11  -3    0.20    2.10
   3  11   3    0.30    0.80
   3  10  -4   25.00    2.50
  -3 -10   4   20.90    5.20
  -3 -10   4   29.70    3.70
  -3 -10   4   20.60    3.30
  -3 -10   4   21.70    2.00
   2  10  -4   15.60    2.40
  -2 -10   4   16.10    1.80
  -2 -10   4   19.30    4.40
  -2 -10   4   14.70    4.40
   1  10  -4    5.40    3.70
  -1 -10   4    6.30    2.20
  -1 -10   4    8.60    2.30
   5   9  -4    8.50    1.80
   5   9  -4    2.40    4.00
   5   9  -4    4.00    3.70
  -5  -9   4   11.50    2.00
  -5  -9   4    7.90    3.50
  -5  -9   4    9.80    1.60
  -5  -9   4    4.80    1.90
   4   9  -4   11.00    1.70
   4   9  -4   13.50    4.10
   4   9  -4   16.20    4.80
  -4  -9   4   12.90    1.40
  -4  -9   4    8.20    2.00
  -4  -9   4   12.10    3.80
  -4  -9   4   13.00    2.30
   3   9  -4  146.89    7.50
   3   9  -4  136.59   12.40
   3   9  -4  149.79   14.20
  -3  -9   4  166.98    8.80
  -3  -9   4  145.89   11.70
  -3  -9   4  145.49    6.30
  -3  -9   4  160.38    9.20
   2   9  -4    9.90    3.70
   2   9  -4   10.40    1.70
   2   9  -4    5.70    6.00
   2   9  -4    8.20    1.30
  -2  -9   4   10.40    2.40
  -2  -9   4    9.60    2.90
  -2  -9   4    9.50    1.30
  -2  -9   4    7.30    2.00
   1   9  -4   51.59    3.50
   1   9  -4   40.00    7.20
   1   9  -4   47.30    3.50
  -1  -9   4   54.19    5.10
  -1  -9   4   50.39    4.70
  -1  -9   4   55.29    4.30
  -1  -9   4   52.29    7.10
   0   9  -4    1.10    0.90
   0   9  -4    8.90    4.40
   0   9  -4    1.30    1.60
   0  -9   4    2.50    1.30
   0  -9   4   -1.10    1.80
   0  -9   4    2.10    1.20
   0  -9   4    1.80    0.70
  -1   9  -4    0.90    0.80
  -1   9  -4   -1.70    1.30
  -1   9  -4    3.80    2.60
  -1   9  -4    0.20    2.30
   1  -9   4   -0.20    2.30
   1  -9   4    0.10    0.50
   1  -9   4    0.80    0.80
  -2   9  -4    2.10    2.20
  -2   9  -4    5.70    1.50
   2  -9   4    6.10    1.80
   2  -9   4    6.50    2.60
   6   8  -4   79.29    5.60
   6   8  -4   72.59    6.90
  -6  -8   4  102.29    9.40
  -6  -8   4   83.49    4.40
   5   8  -4  121.99   13.00
   5   8  -4  155.48    7.90
  -5  -8   4  149.19    7.10
  -5  -8   4  166.48   11.70
  -5  -8   4  138.49    8.40
   4   8  -4   15.10    3.60
   4   8  -4   13.90    4.70
   4   8  -4   16.90    2.40
  -4  -8   4   18.90    1.70
  -4  -8   4   13.20    2.40
  -4  -8   4   20.70    2.40
  -4  -8   4   16.10    3.50
   3   8  -4   23.40    2.50
   3   8  -4   26.90    1.90
   3   8  -4   29.90    6.30
   3   8  -4   27.40    5.10
  -3  -8   4   28.70    3.30
  -3  -8   4   28.00    3.00
  -3  -8   4   23.40    4.70
  -3  -8   4   27.10    2.00
   2   8  -4   52.09    6.40
   2   8  -4   51.99    7.40
   2   8  -4   50.89    3.00
   2   8  -4   45.80    3.30
   2   8  -4   48.80    4.50
  -2  -8   4   51.79    2.90
  -2  -8   4   44.80    5.90
  -2  -8   4   48.30    4.40
  -2  -8   4   50.39    3.50
  -2  -8   4   52.79    4.50
   1   8  -4   60.99    7.80
   1   8  -4   76.99    5.60
   1   8  -4   70.29    4.10
   1   8  -4   62.39    7.40
   1   8  -4   70.99    3.00
   1   8  -4   73.49    5.00
  -1  -8   4   68.39    3.50
  -1  -8   4   74.99    5.70
  -1  -8   4   81.09    5.60
  -1  -8   4   82.19    8.00
  -1  -8   4   65.69    4.30
   0   8  -4   40.50    6.10
   0   8  -4   49.90    3.40
   0   8  -4   43.80    4.40
   0   8  -4   45.30    6.70
   0   8  -4   47.30    2.40
   0  -8   4   43.30    6.10
   0  -8   4   46.50    3.60
   0  -8   4   47.00    2.80
   0  -8   4   53.19    4.60
   0  -8   4   47.90    4.10
  -1   8  -4    3.90    2.20
  -1   8  -4    6.10    3.10
  -1   8  -4    4.90    0.80
  -1   8  -4    5.50    2.20
  -1   8  -4    5.40    1.20
   1  -8   4    6.00    3.10
   1  -8   4    4.20    0.80
   1  -8   4    8.40    3.40
   1  -8   4    5.10    1.30
   1  -8   4    3.40    1.30
  -2   8  -4   -1.00    0.40
  -2   8  -4   -2.90    1.70
  -2   8  -4   -0.70    0.80
  -2   8  -4   -1.20    0.80
   2  -8   4    3.00    2.60
   2  -8   4    1.60    1.10
   2  -8   4    1.50    0.60
   2  -8   4   -1.50    0.80
   2  -8   4   -1.70    0.60
  -3   8  -4   49.80    6.90
  -3   8  -4   52.39    3.10
  -3   8  -4   59.79    4.40
  -3   8  -4   48.60    5.20
   3  -8   4   51.99    3.20
   3  -8   4   48.90    3.90
  -7  -7   4    1.60    2.60
  -7  -7   4   -1.50    1.00
   6   7  -4  186.48   10.70
  -6  -7   4  215.68    8.30
  -6  -7   4  250.27   14.30
  -6  -7   4  218.78   10.80
   5   7  -4   16.90    3.70
   5   7  -4   18.90    2.50
   5   7  -4   11.40    3.90
  -5  -7   4   17.40    2.70
  -5  -7   4   27.70    4.60
  -5  -7   4   17.10    1.90
   4   7  -4    2.60    2.70
   4   7  -4    8.70    1.60
   4   7  -4    5.10    2.30
   4   7  -4    5.70    0.80
   4   7  -4    5.00    1.60
  -4  -7   4    8.80    2.60
  -4  -7   4    6.90    1.20
  -4  -7   4    8.10    1.50
  -4  -7   4    6.30    1.80
   3   7  -4  429.26   16.00
   3   7  -4  420.86   14.60
   3   7  -4  440.66   17.20
   3   7  -4  446.36   23.60
   3   7  -4  379.16   20.10
  -3  -7   4  464.35   17.80
  -3  -7   4  444.56   17.00
  -3  -7   4  430.56   15.60
  -3  -7   4  434.66   20.50
  -3  -7   4  439.66   14.90
   2   7  -4   20.60    3.90
   2   7  -4   28.70    2.80
   2   7  -4   25.70    5.00
   2   7  -4   26.40    3.10
   2   7  -4   25.80    1.80
  -2  -7   4   26.70    4.70
  -2  -7   4   28.00    1.90
  -2  -7   4   26.40    2.40
   1   7  -4   45.70    2.90
   1   7  -4   45.70    5.60
   1   7  -4   44.60    2.10
   1   7  -4   44.30    2.90
   1   7  -4   46.60    4.10
   1   7  -4   45.50    5.80
  -1  -7   4   45.70    3.80
  -1  -7   4   43.30    3.20
  -1  -7   4   45.50    4.10
  -1  -7   4   44.90    5.50
  -1  -7   4   44.20    2.50
   0   7  -4   42.60    5.50
   0   7  -4   39.70    2.10
   0   7  -4   35.20    3.60
   0   7  -4   34.60    5.20
   0   7  -4   39.80    2.90
   0  -7   4   44.70    5.60
   0  -7   4   45.00    2.50
   0  -7   4   52.79    4.50
   0  -7   4   42.20    3.10
   0  -7   4   43.70    3.70
  -1   7  -4    5.90    1.90
  -1   7  -4    8.30    2.50
  -1   7  -4    4.80    1.30
  -1   7  -4    5.50    0.80
  -1   7  -4    8.70    3.00
   1  -7   4    4.10    2.30
   1  -7   4    5.00    1.20
   1  -7   4    9.40    2.10
   1  -7   4    5.00    1.30
   1  -7   4    8.00    1.10
  -2   7  -4    3.20    1.40
  -2   7  -4    3.20    1.20
  -2   7  -4    6.40    2.40
  -2   7  -4    4.30    0.80
   2  -7   4    2.50    2.40
   2  -7   4    4.70    1.20
   2  -7   4    5.80    1.40
   2  -7   4    3.00    0.70
   2  -7   4    4.00    1.40
  -3   7  -4   -0.60    1.20
  -3   7  -4    0.00    0.40
  -3   7  -4    0.50    1.50
  -3   7  -4    0.80    1.20
   3  -7   4    0.10    0.70
   3  -7   4   -0.90    0.70
   3  -7   4   -0.20    1.20
   3  -7   4   -0.10    0.40
  -4   7  -4   -0.70    0.50
  -4   7  -4    0.00    1.80
   4  -7   4   -0.60    0.40
  -7  -6   4    5.10    1.60
  -7  -6   4    9.30    2.70
  -7  -6   4    8.30    1.10
  -6  -6   4   11.80    3.10
  -6  -6   4    9.00    1.00
  -6  -6   4    7.30    1.80
  -6  -6   4   10.10    1.00
   5   6  -4   23.70    3.80
   5   6  -4   11.60    3.50
   5   6  -4    9.40    1.70
   5   6  -4   16.30    3.00
  -5  -6   4   15.20    1.30
  -5  -6   4   13.30    3.10
  -5  -6   4   15.50    1.50
   4   6  -4   80.59    6.60
   4   6  -4   84.19    8.80
   4   6  -4   91.39    3.60
   4   6  -4   81.89    5.20
   4   6  -4   92.49    5.10
  -4  -6   4   97.19    4.90
  -4  -6   4   94.99    5.90
  -4  -6   4   91.79    4.30
  -4  -6   4  107.89    7.90
   3   6  -4   64.89    6.00
   3   6  -4   72.69    7.80
   3   6  -4   72.59    4.10
   3   6  -4   68.89    3.00
  -3  -6   4   75.59    4.50
  -3  -6   4   72.69    3.80
  -3  -6   4   66.39    6.20
  -3  -6   4   79.59    5.10
   2   6  -4   -0.50    1.50
   2   6  -4    0.20    0.70
   2   6  -4    0.00    0.30
   2   6  -4    0.20    0.40
  -2  -6   4    0.70    1.20
  -2  -6   4    0.10    0.20
  -2  -6   4    0.20    0.50
  -2  -6   4   -0.40    0.40
  -2  -6   4    0.10    0.60
   1   6  -4   81.19    3.20
   1   6  -4   78.99    5.10
   1   6  -4   79.79    8.10
   1   6  -4   84.59    4.10
   1   6  -4   77.59    6.90
   1   6  -4   77.79    3.90
  -1  -6   4   82.09    3.20
  -1  -6   4   82.99    4.50
  -1  -6   4   84.29    7.00
  -1  -6   4   81.49    3.60
  -1  -6   4   86.79    5.40
  -1  -6   4   81.29    5.00
   0   6  -4  147.69    5.50
   0   6  -4  159.38    8.00
   0   6  -4  164.78   12.20
   0   6  -4  146.19   10.30
   0   6  -4  141.39    6.50
   0  -6   4  154.48    8.20
   0  -6   4  152.68    5.70
   0  -6   4  152.68   10.20
   0  -6   4  156.28    7.50
   0  -6   4  156.78    7.00
   0  -6   4  147.29    7.20
  -1   6  -4 1129.39   37.90
  -1   6  -4 1146.49   39.40
  -1   6  -4 1067.19   43.60
  -1   6  -4 1120.09   36.30
  -1   6  -4 1060.69   49.90
   1  -6   4 1234.38   38.50
   1  -6   4 1200.58   40.20
   1  -6   4 1120.79   37.90
   1  -6   4 1112.79   36.50
   1  -6   4 1096.99   36.60
   1  -6   4 1198.58   43.60
  -2   6  -4  395.56   16.60
  -2   6  -4  365.46   20.10
  -2   6  -4  390.46   18.90
  -2   6  -4  404.56   13.90
   2  -6   4  411.76   14.10
   2  -6   4  430.76   15.20
   2  -6   4  400.16   15.30
   2  -6   4  421.16   20.20
   2  -6   4  443.46   17.40
  -3   6  -4    8.90    2.60
  -3   6  -4    5.40    1.50
  -3   6  -4   10.90    2.90
   3  -6   4    7.50    1.00
   3  -6   4    8.40    1.90
   3  -6   4   10.90    1.40
   3  -6   4    8.50    1.50
  -4   6  -4   14.60    2.70
  -4   6  -4   21.30    1.80
  -4   6  -4   16.70    3.00
   4  -6   4   20.60    4.10
   4  -6   4   21.40    2.30
   4  -6   4   18.30    1.70
  -5   6  -4    8.50    1.30
  -5   6  -4    9.80    2.40
  -5   6  -4    9.00    2.90
   5  -6   4    9.60    1.80
  -8  -5   4    1.00    0.90
  -8  -5   4   -0.40    1.30
  -8  -5   4    0.90    0.60
  -7  -5   4   -0.50    0.70
  -7  -5   4   -0.50    0.30
  -7  -5   4   -0.40    0.70
  -7  -5   4   -2.40    1.00
  -6  -5   4   87.29    5.60
  -6  -5   4   92.19    3.60
  -6  -5   4  109.19    7.70
  -6  -5   4   93.09    3.60
  -6  -5   4   92.19    3.60
  -6  -5   4   97.99    3.80
   5   5  -4    3.80    1.50
   5   5  -4    2.30    1.30
   5   5  -4    1.80    1.80
  -5  -5   4    3.00    1.00
  -5  -5   4    0.70    0.80
  -5  -5   4    3.50    0.50
  -5  -5   4    2.70    0.50
  -5  -5   4    2.20    0.60
   4   5  -4   63.09    4.00
   4   5  -4   64.19    2.60
   4   5  -4   66.49    7.30
  -4  -5   4   60.59    4.30
  -4  -5   4   65.69    3.30
  -4  -5   4   66.59    5.80
  -4  -5   4   63.59    3.40
   3   5  -4   33.50    1.60
   3   5  -4   33.30    2.50
   3   5  -4   33.70    3.70
   3   5  -4   26.90    4.70
  -3  -5   4   34.80    2.30
  -3  -5   4   35.10    4.10
  -3  -5   4   35.70    1.40
  -3  -5   4   35.00    3.10
  -3  -5   4   33.30    2.50
   2   5  -4    8.70    0.80
   2   5  -4    8.20    2.20
   2   5  -4    5.40    2.00
   2   5  -4   11.10    1.30
   2   5  -4    8.80    1.70
  -2  -5   4   11.10    1.40
  -2  -5   4    8.10    1.40
  -2  -5   4    9.30    2.30
  -2  -5   4    9.80    0.80
  -2  -5   4    7.10    1.30
   1   5  -4  277.57   11.50
   1   5  -4  290.87   14.50
   1   5  -4  270.67    9.90
   1   5  -4  271.87   10.10
   1   5  -4  259.07   13.30
  -1  -5   4  286.77    9.30
  -1  -5   4  292.37   11.60
  -1  -5   4  263.67   13.60
  -1  -5   4  277.27   11.50
  -1  -5   4  288.87   11.40
   0   5  -4    3.10    1.40
   0   5  -4    0.20    0.70
   0   5  -4    3.20    0.80
   0   5  -4    2.20    0.90
   0   5  -4    1.90    0.40
   0  -5   4    2.40    0.80
   0  -5   4    1.30    0.60
   0  -5   4    3.60    1.70
   0  -5   4    1.70    0.40
   0  -5   4    3.40    1.10
   0  -5   4    1.80    0.50
  -1   5  -4    1.00    0.80
  -1   5  -4   -0.10    0.70
  -1   5  -4    0.70    0.30
  -1   5  -4   -1.00    0.70
   1  -5   4    0.60    0.60
   1  -5   4   -0.70    0.90
   1  -5   4   -0.10    0.20
   1  -5   4    0.30    0.30
   1  -5   4    0.40    0.70
   1  -5   4    0.80    0.60
  -2   5  -4   44.90    3.70
  -2   5  -4   44.10    4.50
  -2   5  -4   41.90    5.10
  -2   5  -4   42.80    2.30
   2  -5   4   50.09    5.60
   2  -5   4   46.40    3.20
   2  -5   4   45.90    2.90
   2  -5   4   44.60    2.50
   2  -5   4   48.60    4.00
   2  -5   4   47.70    2.40
  -3   5  -4  631.64   20.80
  -3   5  -4  606.14   27.20
  -3   5  -4  607.04   23.20
  -3   5  -4  580.94   24.70
   3  -5   4  661.93   23.70
   3  -5   4  643.44   20.90
   3  -5   4  635.04   22.20
   3  -5   4  615.84   20.60
  -4   5  -4   19.90    2.80
  -4   5  -4   23.80    1.80
  -4   5  -4   20.60    4.40
   4  -5   4   22.10    2.30
   4  -5   4   24.80    1.80
   4  -5   4   27.10    3.10
  -5   5  -4    4.20    2.00
  -5   5  -4    2.60    0.80
  -5   5  -4    2.10    1.20
  -5   5  -4    2.90    0.70
   5  -5   4    3.80    1.10
   5  -5   4    2.10    0.60
  -6   5  -4    0.90    1.30
  -6   5  -4    0.50    0.60
  -6   5  -4    1.60    0.80
   6  -5   4    0.80    0.80
   6  -5   4    1.70    0.60
  -8  -4   4    2.00    1.00
  -8  -4   4    1.60    0.60
  -7  -4   4   -0.60    0.70
  -7  -4   4   -0.50    1.20
  -7  -4   4   -0.60    0.30
  -7  -4   4    0.40    0.40
  -7  -4   4   -0.20    0.60
  -6  -4   4    0.30    0.30
  -6  -4   4    1.30    0.80
  -6  -4   4    0.00    0.40
  -6  -4   4   -0.20    0.30
   5   4  -4   40.80    5.50
  -5  -4   4   45.00    2.00
  -5  -4   4   47.40    2.20
  -5  -4   4   48.70    3.20
  -5  -4   4   44.40    3.40
  -5  -4   4   45.90    2.20
  -5  -4   4   44.90    4.50
   4   4  -4   12.30    3.30
   4   4  -4   19.60    2.10
   4   4  -4   17.00    2.10
  -4  -4   4   18.50    1.40
  -4  -4   4   23.10    2.40
  -4  -4   4   17.50    1.50
  -4  -4   4   20.70    1.80
  -4  -4   4   20.60    3.00
  -4  -4   4   20.20    1.20
  -4  -4   4   19.10    1.10
   3   4  -4   24.90    1.20
   3   4  -4   23.60    2.30
   3   4  -4   26.00    2.10
   3   4  -4   24.70    2.70
   3   4  -4   22.70    3.90
  -3  -4   4   26.20    1.90
  -3  -4   4   27.20    3.20
  -3  -4   4   26.90    1.30
  -3  -4   4   31.20    2.60
  -3  -4   4   27.30    1.90
   2   4  -4  438.86   14.40
   2   4  -4  436.96   19.40
   2   4  -4  442.76   16.40
   2   4  -4  448.46   15.50
   2   4  -4  427.46   17.40
  -2  -4   4  432.16   14.30
  -2  -4   4  468.25   18.40
  -2  -4   4  450.25   15.60
  -2  -4   4  460.55   16.50
  -2  -4   4  459.15   15.90
   1   4  -4   53.99    2.30
   1   4  -4   51.09    2.70
   1   4  -4   55.39    2.60
   1   4  -4   57.29    3.60
   1   4  -4   55.39    4.40
   1   4  -4   53.09    4.80
  -1  -4   4   57.09    3.50
  -1  -4   4   51.99    3.10
  -1  -4   4   58.19    4.90
  -1  -4   4   53.39    3.40
  -1  -4   4   54.59    2.20
   0   4  -4   20.70    1.20
   0   4  -4   20.60    2.20
   0   4  -4   20.80    2.80
   0   4  -4   19.40    2.70
   0  -4   4   19.60    1.90
   0  -4   4   22.70    1.40
   0  -4   4   20.20    3.00
   0  -4   4   21.20    1.20
   0  -4   4   19.20    2.00
   0  -4   4   20.60    1.90
  -1   4  -4   39.70    3.20
  -1   4  -4   33.40    3.70
  -1   4  -4   40.90    2.00
  -1   4  -4   43.40    4.20
   1  -4   4   43.40    2.70
   1  -4   4   42.30    3.30
   1  -4   4   39.70    2.80
   1  -4   4   40.60    2.00
   1  -4   4   40.80    4.40
   1  -4   4   40.10    2.00
  -2   4  -4    5.40    1.60
  -2   4  -4    7.80    1.70
  -2   4  -4    5.90    0.80
  -2   4  -4    9.30    2.50
   2  -4   4    7.90    1.50
   2  -4   4    8.60    1.00
   2  -4   4    5.60    1.10
   2  -4   4    8.60    2.50
   2  -4   4    8.30    1.00
  -3   4  -4  102.59    5.90
  -3   4  -4  102.39    6.80
  -3   4  -4   94.19    4.20
  -3   4  -4   97.19    7.50
   3  -4   4  104.79    4.20
   3  -4   4   95.29    4.30
   3  -4   4  101.79    4.10
   3  -4   4  102.79    5.10
   3  -4   4  110.69    6.00
  -4   4  -4   -0.50    0.60
  -4   4  -4    0.10    0.30
  -4   4  -4   -0.30    0.40
  -4   4  -4   -0.10    0.70
  -4   4  -4   -0.90    0.50
   4  -4   4   -0.20    0.40
   4  -4   4    0.20    0.50
  -5   4  -4  430.36   15.10
  -5   4  -4  442.66   18.80
  -5   4  -4  441.36   17.50
  -5   4  -4  429.86   15.00
  -5   4  -4  386.66   20.60
   5  -4   4  411.86   14.60
   5  -4   4  462.75   17.00
   5  -4   4  428.96   15.70
  -6   4  -4    5.30    1.00
  -6   4  -4    4.80    1.60
  -6   4  -4    4.00    0.70
  -6   4  -4    4.40    1.90
   6  -4   4    4.40    0.80
   6  -4   4    4.30    1.10
  -7   4  -4   75.19    5.90
  -7   4  -4   77.69    3.90
  -7   4  -4   73.49    4.20
   7  -4   4   76.39    3.70
  -8  -3   4    0.20    0.50
  -8  -3   4    1.00    0.80
  -7  -3   4  107.49    4.50
  -7  -3   4  115.59    6.80
  -7  -3   4  103.79    5.70
  -7  -3   4  103.59    5.80
  -7  -3   4  102.29    4.60
  -6  -3   4  124.09    7.50
  -6  -3   4  121.79    6.10
  -6  -3   4  125.59    4.90
  -6  -3   4  121.49    6.10
  -6  -3   4  123.89    5.00
  -5  -3   4   74.99    5.50
  -5  -3   4   78.59    4.50
  -5  -3   4   78.89    3.00
  -5  -3   4   78.29    3.00
  -5  -3   4   76.49    3.10
   4   3  -4   49.30    5.20
   4   3  -4   49.40    3.10
   4   3  -4   51.09    3.80
  -4  -3   4   53.49    3.40
  -4  -3   4   50.09    2.50
  -4  -3   4   50.39    2.30
  -4  -3   4   51.79    1.90
  -4  -3   4   49.99    3.00
  -4  -3   4   42.30    3.90
   3   3  -4  229.98    8.90
   3   3  -4  226.08    9.30
   3   3  -4  237.48   12.10
  -3  -3   4  229.48    8.60
  -3  -3   4  231.68    8.20
  -3  -3   4  236.08    8.60
  -3  -3   4  220.08   10.50
  -3  -3   4  224.88    9.20
   2   3  -4  287.77   11.30
   2   3  -4  270.97    9.10
   2   3  -4  283.57   10.30
   2   3  -4  274.07   13.10
  -2  -3   4  289.37    9.40
  -2  -3   4  280.07   10.40
  -2  -3   4  279.77   10.00
  -2  -3   4  309.07   12.60
  -2  -3   4  292.87   10.90
  -2  -3   4  287.47   10.30
   1   3  -4  462.85   15.30
   1   3  -4  466.75   18.50
   1   3  -4  462.35   15.40
   1   3  -4  462.35   17.30
   1   3  -4  476.75   17.00
   1   3  -4  458.45   15.80
  -1  -3   4  465.15   18.60
  -1  -3   4  477.25   16.40
  -1  -3   4  491.85   15.10
  -1  -3   4  482.35   16.60
  -1  -3   4  477.65   16.40
   0   3  -4  133.59    7.10
   0   3  -4  128.29    6.60
   0   3  -4  126.49    4.80
   0   3  -4  124.29    6.00
   0  -3   4  124.69    4.50
   0  -3   4  127.39    5.50
   0  -3   4  129.59    5.80
  -1   3  -4   48.10    4.00
  -1   3  -4   46.40    3.70
  -1   3  -4   45.40    2.10
  -1   3  -4   47.80    3.30
   1  -3   4   51.39    4.60
   1  -3   4   47.20    3.00
   1  -3   4   47.50    2.20
  -2   3  -4  100.79    5.40
  -2   3  -4   98.89    6.40
  -2   3  -4  101.79    6.30
  -2   3  -4   97.49    3.90
   2  -3   4  102.69    5.20
   2  -3   4   99.89    4.80
   2  -3   4  101.89    4.10
   2  -3   4  101.49    4.10
   2  -3   4   97.09    3.80
  -3   3  -4  121.99    8.60
  -3   3  -4  121.09    4.80
  -3   3  -4  121.99    4.70
  -3   3  -4  117.79    7.40
  -3   3  -4  120.49    6.30
   3  -3   4  120.69    5.60
   3  -3   4  125.19    4.40
   3  -3   4  117.29    6.00
   3  -3   4  119.39    4.60
   3  -3   4  122.59    4.90
  -4   3  -4   11.70    2.50
  -4   3  -4   12.00    1.10
  -4   3  -4   11.00    1.20
  -4   3  -4   10.50    1.80
  -4   3  -4   10.20    2.30
   4  -3   4   14.00    1.40
   4  -3   4   12.50    1.80
   4  -3   4   12.50    1.10
   4  -3   4   11.90    1.50
  -5   3  -4  148.19    9.20
  -5   3  -4  157.18    8.00
  -5   3  -4  152.98    5.90
  -5   3  -4  152.48    6.30
  -5   3  -4  144.99    9.80
   5  -3   4  158.68    5.90
   5  -3   4  158.98    6.70
   5  -3   4  164.88    7.40
  -6   3  -4   27.60    3.90
  -6   3  -4   30.80    3.30
  -6   3  -4   30.80    2.20
  -6   3  -4   27.60    2.70
   6  -3   4   33.00    2.00
   6  -3   4   33.30    2.40
  -7   3  -4  115.69    5.00
  -7   3  -4  116.99    7.30
  -7   3  -4  119.49    5.50
   7  -3   4  115.19    5.40
   7  -3   4  112.89    4.90
  -8  -2   4    6.20    1.20
  -8  -2   4    9.40    1.90
  -8  -2   4    8.10    1.00
  -7  -2   4   23.20    1.70
  -7  -2   4   18.80    2.40
  -7  -2   4   19.60    1.60
  -7  -2   4   22.60    1.80
  -7  -2   4   17.90    2.50
  -7  -2   4   19.50    2.10
  -6  -2   4   27.20    2.60
  -6  -2   4   31.00    2.50
  -6  -2   4   29.60    1.80
  -6  -2   4   28.50    1.90
  -6  -2   4   28.00    3.10
  -6  -2   4   31.80    1.80
  -5  -2   4    7.40    1.40
  -5  -2   4   10.10    0.80
  -5  -2   4    9.80    1.00
  -5  -2   4    9.00    0.90
  -5  -2   4    8.00    1.20
  -5  -2   4    9.10    1.80
   4   2  -4  161.48    6.10
   4   2  -4  136.19    7.10
   4   2  -4  149.29    9.00
  -4  -2   4  161.28    7.80
  -4  -2   4  163.28    6.80
  -4  -2   4  164.38    6.10
  -4  -2   4  154.88    6.70
  -4  -2   4  159.38    5.50
  -4  -2   4  163.28    5.30
   3   2  -4   27.50    1.80
   3   2  -4   25.70    3.10
   3   2  -4   27.60    2.80
  -3  -2   4   25.90    2.50
  -3  -2   4   27.90    2.00
  -3  -2   4   26.50    1.90
  -3  -2   4   28.60    1.50
  -3  -2   4   26.90    2.10
   2   2  -4  705.43   24.10
   2   2  -4  677.73   25.60
   2   2  -4  712.23   23.60
  -2  -2   4  709.83   23.80
  -2  -2   4  712.03   23.10
  -2  -2   4  719.83   23.70
  -2  -2   4  721.23   23.30
  -2  -2   4  716.83   25.20
   1   2  -4   12.40    1.40
   1   2  -4   11.60    1.60
   1   2  -4   11.20    1.40
   1   2  -4   13.50    1.50
   1   2  -4    9.40    1.60
  -1  -2   4   12.50    0.80
  -1  -2   4   13.10    1.20
  -1  -2   4   13.00    1.40
  -1  -2   4   13.60    1.10
  -1  -2   4   13.60    2.10
  -1  -2   4   11.70    1.40
   0   2  -4  276.57   10.60
   0   2  -4  272.47    9.20
   0   2  -4  257.67   11.20
   0   2  -4  271.77    9.90
   0   2  -4  281.37    9.10
   0   2  -4  260.27   10.30
   0  -2   4  276.47   10.20
   0  -2   4  284.47   12.00
   0  -2   4  265.97    9.00
   0  -2   4  272.17    9.80
   0  -2   4  279.47    9.90
  -1   2  -4 2528.75   84.59
   1  -2   4 2673.63   85.29
  -2   2  -4  188.28    8.50
  -2   2  -4  205.28    8.30
  -2   2  -4  177.98    9.30
   2  -2   4  198.68    7.80
   2  -2   4  189.98    6.80
   2  -2   4  195.58    6.60
   2  -2   4  190.78    7.70
   2  -2   4  188.48    6.70
  -3   2  -4  225.98   10.30
  -3   2  -4  221.18    8.00
  -3   2  -4  233.58    9.60
  -3   2  -4  233.18   11.30
  -3   2  -4  233.38    7.90
   3  -2   4  225.38    8.20
   3  -2   4  223.78    7.80
   3  -2   4  231.88    9.10
   3  -2   4  233.48    8.90
  -4   2  -4    2.10    0.90
  -4   2  -4    2.10    1.20
  -4   2  -4    1.70    0.80
  -4   2  -4    1.90    0.50
  -4   2  -4    1.40    0.40
   4  -2   4    1.30    0.70
   4  -2   4    2.20    0.70
   4  -2   4    1.90    0.50
   4  -2   4    3.00    0.50
  -5   2  -4  302.27   10.30
  -5   2  -4  287.87   14.30
  -5   2  -4  288.17   14.00
  -5   2  -4  302.77   12.50
  -5   2  -4  297.17   10.70
   5  -2   4  302.07   10.90
   5  -2   4  303.37   10.20
   5  -2   4  302.97   11.10
  -6   2  -4   28.70    2.10
  -6   2  -4   25.40    2.80
  -6   2  -4   26.60    3.70
  -6   2  -4   26.30    1.70
  -6   2  -4   23.00    3.80
   6  -2   4   25.70    1.60
   6  -2   4   26.90    2.00
   6  -2   4   28.60    2.30
  -7   2  -4  106.59    9.50
  -7   2  -4  111.79    5.20
  -7   2  -4  107.89    6.70
  -7   2  -4  113.69    5.40
   7  -2   4  110.89    4.60
   7  -2   4  111.89    5.00
   8  -2   4   21.00    1.70
  -8  -1   4   -0.70    0.40
  -8  -1   4   -0.30    0.40
  -7  -1   4  137.39    7.00
  -7  -1   4  136.09    5.50
  -7  -1   4  134.99    6.30
  -7  -1   4  137.49    5.70
  -7  -1   4  136.69    5.90
  -6  -1   4    2.10    0.90
  -6  -1   4    3.00    0.70
  -6  -1   4    2.60    0.60
  -6  -1   4    1.50    0.80
  -6  -1   4    1.80    0.70
  -6  -1   4    1.50    0.50
  -5  -1   4  177.68    6.30
  -5  -1   4  173.98    5.90
  -5  -1   4  172.18    7.10
  -5  -1   4  158.78    6.50
  -5  -1   4  169.68    7.50
  -5  -1   4  174.08    7.60
  -5  -1   4  167.58    6.30
   4   1  -4    6.20    0.70
   4   1  -4    4.40    1.30
   4   1  -4    5.80    1.10
  -4  -1   4    5.70    0.70
  -4  -1   4    4.10    0.90
  -4  -1   4    5.10    1.10
  -4  -1   4    3.80    0.80
  -4  -1   4    6.30    0.60
   3   1  -4   74.09    5.00
   3   1  -4   86.99    5.70
   3   1  -4   89.59    4.30
   3   1  -4   84.29    3.40
  -3  -1   4   83.39    3.30
  -3  -1   4   82.09    4.40
  -3  -1   4   85.29    4.00
  -3  -1   4   85.79    4.10
   2   1  -4 1070.49   35.10
  -2  -1   4  966.70   35.00
  -2  -1   4 1081.09   34.70
  -2  -1   4 1151.68   34.90
  -2  -1   4 1105.39   35.90
   1   1  -4  343.37   11.60
   1   1  -4  335.67   11.90
   1   1  -4  341.37   12.70
  -1  -1   4  340.57   11.90
  -1  -1   4  335.47   11.20
  -1  -1   4  352.66   13.20
  -1  -1   4  326.77   12.20
  -1  -1   4  345.17   11.60
   0   1  -4   49.40    2.00
   0   1  -4   47.00    2.50
   0   1  -4   45.80    3.40
   0   1  -4   46.60    2.40
   0   1  -4   47.50    2.00
   0  -1   4   46.60    1.90
   0  -1   4   51.29    2.90
   0  -1   4   43.50    2.30
   0  -1   4   49.30    2.00
  -1   1  -4   23.30    1.50
  -1   1  -4   22.00    2.70
  -1   1  -4   23.80    1.80
  -1   1  -4   24.40    1.00
  -1   1  -4   23.80    1.20
  -1   1  -4   22.90    2.00
   1  -1   4   24.70    2.00
   1  -1   4   26.00    1.30
   1  -1   4   24.70    1.40
   1  -1   4   23.10    1.60
  -2   1  -4   35.60    3.50
  -2   1  -4   31.40    2.50
  -2   1  -4   30.30    1.60
  -2   1  -4   32.50    1.60
  -2   1  -4   33.70    2.40
   2  -1   4   33.60    2.30
   2  -1   4   33.30    1.50
   2  -1   4   32.10    2.10
   2  -1   4   34.80    1.60
  -3   1  -4  224.48    9.30
  -3   1  -4  230.98    9.30
  -3   1  -4  224.98    7.90
  -3   1  -4  225.48    7.60
   3  -1   4  230.48    8.50
   3  -1   4  227.48    7.60
   3  -1   4  226.08    8.00
   3  -1   4  228.18    8.70
  -4   1  -4    0.30    0.60
  -4   1  -4    0.40    0.30
  -4   1  -4    0.20    0.20
  -4   1  -4    0.50    0.50
   4  -1   4    0.10    0.30
   4  -1   4    0.20    0.40
   4  -1   4    0.10    0.20
  -5   1  -4    0.50    0.60
  -5   1  -4    0.60    0.70
  -5   1  -4    0.10    0.40
  -5   1  -4    0.20    0.20
   5  -1   4    0.40    0.30
   5  -1   4   -0.20    0.40
   5  -1   4    0.00    0.40
   5  -1   4   -0.20    0.30
  -6   1  -4  202.58    7.80
  -6   1  -4  194.28   10.40
  -6   1  -4  196.28    7.00
  -6   1  -4  176.58    8.90
  -6   1  -4  195.28    8.30
  -6   1  -4  208.18   11.40
   6  -1   4  197.38    7.00
   6  -1   4  205.28    7.80
   6  -1   4  204.08    7.60
  -7   1  -4   28.90    2.10
  -7   1  -4   26.40    2.20
  -7   1  -4   28.00    4.50
  -7   1  -4   30.40    1.70
   7  -1   4   27.80    1.70
   7  -1   4   29.80    1.90
  -8   1  -4   -0.30    0.70
  -8   1  -4   -0.50    0.50
  -8   1  -4   -1.40    1.40
   8  -1   4   -0.60    0.40
  -8   0   4  140.49    6.20
  -8   0   4  126.29    7.30
  -8   0   4  129.09    5.60
  -7   0   4   72.99    4.10
  -7   0   4   67.49    3.30
  -7   0   4   66.89    3.70
  -7   0   4   62.19    4.50
  -6   0   4   42.80    3.40
  -6   0   4   46.70    2.50
  -6   0   4   47.30    2.20
  -6   0   4   47.30    2.80
  -6   0   4   46.50    3.00
   5   0  -4  659.53   22.70
   5   0  -4  650.63   21.10
   5   0  -4  674.73   23.00
  -5   0   4  666.23   21.20
  -5   0   4  660.63   22.30
  -5   0   4  633.64   21.50
   4   0  -4   14.60    2.50
   4   0  -4   20.50    1.90
   4   0  -4   20.70    1.20
  -4   0   4   20.90    1.20
  -4   0   4   19.90    1.30
  -4   0   4   19.90    1.70
  -4   0   4   23.30    2.70
   3   0  -4  189.28    8.20
   3   0  -4  195.28    7.90
   3   0  -4  203.78    7.10
  -3   0   4  205.58    7.10
  -3   0   4  206.88    7.80
  -3   0   4  203.58    7.00
  -3   0   4  207.98    7.70
  -3   0   4  224.28   10.00
   2   0  -4    8.80    1.30
   2   0  -4    9.30    0.90
   2   0  -4    9.90    1.20
  -2   0   4    9.20    0.80
  -2   0   4    8.20    0.70
  -2   0   4   10.00    2.00
  -2   0   4    8.80    1.10
  -2   0   4    8.10    1.30
   1   0  -4  283.87    9.10
   1   0  -4  275.27    9.80
   1   0  -4  278.17   12.10
   1   0  -4  285.97   10.50
   1   0  -4  277.77    9.50
  -1   0   4  279.37    9.50
  -1   0   4  283.77    9.00
   0   0  -4 1585.14   51.69
  -1   0  -4 1760.02  206.38
   1   0   4 1763.62   89.49
   1   0   4 1641.04   81.19
  -2   0  -4  231.58    8.50
  -2   0  -4  236.88    7.90
  -2   0  -4  226.58    7.90
  -2   0  -4  233.48    8.60
   2   0   4  241.28    7.70
   2   0   4  249.48    9.10
   2   0   4  233.48    8.00
   2   0   4  243.18    8.40
   2   0   4  235.58    8.00
  -3   0  -4    5.00    0.80
  -3   0  -4    6.60    0.70
  -3   0  -4    7.10    0.60
  -3   0  -4    7.70    0.60
   3   0   4    7.20    0.50
   3   0   4    5.40    1.00
   3   0   4    7.70    0.80
  -4   0  -4  252.67    8.60
  -4   0  -4  249.97    9.70
  -4   0  -4  233.18    8.50
  -4   0  -4  246.88    8.20
   4   0   4  247.88    8.80
   4   0   4  243.98    8.10
   4   0   4  250.17    9.20
   4   0   4  254.37    8.80
  -5   0  -4    0.50    0.20
  -5   0  -4    0.60    0.40
  -5   0  -4    0.30    0.30
  -5   0  -4    0.50    0.60
   5   0   4    0.70    0.40
   5   0   4    0.30    0.40
   5   0   4    0.70    0.30
   5   0   4   -0.20    0.20
  -6   0  -4  140.49    5.10
  -6   0  -4  130.79    5.70
  -6   0  -4  138.49    6.30
  -6   0  -4  137.09    5.60
  -6   0  -4  135.69    7.40
   6   0   4  147.29    5.50
   6   0   4  138.29    5.00
   6   0   4  144.29    5.50
  -7   0  -4   98.29    4.60
  -7   0  -4   99.49    6.40
  -7   0  -4   94.39    5.10
  -7   0  -4   93.69    3.80
  -7   0  -4   97.09    4.50
   7   0   4   95.59    3.90
   7   0   4   94.99    3.80
   7   0   4  103.99    4.10
  -8   0  -4    5.60    1.10
  -8   0  -4    8.90    2.00
  -8   0  -4    5.40    1.20
  -8   1   4   21.00    1.80
  -8   1   4   19.80    3.20
  -8   1   4   17.40    2.80
  -7   1   4   -0.50    0.40
  -7   1   4    0.10    0.70
  -7   1   4    0.00    0.30
  -7   1   4   -0.20    0.50
  -7   1   4    0.10    0.70
   6  -1  -4   41.00    3.10
   6  -1  -4   39.30    2.00
   6  -1  -4   44.50    2.90
  -6   1   4   37.20    2.50
  -6   1   4   39.60    2.80
  -6   1   4   44.40    4.60
  -6   1   4   36.80    2.20
  -6   1   4   39.40    2.30
   5  -1  -4  115.49    6.40
   5  -1  -4  115.19    5.50
   5  -1  -4  117.49    4.50
  -5   1   4  115.39    4.60
  -5   1   4  113.39    4.60
  -5   1   4  120.79    5.40
  -5   1   4  108.69    7.70
   4  -1  -4  166.08    8.80
   4  -1  -4  171.28    6.20
   4  -1  -4  185.78    7.10
  -4   1   4  165.68    6.20
  -4   1   4  166.28    6.90
  -4   1   4  176.18    6.30
  -4   1   4  160.48    9.70
   3  -1  -4 1033.50   32.00
   3  -1  -4  878.31   34.60
  -3   1   4  967.00   35.60
  -3   1   4 1020.80   31.90
   2  -1  -4  151.88    5.80
   2  -1  -4  144.49    5.40
  -2   1   4  151.68    5.30
  -2   1   4  143.49    8.40
  -2   1   4  150.88    5.40
  -2   1   4  157.18    6.00
   1  -1  -4  840.02   31.80
   1  -1  -4  939.41   28.60
  -1   1   4  872.11   31.80
   0  -1  -4 2201.38  105.99
   0  -1  -4 2158.48  220.48
   0   1   4 2145.29  220.78
   0   1   4 2214.98  107.69
  -1  -1  -4   33.40    3.40
  -1  -1  -4   36.40    2.00
  -1  -1  -4   33.90    1.80
   1   1   4   43.80    3.90
   1   1   4   37.70    1.60
   1   1   4   36.60    1.80
   1   1   4   37.40    1.90
  -2  -1  -4   56.29    2.60
  -2  -1  -4   58.59    2.40
  -2  -1  -4   69.49    2.80
   2   1   4   60.69    2.70
   2   1   4   62.39    2.10
   2   1   4   60.49    2.20
   2   1   4   62.09    2.40
   2   1   4   60.09    2.60
  -3  -1  -4  411.26   13.90
  -3  -1  -4  406.76   13.60
  -3  -1  -4  420.26   13.50
  -3  -1  -4  425.96   14.00
   3   1   4  397.06   14.50
   3   1   4  412.06   13.00
   3   1   4  415.36   13.50
  -4  -1  -4   19.30    1.20
  -4  -1  -4   18.10    1.50
  -4  -1  -4   25.30    2.90
  -4  -1  -4   20.30    1.60
  -4  -1  -4   18.90    0.90
  -4  -1  -4   18.80    1.20
   4   1   4   18.80    1.60
   4   1   4   19.30    1.30
   4   1   4   19.10    0.90
   4   1   4   20.30    1.30
  -5  -1  -4  187.28    7.50
  -5  -1  -4  184.88    6.30
  -5  -1  -4  191.88    6.90
  -5  -1  -4  188.28    6.90
  -5  -1  -4  185.88    7.60
  -5  -1  -4  182.78    6.50
   5   1   4  190.78    7.10
   5   1   4  187.48    6.30
   5   1   4  193.58    6.70
   5   1   4  188.08    7.00
  -6  -1  -4  202.08    9.90
  -6  -1  -4  180.18    6.30
  -6  -1  -4  182.78    7.00
  -6  -1  -4  177.28    7.60
  -6  -1  -4  179.88    6.90
  -6  -1  -4  175.98    8.00
   6   1   4  184.08    7.10
   6   1   4  185.18    6.50
   6   1   4  185.28    6.60
  -7  -1  -4    9.30    1.40
  -7  -1  -4   10.40    1.30
  -7  -1  -4   11.30    2.40
  -7  -1  -4    8.90    1.30
  -7  -1  -4   11.40    2.00
  -7  -1  -4   11.80    0.90
  -8  -1  -4   21.70    2.30
  -8  -1  -4   19.80    2.90
  -8  -1  -4   21.10    1.80
  -9  -1  -4   11.70    1.50
   7  -2  -4   40.00    2.20
  -7   2   4   43.40    2.60
  -7   2   4   39.00    2.70
  -7   2   4   41.00    2.90
   6  -2  -4   20.60    1.50
   6  -2  -4   18.20    2.10
  -6   2   4   18.60    1.50
  -6   2   4   20.80    1.80
  -6   2   4   18.90    1.80
  -6   2   4   12.40    3.10
  -6   2   4   18.20    1.90
   5  -2  -4   67.09    3.20
   5  -2  -4   67.59    3.10
   5  -2  -4   68.69    5.20
   5  -2  -4   70.89    3.90
  -5   2   4   70.69    3.80
  -5   2   4   66.19    3.10
  -5   2   4   68.19    3.40
  -5   2   4   67.69    6.60
   4  -2  -4   11.80    1.10
   4  -2  -4   11.60    1.10
   4  -2  -4   14.50    1.50
   4  -2  -4   10.30    2.40
  -4   2   4   12.30    1.10
  -4   2   4   12.70    1.20
  -4   2   4   13.80    1.50
  -4   2   4   13.00    3.30
   3  -2  -4    3.00    0.60
   3  -2  -4    1.30    0.50
   3  -2  -4    2.80    0.50
  -3   2   4    2.40    0.50
  -3   2   4    2.20    0.60
  -3   2   4    2.10    1.40
  -3   2   4    2.90    0.50
  -3   2   4    3.60    0.80
   2  -2  -4  643.24   20.60
   2  -2  -4  620.44   20.20
   2  -2  -4  571.54   24.20
   2  -2  -4  628.04   20.00
  -2   2   4  656.73   20.00
  -2   2   4  599.94   20.50
  -2   2   4  593.04   24.90
  -2   2   4  631.64   20.80
   1  -2  -4  172.08    6.20
   1  -2  -4  149.79    9.20
   1  -2  -4  171.88    6.40
   1  -2  -4  171.58    5.80
   1  -2  -4  175.78    6.50
  -1   2   4  171.38    6.10
  -1   2   4  174.78    5.80
  -1   2   4  166.38    6.20
  -1   2   4  155.88    9.40
  -1   2   4  176.28    6.60
   0  -2  -4  465.65   15.40
   0  -2  -4  468.15   15.10
   0  -2  -4  411.66   18.50
   0   2   4  469.25   15.50
   0   2   4  463.75   14.90
  -1  -2  -4  688.33   22.20
   1   2   4  663.73   25.40
  -2  -2  -4  738.03   24.20
  -2  -2  -4  674.63   27.20
  -2  -2  -4  737.33   23.60
   2   2   4  814.32   27.40
   2   2   4  742.93   24.00
  -3  -2  -4   64.29    2.80
  -3  -2  -4   60.79    2.80
  -3  -2  -4   62.39    4.90
  -3  -2  -4   59.19    2.90
   3   2   4   63.99    2.60
   3   2   4   61.29    2.90
   3   2   4   67.59    2.70
  -4  -2  -4    2.80    1.20
  -4  -2  -4    2.80    0.60
  -4  -2  -4    3.30    0.50
  -4  -2  -4    3.50    0.70
   4   2   4    2.40    0.50
   4   2   4    2.80    0.80
   4   2   4    3.10    0.50
  -5  -2  -4    3.20    0.60
  -5  -2  -4    3.90    0.70
  -5  -2  -4    3.60    0.60
  -5  -2  -4    3.80    0.40
  -5  -2  -4    4.00    0.80
  -5  -2  -4    2.90    1.40
   5   2   4    3.70    0.70
   5   2   4    5.80    0.90
   5   2   4    4.40    0.60
  -6  -2  -4    4.90    0.50
  -6  -2  -4    5.10    0.90
  -6  -2  -4    5.40    1.60
  -6  -2  -4    4.60    0.70
  -6  -2  -4    3.80    0.70
  -6  -2  -4    5.50    1.00
   6   2   4    4.30    0.60
   6   2   4    4.70    0.80
   6   2   4    4.50    0.50
  -7  -2  -4   48.50    2.00
  -7  -2  -4   49.99    3.20
  -7  -2  -4   47.10    3.20
  -7  -2  -4   47.90    2.60
  -7  -2  -4   47.50    2.80
  -7  -2  -4   46.90    2.40
  -7  -2  -4   42.70    3.80
  -8  -2  -4    0.30    0.40
  -8  -2  -4    0.00    0.40
  -8  -2  -4   -0.80    0.50
  -9  -2  -4    4.30    0.90
  -9  -2  -4    5.30    1.00
   7  -3  -4    3.30    0.80
  -7   3   4    1.80    1.20
  -7   3   4    2.90    1.00
  -7   3   4    2.50    1.00
  -7   3   4    4.30    0.90
   6  -3  -4   21.70    1.80
   6  -3  -4   22.00    1.80
   6  -3  -4   22.40    2.30
  -6   3   4   21.70    2.00
  -6   3   4   22.30    2.10
  -6   3   4   20.40    1.70
   5  -3  -4  109.19    4.70
   5  -3  -4  118.59    5.30
   5  -3  -4  111.29    4.80
   5  -3  -4  123.19    7.80
  -5   3   4  106.19    5.00
  -5   3   4   94.19    8.90
  -5   3   4  106.19    5.00
  -5   3   4  109.09    4.60
   4  -3  -4   -1.00    0.70
   4  -3  -4    1.30    0.60
   4  -3  -4    0.40    0.40
  -4   3   4    0.50    0.40
  -4   3   4    0.80    0.50
  -4   3   4    3.10    1.90
  -4   3   4    2.10    0.80
  -4   3   4    1.00    0.50
   3  -3  -4   32.40    1.80
   3  -3  -4   32.60    2.00
   3  -3  -4   33.90    2.20
   3  -3  -4   28.20    4.00
  -3   3   4   32.30    1.80
  -3   3   4   25.90    4.40
  -3   3   4   35.70    2.30
  -3   3   4   33.00    2.40
  -3   3   4   31.80    2.00
   2  -3  -4   29.10    1.80
   2  -3  -4   29.00    1.60
   2  -3  -4   26.70    3.60
   2  -3  -4   30.20    2.10
  -2   3   4   29.90    2.10
  -2   3   4   29.80    1.60
  -2   3   4   30.20    2.10
  -2   3   4   27.70    4.10
  -2   3   4   31.50    1.90
   1  -3  -4  332.37   11.40
   1  -3  -4  357.26   12.30
   1  -3  -4  366.96   13.30
   1  -3  -4  364.06   11.90
   1  -3  -4  308.27   15.80
  -1   3   4  356.66   11.90
  -1   3   4  306.07   16.20
  -1   3   4  352.36   12.00
  -1   3   4  350.36   11.40
   0  -3  -4  133.99    4.50
   0  -3  -4  123.79    4.90
   0  -3  -4  128.49    5.30
   0  -3  -4  108.49    8.00
   0  -3  -4  126.09    5.10
   0  -3  -4  129.49    7.20
   0   3   4  133.99    5.00
   0   3   4  113.89    8.20
   0   3   4  135.59    5.00
   0   3   4  131.39    4.50
  -1  -3  -4   97.99    4.00
  -1  -3  -4   96.89    4.30
  -1  -3  -4   95.89    3.30
   1   3   4   95.89    3.90
   1   3   4   96.89    3.30
   1   3   4   96.59    3.90
  -2  -3  -4    5.00    0.70
  -2  -3  -4    2.70    1.60
  -2  -3  -4    5.10    0.70
  -2  -3  -4    5.70    0.30
   2   3   4    5.10    0.40
   2   3   4    4.60    0.70
   2   3   4    5.50    0.70
   2   3   4    5.90    0.60
   2   3   4    3.40    1.50
  -3  -3  -4  128.79    5.10
  -3  -3  -4  133.99    4.60
  -3  -3  -4  126.29    4.90
  -3  -3  -4  116.09    7.60
   3   3   4  127.89    4.80
   3   3   4  131.09    5.10
   3   3   4  126.09    7.40
   3   3   4  135.19    4.60
  -4  -3  -4   20.20    1.30
  -4  -3  -4   14.80    2.80
  -4  -3  -4   19.60    1.50
  -4  -3  -4   19.60    1.20
   4   3   4   21.10    1.20
   4   3   4   23.50    2.70
   4   3   4   20.20    1.20
   4   3   4   22.60    1.70
   4   3   4   20.40    1.50
  -5  -3  -4  130.99    5.20
  -5  -3  -4  144.79    5.10
  -5  -3  -4  143.19    5.80
  -5  -3  -4  120.49    7.70
   5   3   4  135.39    5.20
   5   3   4  139.99    4.90
   5   3   4  145.39    5.70
   5   3   4  145.89    5.90
  -6  -3  -4   28.90    2.20
  -6  -3  -4   27.40    3.10
  -6  -3  -4   29.50    1.80
  -6  -3  -4   29.80    1.70
   6   3   4   29.00    1.80
  -7  -3  -4   33.30    2.40
  -7  -3  -4   33.60    3.00
  -7  -3  -4   35.10    2.00
  -8  -3  -4    3.80    1.50
  -8  -3  -4    1.80    0.90
  -8  -3  -4    1.00    0.50
  -9  -3  -4   20.30    2.20
  -9  -3  -4   16.30    4.80
  -9  -3  -4   20.30    1.80
  -7   4   4   79.29    4.60
  -7   4   4   73.69    3.90
  -7   4   4   84.19    5.50
  -7   4   4   73.69    4.80
   6  -4  -4  259.87   10.10
   6  -4  -4  266.17   11.00
  -6   4   4  282.07   11.20
  -6   4   4  269.37   11.70
  -6   4   4  278.17   10.10
  -6   4   4  276.07   10.70
   5  -4  -4  142.29    5.80
   5  -4  -4  142.29    6.20
   5  -4  -4  141.29    6.00
   5  -4  -4  149.19    9.20
  -5   4   4  141.39    6.50
  -5   4   4  143.69    6.20
  -5   4   4  121.39   10.80
  -5   4   4  148.99    7.10
  -5   4   4  136.89    5.70
   4  -4  -4   76.19    3.40
   4  -4  -4   76.59    6.70
   4  -4  -4   74.89    3.70
   4  -4  -4   75.09    3.80
  -4   4   4   75.39    5.00
  -4   4   4   71.89    7.80
  -4   4   4   65.19    3.30
  -4   4   4   74.69    4.00
   3  -4  -4  582.34   25.60
   3  -4  -4  630.24   20.10
   3  -4  -4  609.14   20.70
   3  -4  -4  606.24   20.60
  -3   4   4  618.84   20.10
  -3   4   4  609.24   21.30
  -3   4   4  613.04   20.80
   2  -4  -4    9.70    1.30
   2  -4  -4    8.40    1.20
   2  -4  -4   11.00    1.10
   2  -4  -4    9.00    0.80
   2  -4  -4    8.10    2.40
  -2   4   4    8.40    1.20
  -2   4   4    9.80    0.90
  -2   4   4    9.30    1.10
  -2   4   4    7.50    2.50
   1  -4  -4   14.60    1.00
   1  -4  -4   10.40    2.90
   1  -4  -4   16.30    1.60
   1  -4  -4   18.70    2.20
   1  -4  -4   15.90    1.30
  -1   4   4   15.50    1.30
  -1   4   4   10.40    3.00
  -1   4   4   15.00    1.10
  -1   4   4   15.40    1.50
   0  -4  -4    9.50    1.00
   0  -4  -4    7.40    1.10
   0  -4  -4    6.60    1.10
   0  -4  -4    8.70    0.70
   0   4   4    7.10    0.90
   0   4   4    8.40    2.80
   0   4   4    8.80    0.70
  -1  -4  -4   61.49    3.00
  -1  -4  -4   60.99    5.40
  -1  -4  -4   63.19    3.10
  -1  -4  -4   58.49    2.30
  -1  -4  -4   52.29    5.50
   1   4   4   62.29    2.90
   1   4   4   63.89    2.30
   1   4   4   49.70    5.60
  -2  -4  -4    1.60    1.30
  -2  -4  -4    1.20    1.00
  -2  -4  -4    0.90    0.40
  -2  -4  -4    1.50    0.50
  -2  -4  -4    0.70    0.20
   2   4   4    0.60    0.40
   2   4   4    0.40    0.20
   2   4   4    0.70    0.30
   2   4   4    0.30    0.20
   2   4   4    0.00    0.90
  -3  -4  -4  123.89    4.60
  -3  -4  -4  118.19    4.80
  -3  -4  -4  107.19    7.70
  -3  -4  -4  110.89    3.80
   3   4   4  122.39    4.80
   3   4   4  119.79    4.10
   3   4   4  105.19    7.40
  -4  -4  -4  127.49    4.70
  -4  -4  -4  127.59    8.20
  -4  -4  -4  128.79    5.30
  -4  -4  -4  131.49    5.00
   4   4   4  132.39    4.60
   4   4   4  123.99    5.40
   4   4   4  139.19    7.80
   4   4   4  126.39    5.20
   4   4   4  128.39    4.90
  -5  -4  -4  258.77    9.00
  -5  -4  -4  259.57    8.80
  -5  -4  -4  254.17    9.50
  -5  -4  -4  228.38   12.10
   5   4   4  257.67    8.80
   5   4   4  272.87    9.80
   5   4   4  262.27    8.80
   5   4   4  268.47    9.80
  -6  -4  -4   40.30    2.60
  -6  -4  -4   38.00    6.50
  -6  -4  -4   36.60    3.70
  -6  -4  -4   38.60    2.00
  -6  -4  -4   38.10    2.00
  -7  -4  -4   -0.60    0.50
  -7  -4  -4   -0.20    0.30
  -8  -4  -4   12.70    4.20
  -8  -4  -4   19.90    2.10
  -8  -4  -4   22.80    1.60
  -9  -4  -4    6.40    2.40
   6  -5  -4    4.50    1.10
   6  -5  -4    5.00    1.10
  -6   5   4    5.70    1.70
  -6   5   4    5.10    1.00
   5  -5  -4   12.80    1.50
   5  -5  -4    9.40    1.50
   5  -5  -4   10.60    1.50
  -5   5   4   14.70    2.30
  -5   5   4   12.60    1.40
  -5   5   4   14.70    1.70
  -5   5   4   12.60    1.70
   4  -5  -4  599.74   20.20
   4  -5  -4  579.64   19.70
   4  -5  -4  585.74   20.30
   4  -5  -4  636.34   26.10
  -4   5   4  605.24   20.10
  -4   5   4  516.55   27.90
  -4   5   4  585.94   20.70
  -4   5   4  583.54   21.30
  -4   5   4  576.64   19.60
   3  -5  -4  144.49    5.70
   3  -5  -4  153.98    6.50
   3  -5  -4  146.29   10.30
   3  -5  -4  155.18    6.40
  -3   5   4  136.39    7.80
  -3   5   4  150.78    5.80
  -3   5   4  127.79   11.20
  -3   5   4  151.88    6.60
   2  -5  -4    0.10    0.50
   2  -5  -4   -0.20    0.50
   2  -5  -4    0.90    1.00
   2  -5  -4    0.00    0.40
   2  -5  -4    0.00    0.30
  -2   5   4    0.10    0.40
  -2   5   4    0.20    0.30
  -2   5   4    0.10    0.50
  -2   5   4    2.10    1.70
   1  -5  -4  804.42   34.00
   1  -5  -4  882.71   28.10
   1  -5  -4  850.91   27.30
   1  -5  -4  886.31   30.20
   1  -5  -4  862.01   28.60
  -1   5   4  862.11   28.40
  -1   5   4  735.03   34.60
  -1   5   4  891.11   27.40
  -1   5   4  848.52   28.20
   0  -5  -4   14.50    1.70
   0  -5  -4   17.90    3.00
   0  -5  -4   18.00    1.80
   0  -5  -4   17.10    1.50
   0  -5  -4   11.10    2.90
   0  -5  -4   16.50    1.10
   0   5   4   14.60    3.60
   0   5   4   16.90    1.60
   0   5   4   18.10    1.10
   0   5   4   17.90    1.50
  -1  -5  -4   66.69    6.40
  -1  -5  -4   55.99    2.50
  -1  -5  -4   64.09    3.10
  -1  -5  -4   63.39    3.40
  -1  -5  -4   63.89    5.70
   1   5   4   62.99    2.50
   1   5   4   61.09    6.50
   1   5   4   67.79    3.20
   1   5   4   62.39    3.10
  -2  -5  -4    8.00    0.60
  -2  -5  -4    5.90    0.90
  -2  -5  -4    8.30    1.00
  -2  -5  -4    5.10    1.90
  -2  -5  -4    4.50    2.10
   2   5   4    7.00    0.60
   2   5   4    6.80    2.10
   2   5   4    7.80    0.70
   2   5   4    6.20    0.90
   2   5   4    6.60    0.90
  -3  -5  -4    1.40    0.40
  -3  -5  -4    1.90    1.30
  -3  -5  -4    0.60    0.40
  -3  -5  -4    0.90    0.90
   3   5   4    0.60    0.40
   3   5   4    0.60    0.30
   3   5   4    1.40    0.50
   3   5   4   -0.90    0.60
  -4  -5  -4   48.70    1.80
  -4  -5  -4   44.20    6.00
  -4  -5  -4   47.60    5.00
  -4  -5  -4   45.80    2.70
  -4  -5  -4   46.90    2.50
   4   5   4   52.19    2.50
   4   5   4   48.10    2.00
   4   5   4   47.20    4.70
   4   5   4   51.49    2.80
   4   5   4   51.29    2.80
  -5  -5  -4   13.30    4.00
  -5  -5  -4   18.10    1.30
  -5  -5  -4   16.20    1.60
  -5  -5  -4   15.80    2.90
   5   5   4   18.60    1.70
   5   5   4   16.00    1.70
   5   5   4   16.80    1.40
   5   5   4   20.40    2.80
   5   5   4   19.80    1.10
  -6  -5  -4   26.80    2.10
  -6  -5  -4   25.90    1.40
  -6  -5  -4   18.90    4.60
  -6  -5  -4   27.60    1.60
  -6  -5  -4   20.80    3.00
   6   5   4   26.30    1.50
   6   5   4   25.10    2.30
  -7  -5  -4   67.19    2.80
  -7  -5  -4   57.59    8.30
  -7  -5  -4   62.29    4.10
  -7  -5  -4   57.49    3.60
  -8  -5  -4    0.90    0.50
  -8  -5  -4    1.50    2.80
  -9  -5  -4   -0.80    0.70
   5  -6  -4    0.80    0.60
   5  -6  -4    0.50    0.60
  -5   6   4   -0.60    0.60
  -5   6   4    0.60    0.70
  -5   6   4    0.60    0.40
  -5   6   4    2.70    1.10
   4  -6  -4    4.90    1.00
   4  -6  -4    6.60    1.00
   4  -6  -4    6.70    1.30
  -4   6   4    5.40    1.30
  -4   6   4    5.20    1.00
  -4   6   4    5.90    1.00
  -4   6   4    6.20    1.50
   3  -6  -4   15.80    1.40
   3  -6  -4   16.50    1.80
   3  -6  -4   15.50    1.90
   3  -6  -4   14.50    4.40
  -3   6   4   11.30    1.80
  -3   6   4   13.20    4.20
  -3   6   4   17.00    1.40
  -3   6   4   14.30    1.60
  -3   6   4   16.70    2.00
   2  -6  -4  185.48    8.60
   2  -6  -4  180.28   12.00
   2  -6  -4  172.28    6.60
   2  -6  -4  171.48    7.40
   2  -6  -4  182.78    7.70
  -2   6   4  174.88    7.50
  -2   6   4  173.78    7.70
  -2   6   4  140.19   12.30
  -2   6   4  169.98    6.50
   1  -6  -4  705.63   24.50
   1  -6  -4  695.03   30.50
   1  -6  -4  677.33   23.10
   1  -6  -4  725.63   24.00
   1  -6  -4  773.72   26.50
  -1   6   4  716.33   24.20
  -1   6   4  716.63   24.30
  -1   6   4  734.43   23.20
  -1   6   4  621.44   31.30
   0  -6  -4    0.00    0.90
   0  -6  -4    0.00    0.20
   0  -6  -4    0.00    0.30
   0  -6  -4   -0.30    1.20
   0  -6  -4    0.30    0.50
   0   6   4    0.60    0.50
   0   6   4    0.50    0.40
   0   6   4    0.80    1.20
   0   6   4   -0.10    0.20
  -1  -6  -4  323.07   17.50
  -1  -6  -4  351.76   12.10
  -1  -6  -4  326.77   11.20
  -1  -6  -4  330.47   12.60
  -1  -6  -4  353.16   16.60
   1   6   4  331.87   11.20
   1   6   4  346.77   12.00
   1   6   4  336.67   12.20
   1   6   4  302.77   17.90
  -2  -6  -4  114.29    9.10
  -2  -6  -4  115.79    4.30
  -2  -6  -4  122.19    5.60
  -2  -6  -4  124.39    9.20
   2   6   4  124.09    4.40
   2   6   4  112.79    9.30
   2   6   4  122.19    5.20
   2   6   4  117.39    5.10
   2   6   4  119.29    4.30
  -3  -6  -4  152.08    6.30
  -3  -6  -4  151.58   10.90
  -3  -6  -4  149.29    5.10
  -3  -6  -4  138.59    9.90
  -3  -6  -4  147.59    5.90
   3   6   4  144.89    4.90
   3   6   4  128.09    9.90
   3   6   4  141.69    5.90
   3   6   4  146.99    6.00
  -4  -6  -4  264.97    9.50
  -4  -6  -4  259.87    8.60
  -4  -6  -4  272.77   10.00
  -4  -6  -4  269.37   16.40
  -4  -6  -4  254.87   14.10
   4   6   4  258.57    8.50
   4   6   4  268.67    9.80
   4   6   4  236.68   13.90
   4   6   4  268.47    9.90
  -5  -6  -4   40.70    4.60
  -5  -6  -4   40.60    1.80
  -5  -6  -4   44.50    2.70
  -5  -6  -4   41.70    2.30
  -5  -6  -4   45.00    7.50
   5   6   4   37.80    2.70
   5   6   4   40.10    4.50
   5   6   4   41.70    2.30
   5   6   4   42.50    2.80
   5   6   4   42.60    1.90
  -6  -6  -4   12.50    2.50
  -6  -6  -4   15.30    1.40
  -6  -6  -4   13.70    1.60
  -6  -6  -4    9.00    3.70
   6   6   4   13.00    1.20
   6   6   4   20.10    3.00
   6   6   4   12.30    1.70
   6   6   4   14.40    1.70
  -7  -6  -4   28.80    2.40
  -7  -6  -4   29.00    1.70
  -7  -6  -4   28.70    2.90
  -7  -6  -4   27.30    1.80
  -7  -6  -4   30.10    6.40
   7   6   4   27.70    2.70
  -8  -6  -4    0.60    0.70
  -8  -6  -4   -0.40    2.40
  -5   7   4   93.29    6.10
  -5   7   4  105.29    4.90
  -5   7   4   94.59    5.10
   4  -7  -4   31.70    2.30
  -4   7   4   32.30    3.10
  -4   7   4   32.40    2.60
  -4   7   4   36.80    2.50
   3  -7  -4   14.00    2.70
   3  -7  -4   20.80    4.80
   3  -7  -4   18.90    2.00
   3  -7  -4   18.50    1.60
   3  -7  -4   15.00    3.40
  -3   7   4   13.40    1.60
  -3   7   4   15.30    2.10
  -3   7   4   18.40    1.60
  -3   7   4   14.70    2.10
  -3   7   4    8.70    4.00
   2  -7  -4   12.60    2.40
   2  -7  -4   15.50    1.80
   2  -7  -4   15.00    1.90
   2  -7  -4   13.80    1.30
   2  -7  -4   16.30    4.30
  -2   7   4   14.00    1.30
  -2   7   4   12.20    1.70
  -2   7   4   13.00    1.90
  -2   7   4   13.90    1.40
  -2   7   4   10.00    3.70
   1  -7  -4  200.18    7.70
   1  -7  -4  236.88   14.50
   1  -7  -4  232.28   11.00
   1  -7  -4  226.98    9.40
   1  -7  -4  205.88    8.60
  -1   7   4  198.08   15.10
  -1   7   4  199.98    8.80
  -1   7   4  215.88    7.90
  -1   7   4  205.38    8.90
   0  -7  -4   45.70    6.00
   0  -7  -4   49.80    3.60
   0  -7  -4   51.09    3.20
   0  -7  -4   52.39    2.50
   0  -7  -4   54.39    5.20
   0   7   4   48.60    3.30
   0   7   4   47.00    7.90
   0   7   4   52.79    3.30
   0   7   4   51.49    2.60
  -1  -7  -4  311.27   12.30
  -1  -7  -4  315.97   15.90
  -1  -7  -4  329.47   17.70
  -1  -7  -4  322.47   10.60
  -1  -7  -4  293.77   11.40
   1   7   4  310.27   10.60
   1   7   4  311.77   11.70
   1   7   4  264.17   17.60
  -2  -7  -4    2.80    1.80
  -2  -7  -4    2.40    0.70
  -2  -7  -4    1.30    1.60
  -2  -7  -4    2.70    0.50
  -2  -7  -4    3.10    0.90
   2   7   4    3.20    1.80
   2   7   4    2.00    0.70
   2   7   4    2.90    0.50
   2   7   4    2.70    0.70
  -3  -7  -4   13.70    3.40
  -3  -7  -4   16.50    1.90
  -3  -7  -4   14.80    1.50
  -3  -7  -4   14.50    1.00
  -3  -7  -4   13.20    3.60
   3   7   4   10.60    3.80
   3   7   4   16.80    0.80
   3   7   4   14.90    1.60
   3   7   4   17.70    1.70
  -4  -7  -4  368.16   11.90
  -4  -7  -4  367.06   18.50
  -4  -7  -4  367.46   12.90
  -4  -7  -4  370.66   13.60
  -4  -7  -4  378.96   20.60
   4   7   4  310.07   18.10
   4   7   4  379.26   13.30
   4   7   4  348.27   15.00
  -5  -7  -4   81.59    8.90
  -5  -7  -4   52.69    5.70
  -5  -7  -4   65.49    3.80
  -5  -7  -4   63.49    3.30
  -5  -7  -4   64.59    2.50
   5   7   4   58.59    6.30
   5   7   4   68.09    3.50
   5   7   4   58.19    3.50
  -6  -7  -4   60.69    3.00
  -6  -7  -4   57.19    2.20
  -6  -7  -4   56.29    7.90
  -6  -7  -4   56.69    5.40
  -6  -7  -4   56.59    3.50
   6   7   4   53.39    5.50
   6   7   4   51.29    3.40
   6   7   4   49.30    3.60
   6   7   4   60.89    3.10
  -7  -7  -4    6.70    1.20
  -7  -7  -4    7.90    1.60
  -7  -7  -4   11.80    4.20
   7   7   4    4.10    1.30
  -8  -7  -4   43.60    3.30
  -4   8   4   63.39    3.60
  -4   8   4   62.89    3.90
   3  -8  -4    2.20    1.20
   3  -8  -4    2.40    1.00
   3  -8  -4    1.90    0.70
  -3   8   4    1.00    0.90
  -3   8   4    1.50    0.80
  -3   8   4    2.60    0.90
  -3   8   4    2.70    1.10
   2  -8  -4   51.39    3.60
   2  -8  -4   51.69    2.90
   2  -8  -4   51.99    3.90
   2  -8  -4   59.49    7.10
   2  -8  -4   52.89    5.30
  -2   8   4   49.10    3.80
  -2   8   4   51.69    2.90
  -2   8   4   51.29    3.90
  -2   8   4   48.30    3.00
   1  -8  -4   68.79    4.70
   1  -8  -4   77.09    8.10
   1  -8  -4   73.29    6.00
   1  -8  -4   70.49    4.20
   1  -8  -4   78.09    3.50
  -1   8   4   74.69    4.60
  -1   8   4   56.39    8.40
  -1   8   4   69.19    4.40
  -1   8   4   68.39    3.50
  -1   8   4   75.89    3.60
   0  -8  -4   21.70    2.10
   0  -8  -4   18.60    2.40
   0  -8  -4   24.50    5.00
   0  -8  -4   21.50    1.60
   0  -8  -4   20.40    3.50
   0   8   4   19.10    2.00
   0   8   4   26.30    6.50
   0   8   4   22.30    1.60
   0   8   4   21.00    2.30
   0   8   4   21.10    1.70
  -1  -8  -4   75.39    7.10
  -1  -8  -4   77.99    8.00
  -1  -8  -4   77.29    4.30
   1   8   4   79.49    3.30
   1   8   4   76.49    4.50
   1   8   4   80.39    3.50
   1   8   4   73.99    8.70
   1   8   4   83.09    4.30
  -2  -8  -4   31.30    1.80
  -2  -8  -4   30.70    5.20
  -2  -8  -4   40.20    5.70
  -2  -8  -4   27.40    2.30
   2   8   4   32.00    2.50
   2   8   4   25.80    5.50
   2   8   4   32.60    2.70
   2   8   4   33.40    1.60
  -3  -8  -4  304.37   11.30
  -3  -8  -4  295.17   17.00
  -3  -8  -4  288.97   10.10
  -3  -8  -4  322.67   18.30
   3   8   4  306.37   11.60
   3   8   4  304.17   11.30
   3   8   4  259.77   17.60
  -4  -8  -4  284.57   10.60
  -4  -8  -4  271.37   11.50
  -4  -8  -4  302.67   18.10
  -4  -8  -4  274.87   15.80
  -4  -8  -4  278.47    9.50
   4   8   4  256.37   16.50
   4   8   4  274.87   10.70
   4   8   4  297.87   11.00
  -5  -8  -4   -2.50    1.50
  -5  -8  -4    0.00    0.30
  -5  -8  -4   -0.10    1.10
  -5  -8  -4   -0.10    0.60
   5   8   4    0.40    0.70
   5   8   4   -1.10    1.30
   5   8   4   -0.40    0.60
   5   8   4    1.50    0.70
  -6  -8  -4   27.40    2.60
  -6  -8  -4   24.00    5.70
  -6  -8  -4   30.70    3.90
   6   8   4   29.40    2.40
   6   8   4   23.70    4.40
   6   8   4   25.10    2.60
  -7  -8  -4    3.20    3.40
  -7  -8  -4    4.10    1.00
   7   8   4    4.30    1.30
   7   8   4    3.80    1.80
   7   8   4    5.20    2.10
   3  -9  -4  264.27   11.50
  -3   9   4  270.47   10.40
  -3   9   4  281.47   12.70
  -3   9   4  266.77   10.50
   2  -9  -4   16.70    2.10
   2  -9  -4   10.90    1.40
   2  -9  -4   19.70    2.40
  -2   9   4   11.50    1.50
  -2   9   4   12.40    1.90
  -2   9   4   13.50    2.30
  -2   9   4   14.60    1.70
   1  -9  -4   54.19    3.70
   1  -9  -4   57.29    5.30
   1  -9  -4   51.39    3.00
   1  -9  -4   58.49    4.40
   1  -9  -4   64.69    7.50
  -1   9   4   52.89    3.50
  -1   9   4   53.39    3.00
  -1   9   4   49.00    8.90
  -1   9   4   45.40    4.00
  -1   9   4   57.29    4.40
   0  -9  -4    0.70    0.50
   0  -9  -4    3.10    3.60
   0  -9  -4    1.40    0.70
   0  -9  -4    0.50    1.00
   0   9   4   -1.50    2.40
   0   9   4    3.00    1.30
   0   9   4    1.00    0.60
   0   9   4   -0.50    0.70
   0   9   4    1.30    0.60
  -1  -9  -4  157.58   10.70
  -1  -9  -4  161.58    6.20
  -1  -9  -4  143.99    7.10
  -1  -9  -4  150.28   11.90
   1   9   4  161.68    7.20
   1   9   4  162.78    5.90
   1   9   4  153.58    7.70
  -2  -9  -4   18.40    3.70
  -2  -9  -4   15.70    1.90
  -2  -9  -4   10.10    3.00
  -2  -9  -4   16.20    1.30
   2   9   4   16.30    1.10
   2   9   4   18.00    1.20
   2   9   4   16.90    2.20
   2   9   4   14.30    1.90
  -3  -9  -4    8.20    1.70
  -3  -9  -4    6.60    2.50
  -3  -9  -4   10.70    3.10
  -3  -9  -4    8.90    0.90
   3   9   4   11.60    2.90
   3   9   4    7.70    1.40
   3   9   4   10.30    1.80
  -4  -9  -4   26.60    5.50
  -4  -9  -4   29.50    4.40
  -4  -9  -4   30.30    3.00
  -4  -9  -4   26.30    1.60
   4   9   4   26.30    2.40
   4   9   4   27.20    6.20
  -5  -9  -4   83.69    5.10
  -5  -9  -4   76.09    9.40
  -5  -9  -4   85.79    7.90
   5   9   4   87.79    4.70
   5   9   4   83.09    5.00
  -6  -9  -4   16.30    3.60
  -6  -9  -4   13.90    4.70
  -6  -9  -4   13.20    1.90
   6   9   4   11.60    1.80
   6   9   4   10.10    1.80
   6   9   4   21.60    4.90
  -7  -9  -4   32.30    2.70
  -7  -9  -4   19.50    5.60
  -7  -9  -4   30.90    3.90
   7   9   4   26.00    2.60
   7   9   4   30.20    4.50
   7   9   4   23.00    4.00
   1 -10  -4   67.19    4.60
   1 -10  -4   81.49    5.50
   1 -10  -4   64.39    3.70
  -1  10   4   67.99    4.10
  -1  10   4   80.19    5.70
   0 -10  -4    5.20    2.60
   0 -10  -4    8.30    3.30
   0 -10  -4    6.10    1.40
   0  10   4    7.60    3.20
   0  10   4    6.80    1.10
   0  10   4    4.80    1.40
   0  10   4    8.60    2.30
  -1 -10  -4   25.60    5.10
  -1 -10  -4   17.00    3.80
  -1 -10  -4   21.70    1.70
   1  10   4   27.20    6.40
   1  10   4   29.00    2.90
  -2 -10  -4   76.79    7.90
  -2 -10  -4   63.29    7.10
  -2 -10  -4   59.89    3.10
   2  10   4   63.89    4.10
   2  10   4   70.69   10.90
  -3 -10  -4   33.30    2.00
  -3 -10  -4   32.80    5.70
  -3 -10  -4   45.00    6.40
   3  10   4   39.80   10.40
   3  10   4   34.00    2.90
  -4 -10  -4   22.10    5.10
  -4 -10  -4   17.80    2.70
  -4 -10  -4   23.00    5.70
   4  10   4   17.90    2.10
   4  10   4   18.10    4.70
  -5 -10  -4   18.30    7.70
   5  10   4   11.50    3.70
   5  10   4   11.50    2.80
   5  10   4   15.30    2.10
  -6 -10  -4   -1.10    0.70
  -6 -10  -4    2.20    1.20
   6  10   4    0.30    0.90
  -2 -11  -4    2.40    2.60
  -2 -11  -4    0.80    2.30
  -2 -11  -4    0.80    0.90
   2  11   4   -4.90    3.40
   2  11   4    1.50    1.80
  -3 -11  -4  152.78   12.00
  -3 -11  -4  144.99   12.60
   3  11   4  127.39    6.80
   4   9  -5   26.90    6.30
   4   9  -5   43.50    4.20
   4   9  -5   29.40    6.40
  -4  -9   5   40.60    4.40
  -4  -9   5   45.10    3.80
  -4  -9   5   40.30    2.70
  -4  -9   5   45.90    9.30
   3   9  -5   14.90    4.00
   3   9  -5   18.10    2.00
   3   9  -5   16.70    4.60
  -3  -9   5   12.80    1.60
  -3  -9   5   14.20    2.80
  -3  -9   5   13.60    2.40
  -3  -9   5   19.80    5.10
   2   9  -5    7.50    1.50
   2   9  -5    3.80    3.50
   2   9  -5    7.20    3.50
  -2  -9   5   11.80    1.50
  -2  -9   5    8.60    2.00
  -2  -9   5    9.60    2.30
  -2  -9   5    6.10    3.20
   1   9  -5   19.00    2.30
   1   9  -5   24.70    6.00
   1   9  -5   19.00    6.80
   1   9  -5   20.60    2.40
  -1  -9   5   22.10    1.90
  -1  -9   5   21.50    4.20
  -1  -9   5   23.20    3.30
  -1  -9   5   28.80    3.70
   0   9  -5   81.19    4.90
   0   9  -5   85.79    4.80
   0   9  -5   75.89    9.20
   0   9  -5   83.39   10.10
   0  -9   5   68.39    9.00
   0  -9   5   91.69    6.20
   0  -9   5  102.19    7.00
   0  -9   5   88.69    4.40
  -1   9  -5   32.80    3.00
  -1   9  -5   23.00    5.60
  -1   9  -5   21.70    4.90
   1  -9   5   33.00    4.20
   1  -9   5   24.20    3.30
   1  -9   5   34.10    6.80
   6   8  -5  116.79    9.00
  -6  -8   5  131.79    6.00
  -6  -8   5  131.89    8.20
  -6  -8   5  155.58   12.20
   5   8  -5   17.90    6.00
   5   8  -5   20.00    4.10
   5   8  -5   19.40    2.70
  -5  -8   5   24.40    4.50
  -5  -8   5   20.60    3.10
  -5  -8   5   27.20    2.60
   4   8  -5   28.40    6.80
   4   8  -5   25.10    2.90
  -4  -8   5   30.60    3.00
  -4  -8   5   28.10    2.20
  -4  -8   5   35.90    5.90
  -4  -8   5   32.00    3.60
   3   8  -5   77.99    8.20
   3   8  -5   86.99    9.50
   3   8  -5   87.09    5.10
   3   8  -5   84.99    4.10
  -3  -8   5   87.59    8.70
  -3  -8   5   85.59    4.20
  -3  -8   5   97.29    6.20
  -3  -8   5   90.39    5.70
   2   8  -5    2.90    3.40
   2   8  -5    4.60    0.90
   2   8  -5    4.70    1.10
   2   8  -5    6.10    3.00
  -2  -8   5    3.90    1.50
  -2  -8   5    2.90    2.20
  -2  -8   5    5.20    1.60
  -2  -8   5    4.70    0.90
   1   8  -5   88.09    6.30
   1   8  -5   79.19    9.30
   1   8  -5   87.69    3.60
   1   8  -5   85.79    6.40
   1   8  -5   78.39    8.70
   1   8  -5   84.29    4.70
  -1  -8   5   85.59    5.10
  -1  -8   5   87.59    4.20
  -1  -8   5  100.09    6.50
  -1  -8   5   88.29    8.80
  -1  -8   5   92.99    6.10
   0   8  -5    4.20    0.70
   0   8  -5    2.40    1.70
   0   8  -5    4.90    2.60
   0   8  -5    2.80    0.90
   0   8  -5    4.80    2.00
   0   8  -5    1.80    0.90
   0  -8   5    3.10    1.20
   0  -8   5    4.30    1.30
   0  -8   5    4.10    0.80
   0  -8   5    7.30    1.90
   0  -8   5    3.40    2.40
  -1   8  -5    4.40    2.70
  -1   8  -5    3.50    1.80
  -1   8  -5    4.20    2.00
  -1   8  -5    6.80    1.00
  -1   8  -5    4.70    1.50
   1  -8   5    1.90    2.00
   1  -8   5    6.40    2.00
   1  -8   5    4.30    1.80
   1  -8   5    4.20    1.40
   1  -8   5    4.90    1.00
  -2   8  -5   31.20    6.20
  -2   8  -5   30.20    4.30
  -2   8  -5   24.20    5.30
  -2   8  -5   31.50    2.20
  -2   8  -5   33.10    3.30
   2  -8   5   30.70    5.90
   2  -8   5   30.70    3.10
   2  -8   5   30.60    2.30
   2  -8   5   32.30    6.00
   2  -8   5   39.70    3.20
  -3   8  -5   46.40    5.30
  -3   8  -5   46.80    2.90
  -3   8  -5   32.10    8.40
  -3   8  -5   49.99    4.30
   3  -8   5   53.59    3.50
   3  -8   5   49.70    6.10
   6   7  -5   29.50    4.00
  -6  -7   5   20.90    4.40
  -6  -7   5   31.10    2.10
  -6  -7   5   19.70    2.90
   5   7  -5  147.09    7.70
   5   7  -5  139.39   13.40
   5   7  -5  136.69    9.80
  -5  -7   5  152.38   10.80
  -5  -7   5  151.08    6.70
  -5  -7   5  155.08    8.50
   4   7  -5  318.87   12.80
   4   7  -5  278.47   15.90
   4   7  -5  310.97   10.50
   4   7  -5  307.67   19.50
  -4  -7   5  317.67   12.40
  -4  -7   5  332.97   17.10
  -4  -7   5  310.17   13.70
   3   7  -5  164.08   12.90
   3   7  -5  169.78    8.80
   3   7  -5  147.29   10.80
   3   7  -5  160.88    7.60
   3   7  -5  163.78    6.10
  -3  -7   5  172.18    8.80
  -3  -7   5  174.68    8.20
  -3  -7   5  159.58    7.30
  -3  -7   5  178.68   11.70
   2   7  -5    1.20    1.00
   2   7  -5   -1.60    1.00
   2   7  -5    2.30    1.70
   2   7  -5    0.80    0.50
   2   7  -5    0.10    0.60
  -2  -7   5    0.50    0.60
  -2  -7   5    0.70    1.50
  -2  -7   5    0.70    0.30
  -2  -7   5    0.30    0.80
  -2  -7   5    1.40    0.80
  -2  -7   5   -0.20    0.30
   1   7  -5  111.39    5.10
   1   7  -5  110.09    4.30
   1   7  -5  108.99    9.50
   1   7  -5  117.59    7.10
   1   7  -5  101.69    8.90
   1   7  -5  110.79    5.30
  -1  -7   5  109.69    4.80
  -1  -7   5  118.99    7.20
  -1  -7   5  112.99    5.80
  -1  -7   5  116.39    9.40
  -1  -7   5  114.29    4.30
   0   7  -5   76.29    3.30
   0   7  -5   72.99    3.90
   0   7  -5   70.49    5.50
   0   7  -5   75.49    7.60
   0   7  -5   87.29    7.90
   0   7  -5   70.19    4.20
   0  -7   5   84.49    5.20
   0  -7   5   77.99    3.40
   0  -7   5   82.09    8.00
   0  -7   5   74.99    4.60
   0  -7   5   72.09    3.60
   0  -7   5   76.19    5.60
  -1   7  -5  162.28    7.50
  -1   7  -5  157.28    8.90
  -1   7  -5  150.38    6.00
  -1   7  -5  149.59   11.60
  -1   7  -5  146.79   10.90
   1  -7   5  150.28    7.40
   1  -7   5  169.68    7.90
   1  -7   5  164.48   11.90
   1  -7   5  163.08    8.90
   1  -7   5  149.59    6.30
  -2   7  -5   40.80    3.00
  -2   7  -5   45.00    5.90
  -2   7  -5   43.80    4.50
   2  -7   5   48.20    3.50
   2  -7   5   42.30    6.30
   2  -7   5   42.90    2.60
   2  -7   5   46.50    3.60
   2  -7   5   54.19    4.90
  -3   7  -5   -0.60    0.50
  -3   7  -5   -0.10    0.90
  -3   7  -5    1.90    1.70
  -3   7  -5    0.70    2.60
   3  -7   5   -0.10    0.50
   3  -7   5    1.30    0.90
   3  -7   5    0.20    1.10
  -4   7  -5   22.10    3.90
  -4   7  -5   17.60    1.80
  -4   7  -5   22.20    4.40
   4  -7   5   19.40    2.50
   4  -7   5   20.30    1.90
  -7  -6   5   21.00    3.50
  -7  -6   5   14.30    1.50
  -7  -6   5   13.80    2.10
  -6  -6   5    0.90    1.50
  -6  -6   5    2.40    1.10
  -6  -6   5    2.70    0.60
   5   6  -5  103.09   10.00
   5   6  -5   98.99    7.40
  -5  -6   5  105.79    4.90
  -5  -6   5  114.69    6.60
  -5  -6   5  102.29    4.80
  -5  -6   5  112.59    8.40
   4   6  -5  245.78   10.30
   4   6  -5  225.98   12.60
   4   6  -5  234.18   15.70
   4   6  -5  209.88   10.40
  -4  -6   5  252.77   11.20
  -4  -6   5  243.28    9.60
  -4  -6   5  250.17    9.40
  -4  -6   5  275.37   17.30
   3   6  -5  283.87   15.80
   3   6  -5  249.78    8.90
   3   6  -5  240.28   13.40
   3   6  -5  263.87   10.60
   3   6  -5  264.37   15.80
  -3  -6   5  266.87    8.70
  -3  -6   5  276.47   14.50
  -3  -6   5  267.27   10.30
   2   6  -5  377.26   19.70
   2   6  -5  358.86   12.80
   2   6  -5  369.06   17.90
   2   6  -5  386.86   14.00
   2   6  -5  378.46   15.50
  -2  -6   5  401.26   15.40
  -2  -6   5  384.36   14.90
  -2  -6   5  382.66   18.60
  -2  -6   5  381.06   14.20
  -2  -6   5  382.16   12.40
   1   6  -5  600.04   20.90
   1   6  -5  630.94   21.30
   1   6  -5  669.33   24.60
   1   6  -5  597.74   27.10
   1   6  -5  607.44   20.20
   1   6  -5  539.35   32.60
  -1  -6   5  660.83   22.90
  -1  -6   5  618.64   21.90
  -1  -6   5  606.74   26.60
  -1  -6   5  627.34   20.70
  -1  -6   5  653.73   23.10
  -1  -6   5  627.04   20.20
   0   6  -5   40.70    5.20
   0   6  -5   48.80    5.50
   0   6  -5   48.10    4.10
   0   6  -5   44.70    2.30
   0   6  -5   49.99    3.10
   0   6  -5   53.59    2.90
   0  -6   5   53.19    3.80
   0  -6   5   52.09    3.50
   0  -6   5   54.09    4.20
   0  -6   5   54.09    6.00
   0  -6   5   42.10    2.30
   0  -6   5   46.10    2.60
  -1   6  -5  486.85   23.40
  -1   6  -5  524.25   20.20
  -1   6  -5  505.85   17.00
  -1   6  -5  490.85   22.80
   1  -6   5  492.25   17.10
   1  -6   5  513.85   17.30
   1  -6   5  508.45   18.70
   1  -6   5  535.45   23.90
   1  -6   5  536.55   20.20
   1  -6   5  516.15   18.70
  -2   6  -5  101.79    8.10
  -2   6  -5   95.59    4.20
  -2   6  -5   84.79    8.10
  -2   6  -5   94.69    6.40
   2  -6   5   99.29   10.30
   2  -6   5  109.39    6.70
   2  -6   5   97.49    4.30
   2  -6   5  102.79    5.20
   2  -6   5  105.49    5.40
  -3   6  -5    6.70    2.40
  -3   6  -5    4.70    1.90
  -3   6  -5    5.50    1.80
  -3   6  -5    5.20    0.90
   3  -6   5    6.00    1.40
   3  -6   5    5.00    1.00
   3  -6   5    4.90    0.90
   3  -6   5    6.90    2.00
  -4   6  -5   11.70    1.40
  -4   6  -5    9.50    2.70
  -4   6  -5    8.30    2.20
   4  -6   5    9.40    1.30
   4  -6   5   11.90    2.00
  -5   6  -5    4.30    1.50
  -5   6  -5    3.40    1.80
  -5   6  -5    2.20    0.70
   5  -6   5    4.00    1.20
   5  -6   5    4.50    0.90
  -7  -5   5   18.50    1.50
  -7  -5   5   16.90    2.90
  -7  -5   5   12.70    2.10
  -7  -5   5   14.40    2.10
  -6  -5   5   62.29    2.80
  -6  -5   5   67.69    4.70
  -6  -5   5   75.29    6.30
  -6  -5   5   63.39    2.80
  -6  -5   5   64.29    2.80
  -6  -5   5   64.79    4.10
   5   5  -5    8.60    2.10
   5   5  -5    8.10    3.40
   5   5  -5    6.20    1.80
  -5  -5   5    8.20    1.00
  -5  -5   5    7.80    0.80
  -5  -5   5    7.60    1.60
  -5  -5   5    6.20    1.40
  -5  -5   5    3.90    1.60
   4   5  -5  137.09   10.90
   4   5  -5  141.49    8.40
   4   5  -5  145.19    7.20
  -4  -5   5  151.18    5.20
  -4  -5   5  143.29    6.20
  -4  -5   5  161.48    9.60
  -4  -5   5  150.98    6.20
  -4  -5   5  149.19    7.50
   3   5  -5   63.09    6.70
   3   5  -5   59.59    3.70
   3   5  -5   59.39    2.30
  -3  -5   5   61.89    3.50
  -3  -5   5   54.89    5.40
  -3  -5   5   56.69    4.10
  -3  -5   5   59.79    3.60
  -3  -5   5   64.19    2.40
   2   5  -5  162.38    6.80
   2   5  -5  150.08    5.70
   2   5  -5  144.09   10.10
   2   5  -5  167.18    8.00
   2   5  -5  157.28    9.10
  -2  -5   5  168.68    7.40
  -2  -5   5  171.88   10.20
  -2  -5   5  167.48    7.80
  -2  -5   5  161.48    7.00
  -2  -5   5  160.08    5.60
   1   5  -5  396.76   13.90
   1   5  -5  416.46   19.00
   1   5  -5  393.96   13.40
   1   5  -5  404.36   16.00
   1   5  -5  390.96   17.70
   1   5  -5  406.86   14.30
  -1  -5   5  407.26   13.40
  -1  -5   5  393.76   14.90
  -1  -5   5  424.36   15.60
  -1  -5   5  414.26   18.70
  -1  -5   5  424.96   15.60
   0   5  -5    5.70    1.80
   0   5  -5    9.40    1.10
   0   5  -5    8.40    1.80
   0   5  -5    8.50    0.80
   0   5  -5    9.90    2.50
   0  -5   5    7.90    1.40
   0  -5   5    6.40    0.90
   0  -5   5    8.00    0.80
   0  -5   5    7.10    2.00
   0  -5   5    8.50    1.70
  -1   5  -5 1478.15   53.39
  -1   5  -5 1452.25   48.20
  -1   5  -5 1490.75   54.09
  -1   5  -5 1569.24   51.29
   1  -5   5 1472.85   49.80
   1  -5   5 1580.04   49.70
   1  -5   5 1567.04   55.19
   1  -5   5 1546.45   48.40
   1  -5   5 1532.55   50.99
   1  -5   5 1505.75   48.40
  -2   5  -5  141.39    5.60
  -2   5  -5  153.48    8.00
  -2   5  -5  143.29    9.00
  -2   5  -5  134.99    9.60
   2  -5   5  142.39    5.80
   2  -5   5  151.78   10.50
   2  -5   5  143.59    6.80
   2  -5   5  154.18    7.80
   2  -5   5  144.59    6.30
   2  -5   5  144.19    5.90
  -3   5  -5  185.48   10.60
  -3   5  -5  173.08    6.80
  -3   5  -5  178.28   11.80
  -3   5  -5  180.88    9.30
   3  -5   5  176.08    8.00
   3  -5   5  182.18    7.10
   3  -5   5  170.38    6.80
   3  -5   5  185.78    7.10
   3  -5   5  182.68    9.00
  -4   5  -5  195.28    7.60
  -4   5  -5  179.98   12.70
  -4   5  -5  189.08   11.20
  -4   5  -5  205.78   10.30
   4  -5   5  191.08    7.40
   4  -5   5  198.18    8.70
   4  -5   5  208.88    9.80
  -5   5  -5   19.60    3.40
  -5   5  -5   18.40    3.60
  -5   5  -5   20.30    1.90
   5  -5   5   19.00    2.20
   5  -5   5   19.80    1.70
   6  -5   5   -1.00    0.60
   6  -5   5   -0.20    0.90
  -8  -4   5    7.00    1.70
  -7  -4   5  363.66   14.70
  -7  -4   5  390.66   17.00
  -7  -4   5  368.26   13.00
  -7  -4   5  358.06   14.50
  -6  -4   5    1.90    0.50
  -6  -4   5    1.60    0.90
  -6  -4   5    2.50    1.20
  -6  -4   5    1.30    0.80
   5   4  -5   55.39    3.90
   5   4  -5   46.40    6.10
   5   4  -5   44.70    4.00
  -5  -4   5   53.09    3.40
  -5  -4   5   58.09    4.00
  -5  -4   5   51.99    2.50
  -5  -4   5   51.39    2.60
  -5  -4   5   51.99    4.90
   4   4  -5  167.98    8.40
   4   4  -5  157.58   11.20
  -4  -4   5  180.08    6.80
  -4  -4   5  180.88    7.00
  -4  -4   5  176.38    9.80
  -4  -4   5  183.58    7.40
  -4  -4   5  182.78    8.20
  -4  -4   5  177.08    6.30
   3   4  -5  169.58    8.30
   3   4  -5  158.18   10.40
   3   4  -5  166.78    7.10
  -3  -4   5  163.38    5.80
  -3  -4   5  171.98    9.40
  -3  -4   5  165.48    6.70
  -3  -4   5  163.28    6.80
  -3  -4   5  162.68    7.60
   2   4  -5  103.09    7.60
   2   4  -5  112.09    6.40
   2   4  -5  108.49    5.00
   2   4  -5  105.69    5.90
   2   4  -5  110.79    3.90
  -2  -4   5  113.39    4.00
  -2  -4   5  114.19    5.20
  -2  -4   5  111.79    5.70
  -2  -4   5  112.29    7.40
  -2  -4   5  114.09    5.30
   1   4  -5    7.20    0.80
   1   4  -5    4.90    1.40
   1   4  -5    6.70    1.60
   1   4  -5    8.00    0.90
   1   4  -5    6.40    0.90
   1   4  -5    8.40    1.70
  -1  -4   5    7.20    1.30
  -1  -4   5    9.10    1.30
  -1  -4   5    9.80    1.40
  -1  -4   5    7.60    0.70
  -1  -4   5    8.10    2.30
   0   4  -5  397.86   15.70
   0   4  -5  402.56   13.60
   0   4  -5  400.46   13.30
   0   4  -5  386.46   17.10
   0   4  -5  387.26   16.50
   0  -4   5  413.06   14.70
   0  -4   5  404.16   13.50
   0  -4   5  418.16   15.20
   0  -4   5  415.66   18.20
   0  -4   5  390.26   14.70
   0  -4   5  392.86   13.20
  -1   4  -5   31.70    3.50
  -1   4  -5   38.00    3.20
  -1   4  -5   30.70    3.60
  -1   4  -5   32.30    1.80
   1  -4   5   37.00    2.70
   1  -4   5   35.40    2.40
   1  -4   5   31.50    2.80
   1  -4   5   30.50    4.10
   1  -4   5   33.20    1.80
   1  -4   5   30.80    1.80
  -2   4  -5    7.50    1.60
  -2   4  -5    7.40    0.90
  -2   4  -5    8.80    2.30
  -2   4  -5    9.20    2.10
   2  -4   5    9.70    0.90
   2  -4   5    9.90    1.20
   2  -4   5    9.00    1.60
   2  -4   5   10.30    1.00
  -3   4  -5  597.94   22.20
  -3   4  -5  570.14   23.60
  -3   4  -5  565.34   19.40
  -3   4  -5  559.04   24.30
   3  -4   5  612.14   19.40
   3  -4   5  602.64   21.60
   3  -4   5  580.04   19.30
   3  -4   5  586.24   19.70
   3  -4   5  598.84   20.80
  -4   4  -5  198.28    9.80
  -4   4  -5  215.78    9.50
  -4   4  -5  191.18   11.90
  -4   4  -5  178.68   10.70
   4  -4   5  193.48    8.40
   4  -4   5  210.08    9.30
   4  -4   5  189.48    7.70
   4  -4   5  186.28    7.20
  -5   4  -5    3.40    0.80
  -5   4  -5    8.10    3.10
  -5   4  -5    9.90    2.60
  -5   4  -5    4.70    1.50
   5  -4   5    4.30    1.10
   5  -4   5    6.90    1.60
  -6   4  -5  166.78    7.10
  -6   4  -5  162.28    9.40
  -6   4  -5  180.88   10.50
   6  -4   5  164.78    6.60
   6  -4   5  165.28    8.50
  -7   4  -5   24.20    2.30
  -7   4  -5   21.90    3.50
   7  -4   5   24.60    2.10
  -8  -3   5    1.60    1.20
  -8  -3   5    2.20    1.10
  -8  -3   5    4.90    1.00
  -7  -3   5    1.10    0.50
  -7  -3   5   -0.10    0.70
  -7  -3   5    0.30    0.70
  -7  -3   5    1.00    0.50
  -6  -3   5  106.29    3.80
  -6  -3   5  101.69    5.60
  -6  -3   5  105.69    4.70
  -6  -3   5  104.19    6.70
  -6  -3   5  104.29    6.30
   5   3  -5  151.98   10.30
  -5  -3   5  155.58    6.00
  -5  -3   5  149.39    7.20
  -5  -3   5  162.98    7.10
  -5  -3   5  153.88    5.60
  -5  -3   5  156.88    8.50
   4   3  -5   85.99    7.20
   4   3  -5   88.79    4.70
   4   3  -5   84.69    6.50
  -4  -3   5   93.89    3.80
  -4  -3   5   86.79    4.10
  -4  -3   5   92.19    6.00
  -4  -3   5   86.59    4.50
  -4  -3   5   90.09    4.90
   3   3  -5    4.10    1.80
   3   3  -5    7.20    2.00
   3   3  -5    5.20    1.10
  -3  -3   5    5.90    1.10
  -3  -3   5    6.80    0.80
  -3  -3   5    5.70    1.60
  -3  -3   5    4.50    0.90
  -3  -3   5    5.40    1.10
   2   3  -5  835.12   31.30
   2   3  -5  858.61   29.00
   2   3  -5  852.11   28.00
  -2  -3   5  847.42   27.70
  -2  -3   5  865.21   28.40
  -2  -3   5  839.02   30.90
  -2  -3   5  838.62   27.90
  -2  -3   5  857.71   27.00
  -2  -3   5  838.12   28.60
   1   3  -5   75.09    3.10
   1   3  -5   80.59    4.60
   1   3  -5   77.99    3.50
   1   3  -5   81.99    5.60
   1   3  -5   76.99    4.60
  -1  -3   5   75.79    5.70
  -1  -3   5   76.59    3.00
  -1  -3   5   79.59    3.90
  -1  -3   5   73.99    4.10
  -1  -3   5   76.19    4.00
   0   3  -5   14.10    2.00
   0   3  -5   14.10    1.10
   0   3  -5   14.00    1.00
   0   3  -5   13.20    2.40
   0  -3   5   14.10    1.00
   0  -3   5   15.20    1.60
   0  -3   5   13.80    1.50
   0  -3   5   12.90    1.60
  -1   3  -5    2.50    1.00
  -1   3  -5    2.40    0.50
  -1   3  -5    1.70    1.00
  -1   3  -5    1.70    0.80
   1  -3   5    2.10    0.60
   1  -3   5    2.10    0.80
   1  -3   5    2.40    0.40
   1  -3   5    2.30    0.50
   1  -3   5    1.70    0.70
   1  -3   5    1.60    1.10
  -2   3  -5  191.28    8.80
  -2   3  -5  183.88    9.40
  -2   3  -5  182.18   10.00
  -2   3  -5  184.58    6.80
   2  -3   5  194.88    7.00
   2  -3   5  187.18    8.00
   2  -3   5  206.28    7.20
   2  -3   5  196.18    6.80
  -3   3  -5   23.60    3.00
  -3   3  -5   19.80    1.50
  -3   3  -5   23.30    2.60
  -3   3  -5   28.70    3.30
   3  -3   5   23.70    2.30
   3  -3   5   23.00    2.20
   3  -3   5   22.50    1.60
   3  -3   5   24.20    1.40
   3  -3   5   22.90    1.40
  -4   3  -5    9.50    2.00
  -4   3  -5   10.80    1.20
  -4   3  -5    9.10    2.30
  -4   3  -5    9.00    2.50
   4  -3   5    8.00    1.10
   4  -3   5   10.60    1.00
   4  -3   5    9.90    2.30
   4  -3   5   10.50    1.60
  -5   3  -5  307.77   11.30
  -5   3  -5  299.37   15.60
  -5   3  -5  301.37   13.50
  -5   3  -5  315.87   15.60
  -5   3  -5  304.77   10.90
   5  -3   5  327.87   12.60
   5  -3   5  332.47   11.70
   5  -3   5  325.77   10.90
   5  -3   5  309.87   12.00
  -6   3  -5   39.10    3.90
  -6   3  -5   37.40    2.50
  -6   3  -5   33.70    4.70
   6  -3   5   40.60    2.90
   6  -3   5   38.50    2.20
  -7   3  -5   21.30    2.10
  -7   3  -5   19.10    3.20
  -7   3  -5   21.40    1.70
   7  -3   5   22.50    1.70
   7  -3   5   17.40    2.00
  -8  -2   5   23.10    1.90
  -8  -2   5   25.70    2.00
  -8  -2   5   18.70    2.60
  -7  -2   5   84.19    3.90
  -7  -2   5   86.49    5.40
  -7  -2   5   86.49    4.10
  -7  -2   5   87.39    4.90
  -6  -2   5   23.30    2.30
  -6  -2   5   21.10    2.40
  -6  -2   5   25.40    2.80
  -5  -2   5  229.48    8.30
  -5  -2   5  220.08    7.60
  -5  -2   5  224.58    8.10
  -5  -2   5  229.58   10.20
  -5  -2   5  208.48    9.20
  -5  -2   5  225.18    9.20
  -5  -2   5  228.58    7.50
   4   2  -5    5.30    1.70
   4   2  -5    5.90    1.80
   4   2  -5    5.90    1.00
  -4  -2   5    5.70    1.00
  -4  -2   5    7.70    1.70
  -4  -2   5    5.10    1.10
  -4  -2   5    3.70    0.90
  -4  -2   5    6.30    0.70
   3   2  -5 1198.08   43.10
   3   2  -5 1232.98   42.90
   3   2  -5 1220.98   41.00
   3   2  -5 1241.38   40.00
  -3  -2   5 1265.17   40.30
  -3  -2   5 1258.67   39.40
  -3  -2   5 1236.78   42.10
  -3  -2   5 1227.28   40.40
  -3  -2   5 1216.78   40.10
   2   2  -5  147.69    6.60
   2   2  -5  146.99    7.70
   2   2  -5  144.99    6.10
  -2  -2   5  148.19    5.80
  -2  -2   5  156.88    5.70
  -2  -2   5  145.09    6.30
  -2  -2   5  134.79    7.50
  -2  -2   5  143.89    5.30
  -2  -2   5  144.59    6.30
   1   2  -5  812.02   27.50
   1   2  -5  811.12   27.70
   1   2  -5  840.52   29.10
   1   2  -5  809.12   26.90
  -1  -2   5  840.62   27.80
  -1  -2   5  859.21   26.40
  -1  -2   5  824.82   27.40
  -1  -2   5  824.02   29.70
  -1  -2   5  815.82   26.70
   0   2  -5  335.37   13.30
   0   2  -5  352.06   11.60
   0   2  -5  345.87   11.60
   0   2  -5  324.47   14.10
   0   2  -5  351.16   12.50
   0   2  -5  350.76   12.90
   0  -2   5  352.06   12.40
   0  -2   5  351.36   12.90
   0  -2   5  350.16   11.40
   0  -2   5  341.27   14.90
   0  -2   5  364.76   12.30
  -1   2  -5  158.98    5.30
  -1   2  -5  146.09    6.90
  -1   2  -5  148.49    6.10
  -1   2  -5  156.58    8.30
  -1   2  -5  154.38    5.50
   1  -2   5  149.79    6.70
   1  -2   5  162.18    6.00
   1  -2   5  152.48    5.50
  -2   2  -5  137.49    6.80
  -2   2  -5  133.69    5.10
  -2   2  -5  139.69    6.80
  -2   2  -5  135.99    8.00
   2  -2   5  134.29    6.20
   2  -2   5  136.79    5.20
   2  -2   5  139.29    5.10
   2  -2   5  142.09    6.10
   2  -2   5  136.59    4.90
  -3   2  -5    0.10    0.50
  -3   2  -5    0.60    0.60
  -3   2  -5    0.30    0.90
  -3   2  -5    0.20    0.30
   3  -2   5    0.30    0.20
   3  -2   5    0.00    0.30
   3  -2   5    0.10    0.20
   3  -2   5    0.30    0.40
   3  -2   5    0.20    0.20
  -4   2  -5  125.19    8.20
  -4   2  -5  116.79    6.50
  -4   2  -5  122.49    4.90
  -4   2  -5  119.29    7.10
   4  -2   5  115.29    4.50
   4  -2   5  116.49    5.00
   4  -2   5  119.99    5.60
   4  -2   5  119.89    5.60
  -5   2  -5  109.19    4.50
  -5   2  -5  115.89    7.50
  -5   2  -5  113.89    6.60
  -5   2  -5  124.29    8.40
  -5   2  -5  105.69    4.80
   5  -2   5  121.19    5.60
   5  -2   5  114.59    4.40
   5  -2   5  111.59    5.40
   5  -2   5  121.69    5.20
  -6   2  -5    1.20    0.80
  -6   2  -5    1.50    0.50
  -6   2  -5    2.40    2.90
  -6   2  -5    1.90    0.60
  -6   2  -5    1.90    1.20
   6  -2   5    1.40    0.70
   6  -2   5    2.00    0.80
  -7   2  -5   24.90    1.80
  -7   2  -5   25.90    2.20
  -7   2  -5   23.50    3.10
  -7   2  -5   25.40    4.60
   7  -2   5   25.40    2.10
   7  -2   5   28.90    1.80
  -8   2  -5   61.39    3.70
  -8  -1   5   -0.60    0.60
  -8  -1   5    0.50    0.50
  -8  -1   5   -1.80    0.90
  -7  -1   5   17.80    1.50
  -7  -1   5   12.10    1.70
  -7  -1   5   13.80    2.10
  -7  -1   5   17.30    1.70
  -6  -1   5  162.38    6.30
  -6  -1   5  167.58    6.20
  -6  -1   5  160.48    7.20
  -6  -1   5  169.18    7.90
  -6  -1   5  156.38    7.20
  -6  -1   5  156.68    6.50
  -6  -1   5  163.58    5.70
   5   1  -5  114.19    6.00
  -5  -1   5  105.89    4.10
  -5  -1   5  102.99    5.00
  -5  -1   5  114.79    6.50
  -5  -1   5  104.29    5.20
  -5  -1   5  113.99    4.30
  -5  -1   5  111.19    4.50
  -5  -1   5  116.89    5.70
   4   1  -5   33.90    5.00
   4   1  -5   38.30    3.00
   4   1  -5   38.10    2.10
   4   1  -5   39.70    3.80
  -4  -1   5   38.80    1.90
  -4  -1   5   44.50    2.80
  -4  -1   5   42.50    2.10
  -4  -1   5   36.10    3.00
  -4  -1   5   38.90    1.70
  -4  -1   5   40.30    2.80
   3   1  -5  429.46   19.20
   3   1  -5  473.95   18.70
   3   1  -5  484.35   17.50
   3   1  -5  502.75   16.50
  -3  -1   5  502.65   18.20
  -3  -1   5  507.65   16.30
  -3  -1   5  528.65   17.20
  -3  -1   5  496.05   15.60
  -3  -1   5  513.85   15.60
  -3  -1   5  488.75   17.20
   2   1  -5   11.10    1.10
   2   1  -5    9.70    1.60
  -2  -1   5   11.10    1.30
  -2  -1   5    9.00    1.70
  -2  -1   5   12.70    1.30
  -2  -1   5   10.80    1.00
  -2  -1   5    8.40    1.40
   1   1  -5 1706.03   56.89
  -1  -1   5 1776.22   57.59
   0   1  -5 2840.72  324.57
   0   1  -5 3418.66  325.47
   0  -1   5 2899.81  132.89
   0  -1   5 3132.29  142.29
  -1   1  -5  733.53   24.70
  -1   1  -5  761.52   25.10
  -1   1  -5  768.32   25.70
  -1   1  -5  758.72   27.80
   1  -1   5  841.62   26.40
   1  -1   5  767.72   25.00
  -2   1  -5  137.19    5.00
  -2   1  -5  130.09    5.10
  -2   1  -5  128.79    7.70
  -2   1  -5  124.29    6.40
  -2   1  -5  134.39    6.00
   2  -1   5  147.89    6.30
   2  -1   5  136.69    4.80
   2  -1   5  134.39    5.00
   2  -1   5  142.69    5.70
   2  -1   5  142.79    5.10
  -3   1  -5 1019.90   34.00
  -3   1  -5  969.50   34.30
  -3   1  -5 1015.30   32.40
  -3   1  -5 1019.60   32.10
  -3   1  -5  990.10   40.80
   3  -1   5 1007.70   32.40
   3  -1   5 1019.20   33.10
   3  -1   5 1019.30   32.00
   3  -1   5 1022.30   33.60
   3  -1   5 1020.70   32.00
  -4   1  -5   79.59    5.00
  -4   1  -5   88.49    5.20
  -4   1  -5   93.99    3.80
  -4   1  -5   85.29    6.60
   4  -1   5   86.29    4.40
   4  -1   5   88.39    3.30
   4  -1   5   91.49    4.30
   4  -1   5   84.39    3.80
  -5   1  -5   61.59    4.40
  -5   1  -5   61.89    4.60
  -5   1  -5   63.89    3.00
  -5   1  -5   59.39    5.80
  -5   1  -5   65.49    2.70
  -5   1  -5   66.69    3.20
   5  -1   5   63.69    2.70
   5  -1   5   65.69    3.80
  -6   1  -5   89.39    5.80
  -6   1  -5  102.49    4.00
  -6   1  -5  101.39    6.90
  -6   1  -5   95.59    4.50
  -6   1  -5  105.59    4.50
  -6   1  -5   94.39    7.80
   6  -1   5  107.29    4.00
   6  -1   5  106.19    4.80
   6  -1   5  106.79    4.80
   6  -1   5   99.09    4.70
  -7   1  -5   -0.20    0.40
  -7   1  -5    0.50    0.50
  -7   1  -5   -2.00    1.20
  -7   1  -5    0.70    0.40
   7  -1   5    1.30    0.60
   7  -1   5    1.80    0.50
  -8   1  -5    2.00    1.90
  -8   1  -5    0.10    0.50
  -8   1  -5   -0.40    0.70
   8  -1   5    0.50    0.50
  -8   0   5   -1.30    1.10
  -8   0   5   -0.90    0.70
  -8   0   5   -0.10    0.50
  -7   0   5    4.90    0.90
  -7   0   5    5.70    1.40
  -7   0   5    2.70    0.90
  -7   0   5    6.00    1.10
   6   0  -5   50.19    3.80
  -6   0   5   50.99    3.90
  -6   0   5   50.99    2.40
  -6   0   5   46.70    2.60
  -6   0   5   50.39    3.30
   5   0  -5   85.39    3.50
   5   0  -5   82.79    5.20
   5   0  -5   83.99    4.80
  -5   0   5   83.59    3.50
  -5   0   5   81.49    3.60
  -5   0   5   85.99    4.40
   4   0  -5  247.58    9.80
   4   0  -5  243.08    8.50
   4   0  -5  224.58   11.30
  -4   0   5  245.28    9.40
  -4   0   5  249.97    8.70
  -4   0   5  248.98    8.50
  -4   0   5  242.98    8.50
   3   0  -5   33.90    2.70
   3   0  -5   33.30    1.90
   3   0  -5   30.90    3.70
   3   0  -5   32.90    2.40
  -3   0   5   35.50    1.80
  -3   0   5   34.60    2.30
  -3   0   5   36.20    1.80
  -3   0   5   35.40    1.70
  -3   0   5   34.20    2.50
  -3   0   5   41.40    4.00
   2   0  -5  107.79    4.30
   2   0  -5  102.89    4.70
   2   0  -5  109.39    5.00
  -2   0   5  107.09    4.20
  -2   0   5  111.19    4.00
  -2   0   5  104.79    4.60
  -2   0   5  101.29    3.70
   1   0  -5  111.69    7.10
   1   0  -5  116.99    4.60
   1   0  -5  115.99    6.60
   1   0  -5  111.09    4.00
   1   0  -5  114.49    4.80
  -1   0   5  116.89    3.90
  -1   0   5  116.89    4.50
  -1   0   5  111.69    4.70
   0   0  -5  612.84   20.70
   0   0  -5  621.44   22.60
   0   0   5  642.84   20.30
   0   0   5  646.14   20.10
   0   0   5  629.84   21.20
  -1   0  -5 2467.35  271.77
   1   0   5 2402.16  120.19
  -2   0  -5  736.83   23.30
  -2   0  -5  702.63   23.90
  -2   0  -5  715.53   23.40
   2   0   5  723.03   23.60
   2   0   5  718.23   24.70
   2   0   5  739.93   22.90
   2   0   5  720.63   23.40
  -3   0  -5  442.36   14.40
  -3   0  -5  442.56   15.50
  -3   0  -5  442.56   14.60
  -3   0  -5  445.56   15.10
   3   0   5  452.85   15.90
   3   0   5  426.96   14.20
   3   0   5  450.75   15.10
   3   0   5  446.76   14.70
  -4   0  -5   20.70    1.10
  -4   0  -5   19.40    1.70
  -4   0  -5   19.20    1.30
  -4   0  -5   18.20    1.80
   4   0   5   17.50    1.80
   4   0   5   18.00    1.40
   4   0   5   19.20    1.00
  -5   0  -5 1332.87   41.80
  -5   0  -5 1309.37   42.10
  -5   0  -5 1360.66   42.40
  -5   0  -5 1328.27   44.20
  -5   0  -5 1286.67   43.10
   5   0   5 1302.17   42.60
   5   0   5 1301.87   41.70
   5   0   5 1373.16   43.10
   5   0   5 1327.67   42.60
  -6   0  -5    5.80    0.90
  -6   0  -5    5.40    0.80
  -6   0  -5    5.90    2.20
  -6   0  -5    4.00    1.30
  -6   0  -5    4.40    1.30
  -6   0  -5    4.70    0.60
   6   0   5    4.60    0.90
   6   0   5    3.60    0.80
   6   0   5    5.40    0.60
   6   0   5    5.60    0.90
  -7   0  -5   16.00    3.20
  -7   0  -5   10.50    1.00
  -7   0  -5   10.30    2.20
  -7   0  -5   10.60    1.40
  -7   0  -5   10.00    1.60
  -7   0  -5   10.50    1.30
   7   0   5   10.50    1.00
   7   0   5   12.10    1.30
   7   0   5   11.30    1.20
  -8   0  -5   -0.90    0.40
  -8   0  -5   -1.60    0.60
  -8   0  -5   -3.00    1.20
  -8   0  -5   -1.20    1.40
  -7   1   5   18.50    2.70
  -7   1   5   23.70    3.40
  -7   1   5   24.20    1.90
  -7   1   5   22.50    1.70
  -7   1   5   22.10    2.10
   6  -1  -5   99.59    4.10
   6  -1  -5  106.69    5.70
   6  -1  -5  103.09    5.60
  -6   1   5  102.79    4.50
  -6   1   5   98.29    4.30
  -6   1   5  106.19    7.50
  -6   1   5  106.29    5.30
   5  -1  -5    3.70    1.10
   5  -1  -5    3.30    0.70
  -5   1   5    4.10    0.80
  -5   1   5    3.00    0.90
  -5   1   5    3.60    0.70
  -5   1   5    5.20    1.80
   4  -1  -5    2.20    0.50
   4  -1  -5    2.30    0.70
   4  -1  -5    2.20    1.30
  -4   1   5    2.70    0.60
  -4   1   5    2.40    0.50
  -4   1   5    1.80    0.70
  -4   1   5    1.60    0.60
  -4   1   5    2.50    1.50
   3  -1  -5  345.87   16.80
   3  -1  -5  394.66   13.30
   3  -1  -5  396.56   14.00
  -3   1   5  400.36   13.30
  -3   1   5  409.06   13.50
  -3   1   5  405.76   17.70
  -3   1   5  408.96   13.20
  -3   1   5  397.76   14.00
   2  -1  -5  107.19    7.70
   2  -1  -5  132.29    5.40
   2  -1  -5  125.19    5.00
   2  -1  -5  133.09    5.00
  -2   1   5  134.19    8.20
  -2   1   5  132.29    5.50
  -2   1   5  128.99    4.70
  -2   1   5  128.09    4.90
  -2   1   5  129.99    4.80
   1  -1  -5   27.70    1.90
   1  -1  -5   27.30    2.30
   1  -1  -5   28.60    3.70
   1  -1  -5   27.40    1.60
   1  -1  -5   28.00    1.70
  -1   1   5   28.10    3.70
  -1   1   5   29.40    2.00
  -1   1   5   28.50    1.60
  -1   1   5   27.80    1.40
  -1   1   5   29.60    1.40
   0  -1  -5   79.69    5.80
   0  -1  -5   72.99    3.30
   0  -1  -5   79.19    3.40
   0  -1  -5   85.39    3.00
   0   1   5   81.49    3.70
   0   1   5   73.09    3.20
   0   1   5   71.09    2.90
   0   1   5   72.39    3.10
   0   1   5   88.99    6.00
  -1  -1  -5  222.38    7.60
  -1  -1  -5  216.98    7.90
  -1  -1  -5  232.28    8.00
  -1  -1  -5  226.18   11.10
   1   1   5  225.18    7.70
   1   1   5  223.08    7.90
   1   1   5  221.58    7.60
   1   1   5  218.98    8.10
  -2  -1  -5  308.77   10.00
  -2  -1  -5  288.07   10.40
  -2  -1  -5  307.97   10.30
  -2  -1  -5  326.27   13.90
  -2  -1  -5  287.17   10.30
   2   1   5  294.27   10.00
   2   1   5  294.27   10.40
   2   1   5  306.67   10.30
   2   1   5  292.27   10.30
  -3  -1  -5   28.50    1.50
  -3  -1  -5   33.10    3.70
  -3  -1  -5   26.40    1.80
   3   1   5   25.90    2.30
   3   1   5   26.60    1.10
   3   1   5   28.80    1.50
   3   1   5   27.80    1.70
  -4  -1  -5  158.28    6.30
  -4  -1  -5  178.48    9.30
  -4  -1  -5  157.58    5.80
  -4  -1  -5  151.28    5.70
  -4  -1  -5  160.88    6.30
   4   1   5  157.08    5.80
   4   1   5  157.68    5.90
   4   1   5  147.99    5.10
   4   1   5  154.98    6.70
  -5  -1  -5   73.89    5.80
  -5  -1  -5   57.09    3.40
  -5  -1  -5   60.99    3.40
  -5  -1  -5   60.79    2.80
  -5  -1  -5   60.59    2.70
  -5  -1  -5   56.79    2.50
   5   1   5   64.39    3.00
   5   1   5   60.99    3.30
   5   1   5   58.09    2.30
   5   1   5   61.79    2.90
  -6  -1  -5   14.30    1.90
  -6  -1  -5   16.10    1.40
  -6  -1  -5   14.30    1.70
  -6  -1  -5   17.60    3.00
  -6  -1  -5   16.70    1.00
  -6  -1  -5   12.90    1.20
   6   1   5   16.10    1.20
   6   1   5   15.50    0.90
   6   1   5   15.60    1.50
   6   1   5   15.80    1.50
  -7  -1  -5  109.09    5.60
  -7  -1  -5  121.19    5.00
  -7  -1  -5  118.19    7.90
  -7  -1  -5  113.09    4.90
  -7  -1  -5  115.09    6.40
  -7  -1  -5  114.89    4.20
   7   1   5  115.09    4.40
   7   1   5  113.99    4.50
  -8  -1  -5    0.40    0.80
  -8  -1  -5    1.30    0.90
   7  -2  -5   22.60    1.60
  -7   2   5   25.10    2.90
  -7   2   5   24.10    2.30
  -7   2   5   25.00    1.90
  -7   2   5   22.80    2.00
   6  -2  -5   73.89    3.40
   6  -2  -5   73.29    4.40
   6  -2  -5   69.79    5.20
  -6   2   5   71.49    5.50
  -6   2   5   71.69    3.90
  -6   2   5   72.69    3.70
  -6   2   5   71.49    4.00
  -6   2   5   65.39    3.40
   5  -2  -5  110.09    5.40
   5  -2  -5  109.89    7.20
   5  -2  -5  107.99    4.50
  -5   2   5  106.29    8.70
  -5   2   5  101.89    5.10
  -5   2   5  105.89    5.30
  -5   2   5  106.19    5.20
   4  -2  -5   39.80    2.80
   4  -2  -5   43.30    2.40
   4  -2  -5   39.00    4.50
  -4   2   5   45.50    2.30
  -4   2   5   42.50    2.80
  -4   2   5   45.10    2.90
  -4   2   5   46.80    5.30
  -4   2   5   45.20    2.40
   3  -2  -5  185.68    7.20
   3  -2  -5  197.58    7.60
   3  -2  -5  194.28    7.00
  -3   2   5  183.18   11.50
  -3   2   5  194.98    7.80
  -3   2   5  212.98    7.60
  -3   2   5  193.38    7.20
   2  -2  -5  501.45   17.00
   2  -2  -5  499.75   16.30
   2  -2  -5  447.66   20.90
   2  -2  -5  496.75   16.70
  -2   2   5  466.35   21.40
  -2   2   5  536.95   16.80
  -2   2   5  503.05   16.60
  -2   2   5  523.15   16.30
  -2   2   5  509.05   17.30
   1  -2  -5 7346.37  302.97
   1  -2  -5 8326.67  540.65
  -1   2   5 9148.78  577.34
  -1   2   5 7289.47  306.67
   0  -2  -5   37.40    2.00
   0  -2  -5   36.40    1.90
   0  -2  -5   37.50    2.30
   0  -2  -5   30.50    4.00
   0   2   5   36.40    2.30
   0   2   5   35.40    4.20
   0   2   5   37.90    1.80
   0   2   5   37.20    1.60
  -1  -2  -5  336.17   11.10
  -1  -2  -5  309.47   10.80
  -1  -2  -5  327.27   11.10
  -1  -2  -5  276.27   14.20
   1   2   5  318.87   10.50
   1   2   5  320.17   10.70
   1   2   5  309.57   11.10
   1   2   5  299.37   10.10
   1   2   5  326.17   10.60
  -2  -2  -5    4.10    0.80
  -2  -2  -5    4.50    1.80
  -2  -2  -5    6.10    0.80
  -2  -2  -5    3.70    0.70
  -2  -2  -5    3.40    0.50
   2   2   5    4.60    1.70
   2   2   5    3.50    0.50
   2   2   5    3.80    0.70
   2   2   5    5.10    0.70
   2   2   5    5.10    0.30
  -3  -2  -5 1380.76   49.40
   3   2   5 1451.25   45.40
  -4  -2  -5   45.20    2.40
  -4  -2  -5   43.30    2.10
  -4  -2  -5   46.00    2.40
  -4  -2  -5   46.40    2.60
  -4  -2  -5   48.50    4.70
   4   2   5   43.00    2.20
   4   2   5   44.00    2.90
   4   2   5   45.90    2.20
  -5  -2  -5    0.30    0.40
  -5  -2  -5    0.20    0.30
  -5  -2  -5    0.30    0.30
  -5  -2  -5    1.50    1.10
  -5  -2  -5   -0.30    0.30
   5   2   5    0.30    0.50
   5   2   5    0.20    0.30
   5   2   5    0.00    0.30
  -6  -2  -5    1.50    0.60
  -6  -2  -5    0.80    0.40
  -6  -2  -5    0.70    0.50
  -6  -2  -5    0.30    0.30
  -6  -2  -5   -0.20    0.90
   6   2   5    0.70    0.40
   6   2   5    0.70    0.30
   6   2   5    0.70    0.50
  -7  -2  -5    2.20    0.50
  -7  -2  -5    4.10    0.80
  -7  -2  -5    2.30    0.80
  -7  -2  -5    0.50    1.10
  -7  -2  -5    2.80    0.40
  -7  -2  -5    2.30    0.90
  -8  -2  -5   43.70    4.30
  -8  -2  -5   55.19    3.70
  -8  -2  -5   58.49    3.10
  -9  -2  -5   35.70    2.50
   7  -3  -5   -0.10    0.50
  -7   3   5    0.50    0.40
  -7   3   5   -0.30    0.50
  -7   3   5   -2.40    1.20
   6  -3  -5  224.28    9.30
   6  -3  -5  209.98    8.20
  -6   3   5  216.48    9.50
  -6   3   5  222.98    8.80
  -6   3   5  210.28    8.30
  -6   3   5  213.78    8.70
   5  -3  -5   37.90    2.30
   5  -3  -5   38.30    2.30
   5  -3  -5   34.70    4.50
   5  -3  -5   43.80    3.00
  -5   3   5   39.70    2.90
  -5   3   5   37.20    3.50
  -5   3   5   37.10    5.20
  -5   3   5   39.70    2.30
  -5   3   5   38.20    2.60
   4  -3  -5   40.70    2.40
   4  -3  -5   40.10    2.70
   4  -3  -5   41.70    2.30
  -4   3   5   39.60    5.40
  -4   3   5   41.30    2.50
  -4   3   5   41.80    2.90
  -4   3   5   38.80    2.20
  -4   3   5   39.50    2.80
   3  -3  -5   -0.30    1.40
   3  -3  -5    0.10    0.20
   3  -3  -5    0.80    0.50
   3  -3  -5    0.90    0.40
  -3   3   5    0.40    0.30
  -3   3   5    0.40    0.40
  -3   3   5    0.50    1.00
  -3   3   5    0.20    0.40
  -3   3   5    0.90    0.40
   2  -3  -5   38.90    2.20
   2  -3  -5   37.90    2.50
   2  -3  -5   37.90    4.90
   2  -3  -5   38.00    1.90
  -2   3   5   39.50    2.20
  -2   3   5   37.00    2.30
  -2   3   5   39.50    5.00
  -2   3   5   39.20    2.60
  -2   3   5   39.80    1.90
   1  -3  -5   28.70    2.00
   1  -3  -5   27.40    1.70
   1  -3  -5   27.70    4.50
   1  -3  -5   25.00    2.00
   1  -3  -5   28.70    2.70
   1  -3  -5   24.10    1.40
  -1   3   5   27.80    1.80
  -1   3   5   26.70    1.70
  -1   3   5   23.60    4.30
  -1   3   5   27.00    1.40
  -1   3   5   25.00    2.00
   0  -3  -5    8.00    0.60
   0  -3  -5    6.90    0.90
   0  -3  -5    6.60    2.20
   0  -3  -5    7.80    1.00
   0   3   5    4.00    1.60
   0   3   5    8.80    1.00
   0   3   5    9.80    0.70
  -1  -3  -5 2128.99   76.49
   1   3   5 2381.16   76.99
  -2  -3  -5 1037.90   32.60
  -2  -3  -5 1015.20   33.10
  -2  -3  -5  932.81   37.30
   2   3   5 1065.19   32.60
   2   3   5 1000.60   37.10
  -3  -3  -5    0.10    0.20
  -3  -3  -5   -0.10    0.30
  -3  -3  -5    0.40    0.30
  -3  -3  -5    0.20    0.30
  -3  -3  -5   -0.40    0.70
   3   3   5   -0.10    0.30
   3   3   5    0.10    0.20
   3   3   5    0.50    1.00
   3   3   5    0.30    0.20
  -4  -3  -5  413.66   14.30
  -4  -3  -5  442.96   14.70
  -4  -3  -5  380.86   18.20
  -4  -3  -5  429.56   14.00
   4   3   5  438.76   14.30
   4   3   5  435.66   14.00
   4   3   5  421.76   14.10
   4   3   5  423.86   14.70
  -5  -3  -5  454.75   15.10
  -5  -3  -5  414.26   19.20
  -5  -3  -5  472.45   15.90
  -5  -3  -5  449.26   15.40
   5   3   5  461.75   16.30
   5   3   5  469.35   15.20
   5   3   5  462.75   15.10
   5   3   5  460.85   15.70
  -6  -3  -5    0.90    0.40
  -6  -3  -5    0.00    0.50
  -6  -3  -5    0.00    1.00
  -6  -3  -5   -0.20    0.30
   6   3   5   -0.20    0.40
   6   3   5    0.10    0.20
   6   3   5    0.20    0.30
  -7  -3  -5   33.80    2.30
  -7  -3  -5   28.90    3.60
  -7  -3  -5   38.20    2.70
  -7  -3  -5   34.40    2.00
  -8  -3  -5   -0.20    0.40
  -8  -3  -5   -0.60    0.70
  -9  -3  -5   12.30    3.70
  -9  -3  -5    8.30    1.10
  -9  -3  -5    9.20    1.50
   6  -4  -5  113.89    5.30
   6  -4  -5  118.49    5.30
  -6   4   5  116.79    5.70
  -6   4   5  112.79    5.20
  -6   4   5  117.19    6.30
  -6   4   5  115.49    5.80
   5  -4  -5    4.80    0.90
   5  -4  -5    4.00    1.00
   5  -4  -5    4.20    0.90
  -5   4   5    6.60    1.50
  -5   4   5    6.60    1.30
  -5   4   5    3.60    0.80
  -5   4   5    5.00    0.80
   4  -4  -5  532.45   17.90
   4  -4  -5  528.65   23.70
   4  -4  -5  538.65   18.40
   4  -4  -5  534.55   18.50
  -4   4   5  543.55   17.90
  -4   4   5  490.95   25.60
  -4   4   5  542.05   18.70
   3  -4  -5   72.29    3.30
   3  -4  -5   72.49    7.10
   3  -4  -5   68.59    3.70
   3  -4  -5   66.99    3.50
  -3   4   5   68.19    3.10
  -3   4   5   66.29    3.60
  -3   4   5   71.99    4.00
  -3   4   5   67.19    7.30
   2  -4  -5   70.09    3.50
   2  -4  -5   65.09    6.70
   2  -4  -5   68.39    3.70
   2  -4  -5   69.09    3.00
   2  -4  -5   69.19    3.50
  -2   4   5   70.69    3.50
  -2   4   5   67.99    3.70
  -2   4   5   72.59    3.10
   1  -4  -5  139.79   10.10
   1  -4  -5  164.68    7.90
   1  -4  -5  157.18    6.30
   1  -4  -5  162.98    5.70
   1  -4  -5  163.78    6.70
  -1   4   5  130.59   10.30
  -1   4   5  154.48    6.30
  -1   4   5  159.88    6.30
  -1   4   5  166.98    5.70
   0  -4  -5    1.60    0.60
   0  -4  -5    0.70    1.20
   0  -4  -5    1.00    0.40
   0  -4  -5    1.00    1.00
   0  -4  -5    0.50    0.40
   0  -4  -5    1.20    0.30
   0   4   5    1.20    0.50
   0   4   5    0.70    0.20
   0   4   5    1.00    0.40
   0   4   5    1.20    1.20
  -1  -4  -5    8.00    1.00
  -1  -4  -5    4.40    0.80
  -1  -4  -5    7.80    0.60
  -1  -4  -5    6.10    0.90
  -1  -4  -5    6.80    2.20
  -1  -4  -5   10.10    2.80
   1   4   5    5.60    0.60
   1   4   5    6.90    0.90
   1   4   5    6.60    0.90
   1   4   5    5.20    1.90
  -2  -4  -5   10.80    0.60
  -2  -4  -5    7.00    2.30
  -2  -4  -5   10.80    1.20
  -2  -4  -5   10.90    1.10
   2   4   5   10.10    2.50
   2   4   5   10.80    1.00
   2   4   5   10.50    0.60
   2   4   5   11.30    1.10
   2   4   5   11.30    0.80
  -3  -4  -5  589.14   19.20
  -3  -4  -5  543.05   24.00
  -3  -4  -5  568.34   19.00
   3   4   5  581.34   18.90
   3   4   5  550.14   23.50
   3   4   5  575.54   19.20
   3   4   5  587.84   18.40
  -4  -4  -5  111.89    8.20
  -4  -4  -5  112.79    4.30
  -4  -4  -5  119.59    5.00
  -4  -4  -5  116.19    4.70
   4   4   5  110.79    4.50
   4   4   5  114.39    4.70
   4   4   5  108.29    5.00
   4   4   5  113.79    4.20
   4   4   5  131.89    7.80
  -5  -4  -5  105.49    4.40
  -5  -4  -5  104.19    7.60
  -5  -4  -5  104.09    4.70
  -5  -4  -5  103.59    4.00
   5   4   5  102.19    4.80
   5   4   5  107.89    4.10
   5   4   5  101.09    4.60
   5   4   5  102.59    4.10
  -6  -4  -5   36.90    4.10
  -6  -4  -5   43.60    2.20
  -6  -4  -5   39.70    2.70
  -6  -4  -5   42.00    2.30
   6   4   5   43.40    2.00
   6   4   5   44.60    2.30
  -7  -4  -5   25.40    2.20
  -7  -4  -5   26.90    1.80
  -7  -4  -5   24.60    3.20
  -7  -4  -5   26.40    1.70
  -8  -4  -5   22.90    1.70
  -8  -4  -5   19.00    5.10
  -8  -4  -5   26.10    2.40
  -9  -4  -5    5.10    1.40
  -9  -4  -5   11.70    4.00
   6  -5  -5    7.10    1.20
   6  -5  -5   11.10    2.30
  -6   5   5    8.40    1.40
  -6   5   5    8.10    1.60
  -6   5   5    6.80    3.00
  -6   5   5    7.50    1.10
   5  -5  -5   11.30    1.50
   5  -5  -5    8.80    1.20
   5  -5  -5    9.40    1.60
  -5   5   5    8.40    1.70
  -5   5   5    9.90    1.50
  -5   5   5   11.30    1.40
  -5   5   5   11.20    1.80
   4  -5  -5  364.86   12.80
   4  -5  -5  367.96   18.70
   4  -5  -5  372.46   13.40
   4  -5  -5  365.16   13.40
  -4   5   5  324.67   20.50
  -4   5   5  369.56   12.80
  -4   5   5  355.76   13.60
  -4   5   5  374.96   14.20
   3  -5  -5   37.00    2.10
   3  -5  -5   30.90    2.50
   3  -5  -5   23.50    4.50
   3  -5  -5   35.00    2.40
  -3   5   5   40.50    5.90
  -3   5   5   32.60    2.00
  -3   5   5   31.40    2.70
  -3   5   5   32.80    2.50
   2  -5  -5  119.59    9.80
   2  -5  -5  144.49    6.40
   2  -5  -5  131.89    5.30
   2  -5  -5  140.69    6.30
   2  -5  -5  139.19    5.90
  -2   5   5  122.09   10.70
  -2   5   5  136.99    6.20
  -2   5   5  146.39    6.10
  -2   5   5  138.79    5.30
   1  -5  -5  434.66   21.80
   1  -5  -5  478.35   16.60
   1  -5  -5  476.75   18.00
   1  -5  -5  435.56   15.10
   1  -5  -5  482.65   16.00
  -1   5   5  470.85   16.00
  -1   5   5  403.96   22.20
  -1   5   5  471.25   16.10
  -1   5   5  445.26   15.10
   0  -5  -5   95.59    4.60
   0  -5  -5   73.49    7.30
   0  -5  -5   78.99    4.40
   0  -5  -5   84.39    4.00
   0  -5  -5   90.79    6.40
   0  -5  -5   87.19    3.40
   0   5   5   83.09    4.00
   0   5   5   83.09    3.30
   0   5   5   71.19    7.60
   0   5   5   80.59    3.90
  -1  -5  -5   15.40    3.40
  -1  -5  -5   18.50    1.50
  -1  -5  -5   18.80    1.70
  -1  -5  -5   16.60    1.00
  -1  -5  -5   16.00    3.20
  -1  -5  -5   17.90    1.80
   1   5   5   16.20    1.00
   1   5   5   18.20    4.10
   1   5   5   19.40    1.80
   1   5   5   17.30    1.50
  -2  -5  -5   -0.40    0.70
  -2  -5  -5    0.40    0.20
  -2  -5  -5    1.60    1.20
  -2  -5  -5    1.30    0.50
  -2  -5  -5    0.70    0.40
   2   5   5    0.70    0.30
   2   5   5    0.30    0.20
   2   5   5   -0.70    0.90
   2   5   5    0.70    0.40
   2   5   5    0.40    0.40
  -3  -5  -5   98.29    8.70
  -3  -5  -5  105.19    4.50
  -3  -5  -5  100.09    4.60
  -3  -5  -5  103.39    3.50
  -3  -5  -5  101.89    8.10
   3   5   5   90.99    7.60
   3   5   5  109.09    3.80
   3   5   5  102.59    4.50
   3   5   5  107.19    4.40
  -4  -5  -5    0.80    0.40
  -4  -5  -5    0.80    1.20
  -4  -5  -5   -1.10    0.90
  -4  -5  -5    0.60    0.50
   4   5   5    0.10    0.20
   4   5   5    0.30    1.30
   4   5   5    0.10    0.40
   4   5   5    0.70    0.30
   4   5   5   -0.20    0.30
  -5  -5  -5   69.49    6.40
  -5  -5  -5   73.29    3.80
  -5  -5  -5   63.79    8.00
  -5  -5  -5   70.99    3.30
  -5  -5  -5   66.89    3.00
   5   5   5   71.89    3.80
   5   5   5   74.29    3.00
   5   5   5   73.99    3.80
   5   5   5   86.89    6.30
   5   5   5   71.59    3.20
  -6  -5  -5  256.57   13.80
  -6  -5  -5  274.17    9.60
  -6  -5  -5  273.47   25.20
  -6  -5  -5  269.37   10.30
  -6  -5  -5  265.17    9.20
   6   5   5  268.77    9.30
   6   5   5  262.47   10.40
   6   5   5  272.87    9.30
  -7  -5  -5    2.20    0.70
  -7  -5  -5   -1.70    1.80
  -7  -5  -5    2.40    0.50
  -7  -5  -5    0.70    1.30
  -8  -5  -5   12.70    4.60
  -8  -5  -5    8.30    1.50
   5  -6  -5   93.39    4.60
   5  -6  -5  103.39    5.20
  -5   6   5   95.39    5.70
  -5   6   5   95.79    5.00
  -5   6   5   96.39    4.60
   4  -6  -5   -0.10    0.50
   4  -6  -5   -0.30    0.60
   4  -6  -5    0.40    0.50
  -4   6   5    0.00    0.60
  -4   6   5    0.60    0.50
  -4   6   5    1.30    0.80
  -4   6   5   -0.10    0.40
   3  -6  -5  109.39    5.50
   3  -6  -5  116.59    4.90
   3  -6  -5  124.09   11.80
   3  -6  -5  120.29    5.80
  -3   6   5  115.79    5.80
  -3   6   5  116.29    4.90
  -3   6   5  119.39    6.10
  -3   6   5  101.99   10.70
   2  -6  -5 1236.08   39.00
   2  -6  -5 1163.78   37.90
   2  -6  -5 1180.58   36.90
   2  -6  -5 1155.48   38.30
   2  -6  -5 1135.19   45.30
  -2   6   5 1143.69   36.90
  -2   6   5 1133.59   38.00
  -2   6   5 1117.89   38.20
  -2   6   5 1027.90   46.90
   1  -6  -5   15.80    2.00
   1  -6  -5   18.70    2.70
   1  -6  -5   17.90    1.30
   1  -6  -5   18.90    4.40
  -1   6   5   20.60    1.40
  -1   6   5   21.10    1.90
  -1   6   5   14.00    1.70
  -1   6   5   11.70    3.60
   0  -6  -5  396.26   14.80
   0  -6  -5  382.26   13.20
   0  -6  -5  420.86   17.90
   0  -6  -5  375.26   20.20
   0  -6  -5  405.26   14.20
   0   6   5  336.07   20.30
   0   6   5  413.06   14.20
   0   6   5  400.16   14.20
   0   6   5  403.96   13.20
  -1  -6  -5  861.31   29.10
  -1  -6  -5  869.41   33.50
  -1  -6  -5  847.32   28.70
  -1  -6  -5  886.11   27.10
  -1  -6  -5  759.62   34.60
  -1  -6  -5  827.22   28.00
   1   6   5  855.11   28.20
   1   6   5  862.21   28.10
   1   6   5  834.42   27.10
  -2  -6  -5  188.48   12.20
  -2  -6  -5  186.58   12.50
  -2  -6  -5  195.98    6.60
  -2  -6  -5  182.18    7.80
  -2  -6  -5  194.68    7.50
   2   6   5  193.18    7.50
   2   6   5  178.78   12.70
   2   6   5  188.18    6.60
   2   6   5  191.38    6.70
   2   6   5  193.78    7.50
  -3  -6  -5   35.70    2.30
  -3  -6  -5   33.60    2.50
  -3  -6  -5   36.10    1.60
  -3  -6  -5   30.80    4.60
  -3  -6  -5   41.20    5.70
   3   6   5   35.70    1.60
   3   6   5   36.70    2.30
   3   6   5   35.40    2.30
   3   6   5   28.70    5.20
  -4  -6  -5    8.20    2.70
  -4  -6  -5    7.70    1.20
  -4  -6  -5    8.80    0.70
  -4  -6  -5    6.40    2.20
  -4  -6  -5    8.00    1.00
   4   6   5    6.10    1.10
   4   6   5    4.30    2.50
   4   6   5    8.90    0.70
  -5  -6  -5   43.20    2.80
  -5  -6  -5   41.40    7.20
  -5  -6  -5   45.20    2.50
  -5  -6  -5   37.40    5.00
   5   6   5   44.20    2.90
   5   6   5   41.60    2.40
   5   6   5   41.90    2.80
   5   6   5   46.70    5.00
   5   6   5   44.50    1.90
  -6  -6  -5    8.20    0.90
  -6  -6  -5    9.30    1.60
  -6  -6  -5    5.20    2.60
  -6  -6  -5    6.00    2.20
  -6  -6  -5    8.40    1.00
   6   6   5    6.50    1.30
   6   6   5    7.90    1.00
   6   6   5    7.70    0.80
   6   6   5   10.70    2.40
   6   6   5    7.00    1.30
  -7  -6  -5  112.39    7.30
  -7  -6  -5  116.59    4.90
  -7  -6  -5  121.49   11.90
  -7  -6  -5  111.99    4.50
  -7  -6  -5  112.29    5.60
   7   6   5  124.09    6.20
  -8  -6  -5   71.09    4.40
  -8  -6  -5   97.69    9.50
   4  -7  -5   10.50    1.40
   4  -7  -5    7.10    1.50
  -4   7   5    9.80    2.20
  -4   7   5   10.10    1.90
  -4   7   5    9.90    1.40
  -4   7   5   12.10    1.70
   3  -7  -5  109.09    5.70
   3  -7  -5  122.59   12.60
   3  -7  -5  115.39    6.10
   3  -7  -5  118.39    5.10
  -3   7   5  117.09    6.30
  -3   7   5  114.69    5.00
  -3   7   5  117.39    5.30
  -3   7   5  111.49    6.10
   2  -7  -5   11.30    3.70
   2  -7  -5   11.40    1.60
   2  -7  -5    8.50    1.50
   2  -7  -5   13.70    2.50
   2  -7  -5   10.00    1.10
  -2   7   5   11.60    1.20
  -2   7   5    8.60    1.40
  -2   7   5   13.00    3.90
   1  -7  -5  217.48   10.60
   1  -7  -5  199.48    9.00
   1  -7  -5  212.28   14.20
   1  -7  -5  209.08    7.60
   1  -7  -5  202.28    8.50
  -1   7   5  207.38    8.70
  -1   7   5  205.58    7.60
  -1   7   5  176.88   14.50
  -1   7   5  204.88    8.70
   0  -7  -5  725.83   27.40
   0  -7  -5  654.63   30.50
   0  -7  -5  666.33   23.10
   0  -7  -5  664.83   22.00
   0  -7  -5  707.93   25.30
   0   7   5  631.34   31.80
   0   7   5  668.53   23.10
   0   7   5  683.23   22.10
   0   7   5  650.23   23.20
  -1  -7  -5  561.94   20.50
  -1  -7  -5  557.44   26.90
  -1  -7  -5  590.24   18.60
  -1  -7  -5  564.64   19.70
  -1  -7  -5  588.24   25.00
   1   7   5  574.04   19.90
   1   7   5  510.15   27.30
   1   7   5  579.44   18.70
   1   7   5  564.94   19.70
  -2  -7  -5  152.18   10.90
  -2  -7  -5  143.89    6.90
  -2  -7  -5  137.09   10.90
  -2  -7  -5  139.59    5.30
  -2  -7  -5  148.79    6.30
   2   7   5  134.59   11.40
   2   7   5  154.18    5.40
   2   7   5  151.78    5.40
   2   7   5  141.99    6.80
  -3  -7  -5 2225.98   77.79
  -3  -7  -5 2156.48   76.99
  -3  -7  -5 2189.38   69.39
   3   7   5 2166.88   67.29
   3   7   5 2198.58   68.79
   3   7   5 2205.68   68.79
   3   7   5 1881.41   76.49
  -4  -7  -5    1.30    0.60
  -4  -7  -5    1.90    1.60
  -4  -7  -5    1.00    0.30
  -4  -7  -5    1.80    0.70
  -4  -7  -5    1.10    1.90
   4   7   5    1.30    0.60
   4   7   5    0.60    0.70
   4   7   5    1.80    1.90
  -5  -7  -5   81.69    3.00
  -5  -7  -5   75.99    7.30
  -5  -7  -5   94.49   10.00
  -5  -7  -5   82.19    4.00
   5   7   5   85.99    4.10
   5   7   5   65.69    6.90
   5   7   5   83.29    4.30
   5   7   5   84.49    4.50
  -6  -7  -5   26.90    2.40
  -6  -7  -5   19.20    4.50
  -6  -7  -5   28.40    4.00
   6   7   5   30.90    4.80
   6   7   5   25.70    2.30
   6   7   5   24.30    2.40
   6   7   5   29.10    2.10
  -7  -7  -5    2.60    1.40
  -7  -7  -5   -4.70    2.00
   7   7   5    0.30    0.70
  -8  -7  -5   39.70    3.00
  -8  -7  -5   33.60    6.40
  -8  -7  -5   41.30    2.90
  -4   8   5    9.00    2.00
  -4   8   5    8.70    1.30
   3  -8  -5  404.06   14.50
   3  -8  -5  422.36   15.90
  -3   8   5  406.46   14.70
  -3   8   5  390.76   16.20
  -3   8   5  407.86   14.50
  -3   8   5  403.86   16.10
   2  -8  -5   21.80    2.60
   2  -8  -5   22.60    2.30
   2  -8  -5   26.70    1.90
   2  -8  -5   22.80    3.70
   2  -8  -5   24.50    5.70
  -2   8   5   21.40    1.80
  -2   8   5   21.40    1.90
  -2   8   5   18.70    2.50
  -2   8   5   22.00    2.60
   1  -8  -5   27.70    5.90
   1  -8  -5   28.70    2.50
   1  -8  -5   28.40    2.90
   1  -8  -5   30.70    2.00
   1  -8  -5   28.60    4.00
  -1   8   5   27.40    6.10
  -1   8   5   25.00    2.60
  -1   8   5   28.80    2.00
  -1   8   5   26.90    2.60
   0  -8  -5   25.50    5.20
   0  -8  -5   29.60    4.20
   0  -8  -5   29.40    1.90
   0  -8  -5   29.20    2.90
   0  -8  -5   29.40    2.50
   0   8   5   29.40    2.20
   0   8   5   30.20    2.70
   0   8   5   29.00    2.50
   0   8   5   24.00    6.40
  -1  -8  -5   -0.70    1.50
  -1  -8  -5    1.00    1.90
  -1  -8  -5    1.00    0.50
   1   8   5    2.30    2.10
   1   8   5    0.80    0.40
   1   8   5    0.50    0.60
  -2  -8  -5  465.85   14.60
  -2  -8  -5  422.26   22.70
  -2  -8  -5  417.36   15.70
  -2  -8  -5  456.35   16.90
  -2  -8  -5  422.86   21.60
   2   8   5  404.26   23.80
   2   8   5  448.56   16.10
   2   8   5  451.95   14.60
   2   8   5  427.36   15.80
  -3  -8  -5  289.67   17.40
  -3  -8  -5  281.77   17.30
  -3  -8  -5  290.67   11.20
  -3  -8  -5  290.17    9.90
  -3  -8  -5  289.37   11.90
   3   8   5  291.87    9.60
   3   8   5  304.77   11.20
   3   8   5  297.47   11.40
  -4  -8  -5  412.56   13.30
  -4  -8  -5  406.26   14.60
  -4  -8  -5  418.06   15.40
  -4  -8  -5  416.16   22.70
  -4  -8  -5  419.36   21.40
   4   8   5  412.76   14.80
   4   8   5  349.07   21.00
   4   8   5  389.86   14.70
  -5  -8  -5  426.56   13.50
  -5  -8  -5  423.76   21.10
  -5  -8  -5  428.96   24.00
  -5  -8  -5  427.96   15.80
   5   8   5  362.46   20.50
   5   8   5  419.76   15.40
   5   8   5  411.96   15.20
  -6  -8  -5  124.19    9.40
  -6  -8  -5  124.89   12.60
  -6  -8  -5  126.29    6.40
   6   8   5  124.39    9.70
   6   8   5  133.79    6.30
   6   8   5  132.19    6.50
  -7  -8  -5   19.80    2.30
  -7  -8  -5   24.90    3.60
  -7  -8  -5   24.10    5.40
   7   8   5   27.70    4.20
   7   8   5   15.50    2.00
   7   8   5   19.20    2.60
   2  -9  -5   41.10    2.70
   2  -9  -5   43.20    3.80
   2  -9  -5   42.20    3.40
  -2   9   5   40.70    3.80
  -2   9   5   40.30    2.70
  -2   9   5   42.00    2.80
  -2   9   5   40.00    3.60
   1  -9  -5  127.39    6.60
   1  -9  -5  146.09    9.10
   1  -9  -5  132.89   11.70
   1  -9  -5  130.79    7.30
   1  -9  -5  140.99    5.70
  -1   9   5  127.59    9.20
  -1   9   5  126.89    5.70
  -1   9   5  134.99    5.70
  -1   9   5  132.89    7.20
  -1   9   5  132.59   12.90
   0  -9  -5   98.59    6.30
   0  -9  -5  116.29    8.90
   0  -9  -5  111.19    5.70
   0  -9  -5  110.89    4.70
   0   9   5  102.99    5.60
   0   9   5   82.59   10.80
   0   9   5  107.29    4.60
   0   9   5  107.89    6.10
   0   9   5  102.49    4.70
  -1  -9  -5   21.20    2.20
  -1  -9  -5   26.00    5.60
  -1  -9  -5   18.50    3.80
  -1  -9  -5   24.20    1.70
  -1  -9  -5   28.20    3.10
   1   9   5   23.50    1.60
   1   9   5   22.80    2.30
   1   9   5   19.30    2.40
   1   9   5   21.60    1.70
   1   9   5   15.10    4.50
  -2  -9  -5    0.30    0.70
  -2  -9  -5    0.50    0.60
  -2  -9  -5    1.00    1.40
  -2  -9  -5    1.00    2.30
  -2  -9  -5    0.90    0.40
   2   9   5    2.00    1.00
   2   9   5    2.00    0.50
   2   9   5    1.30    0.50
   2   9   5    1.00    0.80
   2   9   5    0.40    2.00
  -3  -9  -5   53.59    6.70
  -3  -9  -5   54.29    2.50
  -3  -9  -5   52.69    4.00
  -3  -9  -5   49.10    6.90
   3   9   5   54.69    3.60
   3   9   5   42.60    8.10
  -4  -9  -5  114.09    9.90
  -4  -9  -5  106.59   10.30
  -4  -9  -5  102.59    4.10
  -4  -9  -5  112.89    6.20
   4   9   5   80.29    9.60
   4   9   5  108.49    5.40
  -5  -9  -5  215.08   15.90
  -5  -9  -5  214.28    9.40
  -5  -9  -5  213.68   13.80
   5   9   5  167.38   14.10
   5   9   5  202.18    8.80
   5   9   5  190.88    8.50
  -6  -9  -5   23.20    6.10
  -6  -9  -5   22.70    2.60
  -6  -9  -5   20.20    3.80
   6   9   5   17.60    4.40
   6   9   5   23.10    2.60
   6   9   5   14.60    2.10
  -7  -9  -5  144.59   14.50
  -7  -9  -5  147.79    9.50
  -7  -9  -5  140.39    7.20
   7   9   5  132.79    8.10
   7   9   5  141.79   10.10
   7   9   5  124.69    6.80
   1 -10  -5   41.40    4.30
   1 -10  -5   39.20    2.60
   1 -10  -5   37.90    3.40
  -1  10   5   36.20    4.00
  -1  10   5   38.70    4.00
   0 -10  -5   12.30    2.80
   0  10   5    7.10    2.00
   0  10   5    5.80    1.00
   0  10   5    1.60    3.20
   0  10   5    5.10    1.20
  -1 -10  -5   53.09    3.00
  -1 -10  -5   71.39    7.50
  -1 -10  -5   71.69    8.70
   1  10   5   54.99    9.60
   1  10   5   63.89    4.20
  -2 -10  -5   12.30    1.10
  -2 -10  -5   15.80    3.90
  -2 -10  -5    7.20    3.40
   2  10   5    7.80    4.70
  -3 -10  -5    4.50    1.60
  -3 -10  -5    4.10    0.70
  -3 -10  -5    6.50    2.70
  -3 -10  -5    5.00    2.50
   3  10   5    5.50    1.50
  -4 -10  -5   11.20    2.10
  -4 -10  -5   16.00    4.20
  -4 -10  -5   10.50    4.10
   4  10   5   14.40    3.60
  -5 -10  -5    1.10    1.20
   5  10   5    2.20    1.20
   5  10   5    0.90    1.10
   5  10   5    3.70    3.70
  -6 -10  -5    0.10    1.70
  -6 -10  -5   -2.10    0.70
  -6 -10  -5   -3.20    2.10
   6  10   5   -0.60    1.10
  -2 -11  -5    8.20    3.10
  -2 -11  -5    9.40    4.20
   2  11   5    2.10    3.80
  -3 -11  -5    2.80    2.30
   4   9  -6   31.90    3.00
  -4  -9   6   35.10    4.20
  -4  -9   6   28.10    2.80
  -4  -9   6   25.10    5.50
  -4  -9   6   34.50    3.30
   3   9  -6   24.50    3.10
  -3  -9   6   30.60    2.30
  -3  -9   6   32.70    6.10
  -3  -9   6   31.10    5.70
  -3  -9   6   39.40    3.80
   2   9  -6   19.50    4.90
   2   9  -6   19.50    6.10
   2   9  -6   26.70    2.80
  -2  -9   6   27.70    6.10
  -2  -9   6   31.20    3.30
  -2  -9   6   28.40    3.50
  -2  -9   6   22.10    2.10
   1   9  -6  108.19   11.40
   1   9  -6  115.79    6.00
  -1  -9   6  112.99    7.20
  -1  -9   6  117.79    7.70
  -1  -9   6  111.19    5.30
   0   9  -6   -2.60    2.20
   0   9  -6    0.60    1.50
   0   9  -6   -0.70    2.20
   0   9  -6   -0.30    0.80
   0  -9   6    0.10    1.20
   0  -9   6    1.70    1.10
   0  -9   6    1.30    3.30
  -1   9  -6   69.69   14.00
   1  -9   6   96.29    7.30
   1  -9   6   91.09    9.90
   5   8  -6   12.50    2.10
   5   8  -6    9.60    4.40
   5   8  -6   12.90    3.60
  -5  -8   6   17.90    2.00
  -5  -8   6   10.40    2.20
  -5  -8   6   15.80    3.30
   4   8  -6   54.69    6.60
   4   8  -6   64.29    9.20
   4   8  -6   58.09    4.40
  -4  -8   6   61.29    4.30
  -4  -8   6   77.09    8.10
  -4  -8   6   56.69    5.10
   3   8  -6   -0.60    2.20
   3   8  -6    1.00    0.90
  -3  -8   6   -1.30    1.80
  -3  -8   6    1.50    0.80
  -3  -8   6    3.20    1.20
  -3  -8   6    2.40    0.80
   2   8  -6   15.80    3.90
   2   8  -6   19.70    2.30
   2   8  -6   21.00    2.30
   2   8  -6   25.80    5.70
  -2  -8   6   21.60    5.00
  -2  -8   6   24.80    1.90
  -2  -8   6   28.10    3.20
  -2  -8   6   27.70    3.20
   1   8  -6   32.70    2.80
   1   8  -6   44.70    6.30
   1   8  -6   35.90    6.30
   1   8  -6   38.40    2.80
   1   8  -6   39.10    4.10
  -1  -8   6   38.30    3.90
  -1  -8   6   34.00    2.40
  -1  -8   6   33.70    6.10
  -1  -8   6   36.00    3.70
   0   8  -6   25.20    1.80
   0   8  -6   22.50    4.20
   0   8  -6   24.60    2.50
   0   8  -6   30.00    3.90
   0   8  -6   18.10    4.50
   0   8  -6   25.90    2.40
   0  -8   6   25.50    3.00
   0  -8   6   25.20    2.10
   0  -8   6   27.30    3.50
   0  -8   6   19.30    4.70
  -1   8  -6    5.60    1.10
  -1   8  -6    7.90    1.20
  -1   8  -6    7.80    1.70
  -1   8  -6    6.80    3.00
  -1   8  -6    6.20    2.10
   1  -8   6    9.10    1.30
   1  -8   6   11.40    2.00
   1  -8   6   13.10    4.00
   1  -8   6    8.10    2.00
   1  -8   6   11.50    2.10
  -2   8  -6   89.59    8.90
  -2   8  -6   94.69    4.30
  -2   8  -6   82.29    5.50
  -2   8  -6   85.79    7.00
   2  -8   6  101.39    7.00
   2  -8   6   92.89    4.60
   2  -8   6   88.89    5.60
   2  -8   6   92.09    9.80
  -3   8  -6   16.60    1.80
  -3   8  -6    7.90    2.90
  -3   8  -6   14.00    2.40
  -3   8  -6    6.70    3.80
   3  -8   6   13.20    2.40
   6   7  -6    9.40    3.50
  -6  -7   6    2.60    1.40
  -6  -7   6    0.50    1.30
  -6  -7   6    3.20    0.90
   5   7  -6   13.40    3.40
   5   7  -6    6.20    3.10
  -5  -7   6    8.50    1.40
  -5  -7   6    6.10    1.70
  -5  -7   6    6.40    2.70
   4   7  -6  196.78   15.50
   4   7  -6  196.48    9.20
   4   7  -6  181.18   12.00
  -4  -7   6  211.18   13.50
  -4  -7   6  208.28   10.30
  -4  -7   6  206.58    8.90
   3   7  -6    2.20    0.80
   3   7  -6   -1.10    2.20
   3   7  -6    4.60    2.40
   3   7  -6    4.40    0.70
  -3  -7   6    7.20    1.60
  -3  -7   6    4.20    1.80
   2   7  -6    0.60    1.10
   2   7  -6    1.00    0.70
   2   7  -6    1.60    1.40
   2   7  -6    2.00    1.90
   2   7  -6    1.20    0.60
  -2  -7   6    1.90    0.90
  -2  -7   6   -0.80    1.20
  -2  -7   6    1.60    0.40
  -2  -7   6    1.60    1.00
  -2  -7   6    2.10    0.90
  -2  -7   6    2.10    0.70
   1   7  -6   -1.10    0.70
   1   7  -6   -1.50    1.10
   1   7  -6    1.40    0.70
   1   7  -6    0.50    0.40
   1   7  -6    0.40    1.20
  -1  -7   6    0.60    0.60
  -1  -7   6    3.30    1.20
  -1  -7   6    0.50    0.30
  -1  -7   6    0.60    0.70
  -1  -7   6    1.40    0.60
  -1  -7   6    0.40    1.40
   0   7  -6    5.50    0.90
   0   7  -6    3.40    2.90
   0   7  -6    8.10    2.80
   0   7  -6    4.10    1.70
   0   7  -6    3.90    0.90
   0   7  -6    3.60    1.00
   0  -7   6    4.90    2.00
   0  -7   6    4.70    0.80
   0  -7   6    3.00    1.10
   0  -7   6    4.10    0.80
   0  -7   6    3.10    1.10
  -1   7  -6   64.49    7.00
  -1   7  -6   61.49    3.40
  -1   7  -6   66.99    5.60
  -1   7  -6   62.39    3.10
  -1   7  -6   46.10    6.40
  -1   7  -6   62.29    4.10
   1  -7   6   66.79    4.50
   1  -7   6   63.49    3.70
   1  -7   6   73.19    5.40
   1  -7   6   63.29    4.80
   1  -7   6   58.59    7.20
   1  -7   6   61.19    3.30
  -2   7  -6   -0.30    1.70
  -2   7  -6    1.70    0.60
  -2   7  -6   -2.80    1.90
  -2   7  -6   -2.10    1.00
   2  -7   6    0.30    0.80
   2  -7   6    1.60    0.80
   2  -7   6    1.70    0.70
   2  -7   6   -1.20    1.50
  -3   7  -6  120.09    8.30
  -3   7  -6  122.49    5.20
  -3   7  -6  104.79    9.80
   3  -7   6  117.69    6.50
   3  -7   6  111.59    6.20
  -4   7  -6   45.90    5.30
  -4   7  -6   49.20    3.10
   4  -7   6   48.10    3.80
   4  -7   6   48.80    3.00
  -7  -6   6    7.80    1.80
  -7  -6   6    9.60    1.30
   6   6  -6    4.70    3.10
  -6  -6   6    8.80    2.00
  -6  -6   6    8.10    2.60
  -6  -6   6    9.90    1.10
   5   6  -6  237.68   16.90
   5   6  -6  242.48   13.00
  -5  -6   6  249.38    9.70
  -5  -6   6  264.47   11.80
  -5  -6   6  269.97   14.90
   4   6  -6    0.20    0.50
   4   6  -6    1.90    1.50
   4   6  -6    0.20    1.10
   4   6  -6   -1.90    1.70
  -4  -6   6   -1.00    0.50
  -4  -6   6   -0.80    1.00
  -4  -6   6   -0.10    0.20
  -4  -6   6   -0.10    0.50
  -4  -6   6    0.20    0.50
   3   6  -6   25.30    3.30
   3   6  -6   33.40    4.30
   3   6  -6   24.10    4.60
   3   6  -6   32.30    1.60
   3   6  -6   32.20    2.80
  -3  -6   6   32.60    4.80
  -3  -6   6   33.60    3.30
  -3  -6   6   33.60    2.70
  -3  -6   6   37.00    2.80
  -3  -6   6   34.90    1.60
   2   6  -6  408.06   19.80
   2   6  -6  449.95   16.20
   2   6  -6  448.86   18.00
   2   6  -6  450.45   22.30
   2   6  -6  435.26   14.70
  -2  -6   6  451.35   14.50
  -2  -6   6  434.26   18.70
  -2  -6   6  434.36   28.20
  -2  -6   6  462.25   17.60
   1   6  -6  135.89    9.50
   1   6  -6  126.19   10.00
   1   6  -6  132.29    6.00
   1   6  -6  141.29    8.00
   1   6  -6  138.29    5.70
   1   6  -6  129.19    5.20
  -1  -6   6  144.49    7.30
  -1  -6   6  138.19    5.10
  -1  -6   6  131.99    6.60
  -1  -6   6  145.29    7.20
  -1  -6   6  137.49    5.60
   0   6  -6   97.29    4.60
   0   6  -6  102.89    8.20
   0   6  -6   94.89    6.40
   0   6  -6  103.29    9.90
   0   6  -6   95.49    4.10
   0   6  -6  100.99    5.00
   0  -6   6  100.19    5.60
   0  -6   6  101.19    4.10
   0  -6   6  110.89    6.30
   0  -6   6   96.19    5.40
   0  -6   6   92.09    9.90
   0  -6   6   94.39    4.30
  -1   6  -6   12.70    1.40
  -1   6  -6    9.80    2.90
  -1   6  -6   13.70    1.20
  -1   6  -6   12.40    3.20
  -1   6  -6   16.00    3.00
   1  -6   6   11.90    2.30
   1  -6   6   13.40    3.30
   1  -6   6   13.10    1.90
   1  -6   6   15.90    1.40
   1  -6   6   11.60    1.20
   1  -6   6   14.90    2.10
  -2   6  -6    5.00    0.80
  -2   6  -6    3.80    1.80
  -2   6  -6    9.00    2.50
  -2   6  -6    3.00    1.70
   2  -6   6    6.00    2.60
   2  -6   6    7.50    2.00
   2  -6   6    5.80    1.20
   2  -6   6    5.00    0.80
   2  -6   6    5.90    0.90
   2  -6   6    4.60    1.30
  -3   6  -6   63.79    5.50
  -3   6  -6   54.99    6.00
  -3   6  -6   64.39    7.20
  -3   6  -6   64.59    3.30
   3  -6   6   61.99    5.00
   3  -6   6   67.09    3.40
   3  -6   6   60.99    3.50
   3  -6   6   66.69    3.60
   3  -6   6   66.49    4.40
  -4   6  -6   91.89    7.00
  -4   6  -6  100.79    7.90
  -4   6  -6   97.99    4.60
   4  -6   6   97.99    4.50
   4  -6   6   96.29    5.60
  -5   6  -6   46.60    6.20
  -5   6  -6   50.49    5.50
  -5   6  -6   58.69    3.50
   5  -6   6   58.99    3.20
   5  -6   6   47.40    4.00
  -7  -5   6    2.90    0.60
  -7  -5   6    1.40    1.00
  -7  -5   6    1.80    1.30
  -6  -5   6    0.10    0.30
  -6  -5   6    0.20    0.70
   5   5  -6   51.49    7.00
   5   5  -6   55.69    5.60
   5   5  -6   51.89    4.60
  -5  -5   6   56.09    2.50
  -5  -5   6   62.39    4.50
  -5  -5   6   56.99    3.10
  -5  -5   6   58.29    3.00
  -5  -5   6   54.99    5.80
   4   5  -6   78.19    5.80
   4   5  -6   76.19    8.00
  -4  -5   6   81.49    4.10
  -4  -5   6   87.39    3.30
  -4  -5   6   75.19    6.70
  -4  -5   6   85.69    4.30
  -4  -5   6   78.69    5.20
   3   5  -6  415.06   24.50
   3   5  -6  385.36   17.30
   3   5  -6  392.26   15.00
  -3  -5   6  428.06   19.30
  -3  -5   6  400.46   14.80
  -3  -5   6  419.46   15.00
  -3  -5   6  397.66   15.80
  -3  -5   6  412.56   13.30
   2   5  -6  143.19   11.80
   2   5  -6  145.69    7.90
   2   5  -6  146.99    5.30
   2   5  -6  150.18   10.40
   2   5  -6  146.99    6.60
  -2  -5   6  152.28    7.40
  -2  -5   6  151.08   10.00
  -2  -5   6  155.78    7.00
  -2  -5   6  150.58    5.40
  -2  -5   6  156.08    7.00
   1   5  -6   27.00    4.00
   1   5  -6   31.10    1.80
   1   5  -6   37.10    2.10
   1   5  -6   30.30    3.60
   1   5  -6   33.30    2.40
   1   5  -6   33.20    3.40
  -1  -5   6   34.30    2.90
  -1  -5   6   30.90    4.40
  -1  -5   6   33.40    2.80
  -1  -5   6   31.90    1.70
  -1  -5   6   32.20    2.90
   0   5  -6 2405.16   75.89
   0   5  -6 2321.17   75.29
   0   5  -6 2393.16   78.69
   0   5  -6 2269.57   80.49
   0   5  -6 2400.76   83.39
   0  -5   6 2477.95   77.79
   0  -5   6 2453.95   82.69
   0  -5   6 2390.66   75.69
   0  -5   6 2432.06   77.19
   0  -5   6 2371.56   77.19
  -1   5  -6   56.39    2.70
  -1   5  -6   59.79    5.70
  -1   5  -6   55.69    4.60
  -1   5  -6   57.79    5.80
  -1   5  -6   57.19    2.90
   1  -5   6   54.49    3.10
   1  -5   6   58.39    3.90
   1  -5   6   59.39    4.30
   1  -5   6   60.59    6.40
   1  -5   6   58.19    3.60
   1  -5   6   53.19    2.80
  -2   5  -6    4.50    1.50
  -2   5  -6    5.70    0.80
  -2   5  -6    2.90    1.60
  -2   5  -6    9.40    2.70
   2  -5   6    5.00    0.70
   2  -5   6    6.80    1.60
   2  -5   6    6.20    1.00
   2  -5   6    5.20    1.20
   2  -5   6    5.60    1.10
  -3   5  -6   29.50    3.80
  -3   5  -6   34.80    3.80
  -3   5  -6   31.20    2.50
  -3   5  -6   32.50    4.60
   3  -5   6   29.30    2.80
   3  -5   6   33.10    2.20
   3  -5   6   34.40    3.30
   3  -5   6   31.00    2.00
   3  -5   6   32.60    2.20
  -4   5  -6   49.70    2.90
  -4   5  -6   40.70    4.50
  -4   5  -6   44.00    5.20
  -4   5  -6   50.39    6.10
   4  -5   6   54.69    3.20
   4  -5   6   54.29    3.80
   4  -5   6   50.69    2.80
   4  -5   6   56.49    4.50
  -5   5  -6  116.59    7.90
  -5   5  -6  113.29    5.20
  -5   5  -6  108.19    8.40
   5  -5   6  111.59    4.90
   5  -5   6  112.79    6.80
  -6   5  -6   35.70    2.70
  -6   5  -6   35.70    4.60
   6  -5   6   42.30    3.00
  -7  -4   6   -0.60    0.70
  -7  -4   6    0.10    0.50
  -7  -4   6   -1.70    0.60
  -6  -4   6   55.99    2.50
  -6  -4   6   58.29    5.30
  -6  -4   6   58.09    3.90
  -6  -4   6   63.29    3.10
  -6  -4   6   59.69    4.30
  -6  -4   6   54.59    2.70
   5   4  -6    0.40    1.10
   5   4  -6    0.00    1.60
   5   4  -6    1.10    0.90
  -5  -4   6    0.20    0.30
  -5  -4   6   -0.40    0.50
  -5  -4   6   -0.50    0.30
  -5  -4   6    0.80    0.80
  -5  -4   6    0.10    0.80
   4   4  -6   55.79    6.30
   4   4  -6   66.19    5.60
   4   4  -6   59.19    4.20
  -4  -4   6   54.89    2.60
  -4  -4   6   56.59    4.00
  -4  -4   6   57.89    3.00
  -4  -4   6   57.89    3.50
  -4  -4   6   56.59    5.40
  -4  -4   6   57.39    3.30
   3   4  -6  187.68   11.60
   3   4  -6  194.08    9.30
  -3  -4   6  203.28    8.80
  -3  -4   6  187.18    8.00
  -3  -4   6  189.98    7.70
  -3  -4   6  195.08   10.90
  -3  -4   6  193.28    6.80
   2   4  -6    2.00    1.20
   2   4  -6    2.10    0.30
   2   4  -6    2.20    1.00
   2   4  -6    2.80    1.00
   2   4  -6    1.90    0.70
  -2  -4   6    2.20    0.40
  -2  -4   6    1.40    0.60
  -2  -4   6    2.50    1.40
  -2  -4   6    2.50    0.90
  -2  -4   6    2.40    0.70
   1   4  -6  503.05   21.10
   1   4  -6  492.35   17.20
   1   4  -6  490.35   16.60
   1   4  -6  496.05   19.60
   1   4  -6  485.65   19.10
  -1  -4   6  520.95   21.80
  -1  -4   6  515.25   18.00
  -1  -4   6  510.25   16.40
  -1  -4   6  510.45   18.20
   0   4  -6   72.39    3.40
   0   4  -6   78.69    5.50
   0   4  -6   69.59    4.90
   0   4  -6   69.59    3.10
   0   4  -6   72.89    5.90
   0  -4   6   80.49    4.20
   0  -4   6   74.19    3.10
   0  -4   6   72.99    4.30
   0  -4   6   77.09    4.40
   0  -4   6   72.49    6.50
  -1   4  -6  660.73   21.80
  -1   4  -6  689.13   26.30
  -1   4  -6  670.03   24.70
  -1   4  -6  658.23   21.80
  -1   4  -6  664.43   25.70
   1  -4   6  690.23   23.80
   1  -4   6  657.33   23.50
   1  -4   6  647.34   21.80
   1  -4   6  670.83   21.90
   1  -4   6  662.63   27.70
   1  -4   6  683.13   22.80
  -2   4  -6  700.43   23.10
  -2   4  -6  705.73   27.60
  -2   4  -6  691.03   26.00
  -2   4  -6  702.63   27.60
   2  -4   6  703.03   23.10
   2  -4   6  729.33   25.20
   2  -4   6  721.53   23.70
   2  -4   6  703.33   23.30
   2  -4   6  707.03   24.80
  -3   4  -6  694.93   29.00
  -3   4  -6  739.63   27.30
  -3   4  -6  717.63   24.10
  -3   4  -6  724.63   34.40
   3  -4   6  768.22   26.30
   3  -4   6  729.83   24.00
   3  -4   6  720.83   25.70
   3  -4   6  737.23   24.80
   3  -4   6  770.62   24.10
  -4   4  -6    0.10    0.40
  -4   4  -6   -0.70    0.90
  -4   4  -6    0.10    1.20
   4  -4   6   -0.50    0.30
   4  -4   6   -0.20    0.30
   4  -4   6    0.30    0.60
   4  -4   6    0.00    0.60
  -5   4  -6  260.87   13.90
  -5   4  -6  244.38    9.40
  -5   4  -6  250.37   12.40
   5  -4   6  253.67    9.90
   5  -4   6  250.17    9.10
   5  -4   6  247.08   10.40
  -6   4  -6   37.00    2.60
  -6   4  -6   32.30    4.60
  -6   4  -6   36.80    4.20
   6  -4   6   35.10    2.30
   6  -4   6   38.70    3.10
  -7  -3   6   19.20    2.40
  -7  -3   6   24.90    1.80
  -6  -3   6  173.18    6.00
  -6  -3   6  166.88    6.70
  -6  -3   6  172.28    6.30
  -6  -3   6  169.08    9.50
  -6  -3   6  171.48    8.00
  -6  -3   6  177.98    8.10
   5   3  -6  125.79    5.90
   5   3  -6  110.09    6.90
   5   3  -6  121.79    9.10
  -5  -3   6  123.79    4.80
  -5  -3   6  126.79    7.80
  -5  -3   6  132.79    6.20
  -5  -3   6  125.79    5.40
  -5  -3   6  117.49    6.20
   4   3  -6   10.50    2.50
   4   3  -6    5.90    2.00
   4   3  -6   10.70    1.50
  -4  -3   6    9.30    1.60
  -4  -3   6    7.30    1.30
  -4  -3   6    7.30    1.30
  -4  -3   6    8.90    2.20
  -4  -3   6   11.80    1.10
   3   3  -6    8.80    1.50
   3   3  -6    6.30    2.00
   3   3  -6    8.30    2.30
  -3  -3   6    7.70    0.80
  -3  -3   6    9.50    1.00
  -3  -3   6    5.50    0.90
  -3  -3   6    4.80    1.70
  -3  -3   6    4.20    1.00
  -3  -3   6    6.80    1.20
   2   3  -6   41.00    4.20
   2   3  -6   44.80    4.70
   2   3  -6   38.50    3.00
  -2  -3   6   34.20    2.20
  -2  -3   6   36.40    2.30
  -2  -3   6   37.20    2.80
  -2  -3   6   31.90    2.60
  -2  -3   6   33.10    1.80
  -2  -3   6   35.70    4.00
   1   3  -6  143.79    5.80
   1   3  -6  136.29    8.00
   1   3  -6  147.39    7.10
   1   3  -6  122.29    6.90
  -1  -3   6  140.79    6.10
  -1  -3   6  142.49    6.60
  -1  -3   6  148.39    5.20
  -1  -3   6  150.58    6.40
  -1  -3   6  157.78    9.00
   0   3  -6  147.39    7.60
   0   3  -6  157.48    7.60
   0   3  -6  154.08    5.90
   0   3  -6  153.28    5.70
   0   3  -6  153.28    8.40
   0  -3   6  153.38    5.60
   0  -3   6  150.48    9.30
   0  -3   6  156.38    6.70
   0  -3   6  146.59    7.00
   0  -3   6  167.18    6.70
  -1   3  -6  366.36   12.30
  -1   3  -6  343.77   14.30
  -1   3  -6  337.17   15.50
  -1   3  -6  357.66   12.00
  -1   3  -6  356.06   14.50
   1  -3   6  355.26   12.00
   1  -3   6  349.87   13.50
   1  -3   6  353.56   12.00
   1  -3   6  359.56   12.70
   1  -3   6  362.16   13.40
  -2   3  -6  115.09    7.80
  -2   3  -6  124.99    6.90
  -2   3  -6  127.09    7.20
  -2   3  -6  118.59    4.80
   2  -3   6  127.59    4.80
   2  -3   6  123.89    6.10
   2  -3   6  124.89    6.10
   2  -3   6  126.09    4.90
   2  -3   6  127.49    5.10
  -3   3  -6  136.49    8.20
  -3   3  -6  132.89    5.50
  -3   3  -6  136.69    8.90
  -3   3  -6  139.89    7.70
   3  -3   6  148.59    6.80
   3  -3   6  148.49    7.00
   3  -3   6  148.19    5.40
   3  -3   6  144.79    5.40
   3  -3   6  144.79    5.70
  -4   3  -6  242.88   12.60
  -4   3  -6  238.48   13.10
  -4   3  -6  240.88   11.40
  -4   3  -6  245.98    9.00
   4  -3   6  259.27   10.40
   4  -3   6  243.28   10.10
   4  -3   6  246.38    9.20
   4  -3   6  237.78    8.60
  -5   3  -6  441.86   15.20
  -5   3  -6  449.26   20.20
  -5   3  -6  412.46   19.90
  -5   3  -6  430.36   18.10
   5  -3   6  435.96   15.50
   5  -3   6  435.46   16.20
   5  -3   6  455.45   16.60
  -6   3  -6   62.09    6.40
  -6   3  -6   70.69    5.60
  -6   3  -6   59.89    3.50
   6  -3   6   68.89    3.20
   6  -3   6   64.99    4.00
   7  -3   6   18.90    2.10
   7  -3   6   23.10    1.90
  -8  -2   6    1.30    1.20
  -7  -2   6   53.49    4.10
  -7  -2   6   48.30    2.90
  -7  -2   6   49.30    3.80
  -7  -2   6   51.19    2.80
  -6  -2   6    0.10    0.30
  -6  -2   6   -0.70    0.60
  -6  -2   6    0.00    0.20
  -6  -2   6    0.00    0.30
  -6  -2   6   -0.10    0.20
  -6  -2   6   -0.90    0.70
  -6  -2   6    0.00    0.40
  -6  -2   6   -0.10    0.60
   5   2  -6    5.00    1.50
  -5  -2   6    6.40    1.50
  -5  -2   6    7.10    1.40
  -5  -2   6    6.20    0.90
  -5  -2   6    4.20    1.10
  -5  -2   6    7.60    1.20
  -5  -2   6    6.80    0.80
   4   2  -6  171.98    6.90
   4   2  -6  170.48    8.10
   4   2  -6  147.69    9.50
   4   2  -6  157.18    9.60
  -4  -2   6  170.18    6.30
  -4  -2   6  166.58    7.40
  -4  -2   6  171.28    7.40
  -4  -2   6  172.68    8.80
  -4  -2   6  176.78    7.30
   3   2  -6  166.08    9.40
   3   2  -6  155.58    8.90
   3   2  -6  160.78    6.70
   3   2  -6  152.98    7.40
  -3  -2   6  163.88    6.80
  -3  -2   6  165.88    7.10
  -3  -2   6  158.18    7.10
  -3  -2   6  166.38    8.70
  -3  -2   6  165.38    6.20
   2   2  -6   18.50    2.00
   2   2  -6   15.20    1.60
   2   2  -6   23.80    3.30
   2   2  -6   20.90    2.60
  -2  -2   6   16.20    1.20
  -2  -2   6   17.70    1.50
  -2  -2   6   17.50    1.70
  -2  -2   6   17.50    1.90
  -2  -2   6   18.30    2.70
  -2  -2   6   18.10    1.50
   1   2  -6  311.67   11.80
   1   2  -6  320.77   10.10
   1   2  -6  321.67   11.90
   1   2  -6  307.47   13.20
  -1  -2   6  306.17   12.10
  -1  -2   6  318.87   14.10
  -1  -2   6  325.77   10.90
  -1  -2   6  306.37   10.50
  -1  -2   6  312.77   11.50
  -1  -2   6  305.17   11.20
   0   2  -6  290.87   10.80
   0   2  -6  282.37   11.10
   0   2  -6  273.97   12.60
   0   2  -6  297.27    9.80
   0   2  -6  278.67    9.80
   0  -2   6  289.77   10.60
   0  -2   6  273.87    9.60
   0  -2   6  288.87   11.30
   0  -2   6  294.57   10.50
   0  -2   6  282.27   13.40
  -1   2  -6  198.98    8.60
  -1   2  -6  198.88    7.80
  -1   2  -6  203.18    6.90
  -1   2  -6  193.88    7.10
  -1   2  -6  205.78   10.40
  -1   2  -6  175.18    8.80
   1  -2   6  197.18    8.50
   1  -2   6  209.28    8.10
   1  -2   6  210.38    7.50
   1  -2   6  201.88    7.00
  -2   2  -6    2.20    0.80
  -2   2  -6    1.50    0.90
  -2   2  -6    3.20    0.60
  -2   2  -6    2.00    0.30
  -2   2  -6    1.50    1.20
   2  -2   6    2.30    0.40
   2  -2   6    3.00    0.60
   2  -2   6    1.90    0.60
   2  -2   6    2.30    0.90
   2  -2   6    2.70    0.50
  -3   2  -6  136.49    7.30
  -3   2  -6  132.69    7.20
  -3   2  -6  131.49    5.30
  -3   2  -6  128.99    8.50
   3  -2   6  142.69    6.60
   3  -2   6  144.19    5.20
   3  -2   6  141.39    5.50
   3  -2   6  146.79    6.30
   3  -2   6  136.09    5.10
  -4   2  -6  133.19    9.10
  -4   2  -6  140.59    7.70
  -4   2  -6  144.29    5.70
  -4   2  -6  143.89    8.10
   4  -2   6  142.79    5.30
   4  -2   6  153.58    6.70
   4  -2   6  146.59    6.70
   4  -2   6  146.39    5.90
  -5   2  -6   40.70    5.40
  -5   2  -6   36.40    2.40
  -5   2  -6   31.90    3.70
  -5   2  -6   28.70    5.30
   5  -2   6   36.10    2.80
   5  -2   6   36.50    1.90
   5  -2   6   37.90    2.50
   5  -2   6   40.20    2.90
  -6   2  -6   20.60    2.80
  -6   2  -6   21.80    1.60
  -6   2  -6   16.30    3.70
  -6   2  -6   20.80    1.80
   6  -2   6   21.00    2.10
   6  -2   6   21.80    1.50
   6  -2   6   19.70    1.90
  -7   2  -6  431.26   21.20
  -7   2  -6  450.15   15.80
   7  -2   6  452.05   16.30
   7  -2   6  437.96   15.00
  -7  -1   6    1.80    0.90
  -7  -1   6    0.10    0.70
  -7  -1   6    0.80    0.50
  -7  -1   6    0.00    0.50
  -6  -1   6   10.30    1.20
  -6  -1   6    9.90    1.60
  -6  -1   6   13.00    1.40
  -6  -1   6   11.60    1.00
  -6  -1   6   11.00    1.20
  -6  -1   6    8.30    1.60
  -6  -1   6   11.40    0.90
   5   1  -6   69.39    5.20
   5   1  -6   82.89    5.10
  -5  -1   6   84.29    4.90
  -5  -1   6   78.79    4.50
  -5  -1   6   87.29    5.60
  -5  -1   6   90.39    3.30
  -5  -1   6   85.19    4.90
  -5  -1   6   84.39    3.70
  -5  -1   6   83.29    3.40
   4   1  -6   52.09    4.90
   4   1  -6   65.99    3.20
   4   1  -6   69.09    4.20
   4   1  -6   65.39    5.00
  -4  -1   6   65.59    4.00
  -4  -1   6   64.49    2.40
  -4  -1   6   62.79    3.70
  -4  -1   6   65.99    3.00
  -4  -1   6   67.79    2.40
  -4  -1   6   65.99    2.90
  -4  -1   6   70.09    5.80
  -4  -1   6   65.39    3.90
   3   1  -6    5.20    1.70
   3   1  -6    4.00    1.10
   3   1  -6    3.20    1.30
   3   1  -6    3.90    0.80
  -3  -1   6    7.10    1.90
  -3  -1   6    3.30    0.80
  -3  -1   6    4.30    1.10
  -3  -1   6    3.70    0.90
   2   1  -6    1.80    0.60
   2   1  -6    3.30    0.80
   2   1  -6    2.60    1.00
  -2  -1   6    1.10    0.50
  -2  -1   6    1.70    0.80
  -2  -1   6    1.80    0.50
  -2  -1   6    1.40    0.60
  -2  -1   6    1.90    1.10
   1   1  -6  335.17   13.70
   1   1  -6  340.07   10.90
   1   1  -6  342.17   12.10
   1   1  -6  344.57   12.40
  -1  -1   6  335.47   12.10
  -1  -1   6  349.47   11.90
  -1  -1   6  323.07   14.10
  -1  -1   6  351.06   11.80
  -1  -1   6  339.87   13.20
  -1  -1   6  345.87   11.50
   0   1  -6   30.70    1.70
   0   1  -6   29.50    1.40
   0   1  -6   30.20    2.10
   0   1  -6   27.00    3.00
   0   1  -6   27.00    2.00
   0   1  -6   39.30    4.30
   0  -1   6   27.00    2.60
   0  -1   6   29.80    1.60
   0  -1   6   28.90    1.60
   0  -1   6   31.60    2.00
   0  -1   6   30.10    2.00
  -1   1  -6    1.20    0.60
  -1   1  -6    2.40    1.20
  -1   1  -6    1.20    0.50
  -1   1  -6    2.20    0.50
   1  -1   6    1.60    0.40
   1  -1   6    1.10    0.40
   1  -1   6    1.60    0.50
   1  -1   6    0.90    0.70
  -2   1  -6  162.78    6.20
  -2   1  -6  155.98    5.90
  -2   1  -6  156.38    7.00
  -2   1  -6  159.68    9.00
   2  -1   6  162.98    5.60
   2  -1   6  164.88    6.00
   2  -1   6  165.48    6.60
   2  -1   6  155.28    5.80
   2  -1   6  165.68    7.30
  -3   1  -6  174.28    6.30
  -3   1  -6  173.78    6.40
  -3   1  -6  151.38    8.00
  -3   1  -6  172.48    7.80
  -3   1  -6  177.38   10.00
   3  -1   6  181.18    6.30
   3  -1   6  175.38    7.70
   3  -1   6  179.38    7.10
   3  -1   6  172.78    6.50
   3  -1   6  174.18    6.00
  -4   1  -6   16.40    2.30
  -4   1  -6   21.40    1.50
  -4   1  -6   27.60    2.70
  -4   1  -6   23.20    4.00
   4  -1   6   25.10    2.00
   4  -1   6   22.40    1.70
   4  -1   6   19.90    1.20
   4  -1   6   20.50    2.10
  -5   1  -6    1.70    0.50
  -5   1  -6    3.20    1.40
  -5   1  -6    2.10    0.90
  -5   1  -6    2.40    1.10
   5  -1   6    2.90    0.90
   5  -1   6    1.80    0.70
   5  -1   6    2.20    0.40
  -6   1  -6  101.29    6.80
  -6   1  -6   97.89    4.60
  -6   1  -6  101.59    4.20
  -6   1  -6  107.49    8.50
   6  -1   6   99.29    4.00
   6  -1   6  100.59    5.00
   6  -1   6  111.49    5.10
   6  -1   6  107.59    4.90
  -7   1  -6   57.89    3.90
  -7   1  -6   38.00    5.50
  -7   1  -6   49.20    3.00
   7  -1   6   51.99    3.10
   7  -1   6   48.80    2.40
  -8   1  -6   26.00    3.10
   8  -1   6   29.20    2.20
  -7   0   6   12.20    2.90
  -7   0   6    9.10    1.00
  -7   0   6    9.80    1.30
  -7   0   6    9.30    1.60
  -7   0   6    7.90    1.20
   6   0  -6   94.39    3.80
   6   0  -6  104.69    5.90
  -6   0   6   93.69    4.50
  -6   0   6   97.69    5.30
  -6   0   6   94.69    4.30
  -6   0   6   94.19    5.70
  -6   0   6   95.49    4.00
   5   0  -6    0.30    0.70
   5   0  -6   -0.90    1.00
   5   0  -6    0.00    0.30
  -5   0   6   -0.40    0.20
  -5   0   6    0.20    0.30
  -5   0   6    1.00    1.10
  -5   0   6    1.60    0.50
  -5   0   6    0.30    0.50
  -5   0   6   -0.60    0.40
   4   0  -6    9.20    1.00
   4   0  -6    7.80    1.40
   4   0  -6    8.40    2.20
  -4   0   6    9.60    1.00
  -4   0   6   10.10    1.00
  -4   0   6    8.00    1.30
  -4   0   6   11.00    2.60
  -4   0   6    9.60    0.90
   3   0  -6  231.38    8.20
   3   0  -6  210.18   11.60
   3   0  -6  224.08    9.50
   3   0  -6  224.68    9.10
  -3   0   6  227.28    8.80
  -3   0   6  227.38    7.60
  -3   0   6  230.88    8.00
  -3   0   6  223.68    8.10
   2   0  -6   56.09    5.30
   2   0  -6   60.39    3.50
   2   0  -6   66.59    3.10
   2   0  -6   67.19    3.80
  -2   0   6   69.09    2.80
  -2   0   6   67.99    2.40
  -2   0   6   68.99    3.10
  -2   0   6   67.29    3.50
   1   0  -6  437.56   15.10
   1   0  -6  433.36   19.00
   1   0  -6  425.46   14.30
   1   0  -6  441.46   16.70
   1   0  -6  445.66   15.50
  -1   0   6  449.76   15.00
  -1   0   6  468.15   14.30
  -1   0   6  458.95   15.40
   0   0  -6    0.80    0.30
   0   0  -6    0.70    0.40
   0   0  -6    0.70    0.40
   0   0  -6    1.30    1.00
   0   0  -6    1.20    1.10
   0   0   6    1.10    0.40
   0   0   6    1.30    0.40
   0   0   6    2.10    1.50
   0   0   6    1.00    0.40
   0   0   6    0.60    0.40
  -1   0  -6   87.99    3.50
  -1   0  -6   84.49    3.70
  -1   0  -6   81.79    3.90
   1   0   6   89.59    3.90
   1   0   6   87.59    3.40
   1   0   6   89.89    3.10
   1   0   6   87.29    4.90
   1   0   6   87.39    3.90
  -2   0  -6  799.32   25.00
  -2   0  -6  752.82   25.50
  -2   0  -6  776.42   24.70
  -2   0  -6  753.82   24.80
   2   0   6  748.53   24.60
   2   0   6  778.12   25.20
   2   0   6  753.52   26.50
   2   0   6  772.22   25.00
  -3   0  -6    2.10    0.50
  -3   0  -6    3.10    0.70
  -3   0  -6    2.20    0.50
  -3   0  -6    1.90    0.70
  -3   0  -6    5.10    1.70
   3   0   6    2.30    0.50
   3   0   6    2.00    0.50
   3   0   6    4.10    1.10
   3   0   6    2.30    0.50
   3   0   6    2.70    0.40
  -4   0  -6  765.82   25.30
  -4   0  -6  757.72   26.00
  -4   0  -6  755.22   24.70
  -4   0  -6  756.42   24.30
   4   0   6  764.42   25.20
   4   0   6  739.33   24.00
   4   0   6  784.02   26.10
   4   0   6  747.93   24.80
  -5   0  -6  372.66   12.40
  -5   0  -6  375.76   13.10
  -5   0  -6  378.16   13.70
  -5   0  -6  378.66   14.70
   5   0   6  375.06   12.30
   5   0   6  383.06   13.30
   5   0   6  392.46   14.50
  -6   0  -6  139.49    6.50
  -6   0  -6  139.79    5.40
  -6   0  -6  139.59    7.60
   6   0   6  148.59    6.30
   6   0   6  153.68    6.10
   6   0   6  140.79    5.10
   6   0   6  147.69    6.10
  -7   0  -6    0.90    0.50
  -7   0  -6    0.80    0.50
  -7   0  -6    2.70    1.80
  -7   0  -6    0.60    0.60
   7   0   6    0.60    0.60
   7   0   6    1.40    0.40
   7   0   6   -0.20    0.50
  -8   0  -6    4.30    2.20
  -8   0  -6    5.40    1.30
  -8   0  -6    3.90    0.90
  -8   0  -6    6.60    2.60
  -7   1   6    7.60    1.40
  -7   1   6   10.00    2.20
  -7   1   6    8.90    1.20
  -7   1   6    8.60    1.20
   6  -1  -6   89.19    5.50
   6  -1  -6   83.99    3.70
  -6   1   6   78.99    4.30
  -6   1   6   85.49    4.70
  -6   1   6   82.49    7.00
  -6   1   6   80.79    3.80
  -6   1   6   79.59    3.80
   5  -1  -6    3.90    0.70
   5  -1  -6    1.70    0.80
   5  -1  -6    3.10    1.70
  -5   1   6    2.50    1.70
  -5   1   6    6.20    1.20
  -5   1   6    4.40    1.10
  -5   1   6    4.60    0.90
   4  -1  -6   21.60    1.50
   4  -1  -6   13.40    3.10
   4  -1  -6   20.50    2.10
  -4   1   6   20.60    3.70
  -4   1   6   18.40    1.40
  -4   1   6   19.00    1.90
  -4   1   6   19.90    1.60
  -4   1   6   20.40    1.50
   3  -1  -6   69.89    3.80
   3  -1  -6   70.09    3.30
  -3   1   6   67.19    3.80
  -3   1   6   72.29    3.10
  -3   1   6   70.39    3.20
  -3   1   6   71.29    3.10
  -3   1   6   77.99    6.40
   2  -1  -6 1295.97   41.70
   2  -1  -6 1152.18   45.90
   2  -1  -6 1350.76   41.70
  -2   1   6 1252.67   41.80
  -2   1   6 1286.47   40.70
  -2   1   6 1375.86   46.70
   1  -1  -6  769.12   25.00
   1  -1  -6  749.53   25.40
   1  -1  -6  768.72   25.70
  -1   1   6  785.02   24.90
  -1   1   6  822.72   26.00
   0  -1  -6   22.10    1.30
   0   1   6   19.80    1.50
   0   1   6   21.70    1.30
   0   1   6   20.30    1.80
   0   1   6   25.40    3.70
   0   1   6   20.40    1.40
  -1  -1  -6  235.48    8.20
  -1  -1  -6  223.58    8.40
  -1  -1  -6  234.48   12.10
  -1  -1  -6  220.78    8.40
   1   1   6  240.88    8.60
   1   1   6  231.08    8.30
   1   1   6  229.18    8.00
   1   1   6  237.78    8.10
  -2  -1  -6  532.75   21.30
  -2  -1  -6  482.95   16.90
  -2  -1  -6  481.15   16.60
  -2  -1  -6  517.55   16.80
  -2  -1  -6  486.25   16.40
   2   1   6  498.65   16.80
   2   1   6  514.15   16.30
  -3  -1  -6  204.18    7.70
  -3  -1  -6  214.88    7.90
  -3  -1  -6  214.38    7.50
  -3  -1  -6  234.68   11.80
  -3  -1  -6  207.98    8.10
   3   1   6  222.88    7.90
   3   1   6  212.58    9.10
   3   1   6  210.28    6.90
   3   1   6  216.48    7.50
  -4  -1  -6  334.37   11.30
  -4  -1  -6  378.66   16.20
  -4  -1  -6  328.87   11.80
  -4  -1  -6  324.77   12.00
  -4  -1  -6  317.47   11.20
   4   1   6  319.97   11.30
   4   1   6  330.67   12.60
   4   1   6  324.77   10.60
  -5  -1  -6  240.08    9.60
  -5  -1  -6  241.18    8.60
  -5  -1  -6  267.87   13.20
  -5  -1  -6  232.28    8.20
  -5  -1  -6  244.68    9.40
   5   1   6  235.48    8.80
   5   1   6  244.98    9.60
   5   1   6  235.58    8.80
  -6  -1  -6   22.40    4.40
  -6  -1  -6   21.60    2.30
  -6  -1  -6   22.20    3.20
  -6  -1  -6   24.00    1.70
   6   1   6   22.60    1.60
   6   1   6   23.50    1.20
   6   1   6   24.30    2.00
   6   1   6   21.40    1.80
  -7  -1  -6   48.50    3.40
  -7  -1  -6   45.80    2.70
  -7  -1  -6   50.09    3.90
  -7  -1  -6   50.99    5.50
   7   1   6   46.70    2.90
   7   1   6   49.60    2.80
   7   1   6   47.30    2.50
  -8  -1  -6   24.60    2.00
  -8  -1  -6   24.30    4.10
  -8  -1  -6   23.10    2.50
   8   1   6   23.10    1.60
   7  -2  -6   31.80    2.30
  -7   2   6   31.50    2.20
  -7   2   6   26.70    2.20
  -7   2   6   29.30    2.60
   6  -2  -6    1.80    0.90
   6  -2  -6    3.70    0.80
  -6   2   6    2.90    1.00
  -6   2   6    2.60    0.70
  -6   2   6    2.90    0.80
   5  -2  -6   39.50    2.30
   5  -2  -6   36.00    4.50
   5  -2  -6   37.50    3.00
  -5   2   6   35.50    5.10
  -5   2   6   39.90    2.40
  -5   2   6   40.70    2.30
  -5   2   6   38.70    3.00
  -5   2   6   42.00    2.80
   4  -2  -6    0.80    0.60
   4  -2  -6    0.60    1.20
  -4   2   6    0.10    0.40
  -4   2   6    0.60    0.40
  -4   2   6    0.10    0.50
  -4   2   6   -0.70    0.60
  -4   2   6    0.20    0.30
   3  -2  -6   59.29    3.00
   3  -2  -6   60.69    3.40
  -3   2   6   61.59    2.80
  -3   2   6   62.09    6.30
  -3   2   6   59.89    3.60
  -3   2   6   61.39    3.10
  -3   2   6   60.29    3.00
   2  -2  -6  372.76   12.90
   2  -2  -6  335.97   17.40
   2  -2  -6  381.66   13.40
  -2   2   6  385.56   13.60
  -2   2   6  386.66   12.80
  -2   2   6  358.26   17.80
  -2   2   6  387.16   12.90
   1  -2  -6   31.70    4.40
   1  -2  -6   34.90    2.00
   1  -2  -6   36.00    2.30
   1  -2  -6   35.60    2.10
  -1   2   6   31.80    2.30
  -1   2   6   34.60    1.70
  -1   2   6   33.70    4.40
  -1   2   6   35.00    1.80
  -1   2   6   35.20    2.00
   0  -2  -6  394.56   13.50
   0  -2  -6  409.96   13.90
   0  -2  -6  356.36   17.90
   0  -2  -6  395.66   13.30
   0   2   6  402.86   12.90
   0   2   6  404.86   13.20
   0   2   6  397.66   13.50
   0   2   6  402.36   14.00
  -1  -2  -6   94.29    4.00
  -1  -2  -6   79.79    7.10
  -1  -2  -6  103.39    3.80
  -1  -2  -6   88.99    4.20
   1   2   6   93.89    3.80
   1   2   6   93.79    4.30
   1   2   6   88.39    3.20
   1   2   6   95.09    7.00
   1   2   6   91.79    3.70
   1   2   6   92.39    3.90
  -2  -2  -6   55.29    2.90
  -2  -2  -6   50.19    2.70
  -2  -2  -6   48.40    2.40
  -2  -2  -6   47.60    5.10
  -2  -2  -6   53.19    2.50
   2   2   6   51.49    1.90
   2   2   6   53.49    2.60
   2   2   6   50.99    2.30
   2   2   6   53.29    2.60
   2   2   6   64.49    5.50
  -3  -2  -6   14.20    1.30
  -3  -2  -6   12.90    2.90
  -3  -2  -6   13.50    1.10
  -3  -2  -6   14.20    1.30
  -3  -2  -6   16.00    1.40
   3   2   6   13.90    1.20
   3   2   6   13.10    0.90
   3   2   6   14.30    1.30
   3   2   6   14.90    2.90
   3   2   6   14.80    1.10
  -4  -2  -6  717.53   23.40
  -4  -2  -6  706.93   23.40
  -4  -2  -6  712.43   28.00
  -4  -2  -6  694.43   23.20
  -4  -2  -6  701.63   22.80
   4   2   6  702.63   22.80
   4   2   6  682.63   24.50
  -5  -2  -6   31.80    4.30
  -5  -2  -6   30.60    2.20
  -5  -2  -6   30.10    2.00
  -5  -2  -6   31.50    1.90
  -5  -2  -6   32.90    2.30
   5   2   6   33.90    2.60
   5   2   6   35.20    2.00
   5   2   6   33.30    1.90
  -6  -2  -6   64.49    6.00
  -6  -2  -6   70.79    3.90
  -6  -2  -6   74.39    3.30
  -6  -2  -6   74.09    4.00
  -6  -2  -6   73.89    3.40
   6   2   6   71.89    3.30
   6   2   6   71.29    3.80
   6   2   6   77.79    3.60
  -7  -2  -6    1.20    1.00
  -7  -2  -6    0.20    0.50
  -7  -2  -6    0.50    0.40
  -7  -2  -6    1.10    0.60
   7   2   6    0.00    0.50
   7   2   6    0.80    0.40
   7   2   6    0.40    0.50
  -8  -2  -6   26.30    2.60
  -8  -2  -6   29.80    2.10
  -8  -2  -6   25.70    3.40
   7  -3  -6   52.39    3.00
  -7   3   6   49.90    3.50
  -7   3   6   51.89    3.50
  -7   3   6   55.19    3.20
   6  -3  -6    3.60    0.90
  -6   3   6    2.80    1.00
  -6   3   6    2.60    0.90
  -6   3   6    2.90    0.70
  -6   3   6    3.40    1.10
   5  -3  -6  124.99    6.20
   5  -3  -6  125.39    5.50
   5  -3  -6  144.09    9.40
  -5   3   6  130.69    6.90
  -5   3   6  131.49    5.40
  -5   3   6  129.39    6.30
  -5   3   6  122.29   10.40
  -5   3   6  131.59    5.80
   4  -3  -6   27.70    2.40
   4  -3  -6   28.60    1.90
   4  -3  -6   27.10    2.00
  -4   3   6   24.70    2.00
  -4   3   6   29.80    1.90
  -4   3   6   29.60    5.50
  -4   3   6   31.40    2.40
  -4   3   6   28.70    2.40
   3  -3  -6  108.39    4.60
   3  -3  -6  104.79    4.20
   3  -3  -6   81.59    7.60
   3  -3  -6  101.99    4.90
  -3   3   6   95.29    4.60
  -3   3   6   92.29    8.40
  -3   3   6  102.49    4.20
  -3   3   6  103.69    5.10
  -3   3   6  106.39    4.60
   2  -3  -6  355.26   12.30
   2  -3  -6  353.66   12.60
   2  -3  -6  295.37   16.70
  -2   3   6  357.66   12.90
  -2   3   6  354.66   11.70
  -2   3   6  345.27   12.20
  -2   3   6  322.57   17.70
  -2   3   6  365.26   12.30
   1  -3  -6  293.17   10.00
   1  -3  -6  306.27   10.80
   1  -3  -6  292.57   11.00
   1  -3  -6  282.87   10.50
   1  -3  -6  274.37   15.30
  -1   3   6  305.07   11.20
  -1   3   6  308.27   10.60
  -1   3   6  303.97   10.40
   0  -3  -6   94.29    4.20
   0  -3  -6   90.19    7.60
   0  -3  -6   95.89    3.50
   0  -3  -6   96.89    4.20
   0  -3  -6   98.59    4.60
   0   3   6   95.29    4.00
   0   3   6   97.09    4.10
   0   3   6   89.19    3.50
   0   3   6  102.89    4.70
  -1  -3  -6 1035.00   33.40
  -1  -3  -6  914.11   38.20
  -1  -3  -6 1050.99   32.70
   1   3   6 1017.40   32.60
   1   3   6 1050.79   32.50
   1   3   6 1004.40   38.40
  -2  -3  -6   60.09    3.30
  -2  -3  -6   62.39    3.00
  -2  -3  -6   60.69    5.90
  -2  -3  -6   63.99    3.00
   2   3   6   64.79    5.90
   2   3   6   66.49    3.00
   2   3   6   61.99    2.60
   2   3   6   62.89    2.20
   2   3   6   61.89    3.00
  -3  -3  -6  164.68   10.70
  -3  -3  -6  194.78    7.10
  -3  -3  -6  184.98    7.00
  -3  -3  -6  182.48    6.70
  -3  -3  -6  180.18    7.40
   3   3   6  188.38    6.90
   3   3   6  198.98    7.30
   3   3   6  192.98    6.60
  -4  -3  -6  142.89    5.80
  -4  -3  -6  150.48    5.50
  -4  -3  -6  148.99    6.00
  -4  -3  -6  142.19    6.10
  -4  -3  -6  134.49    9.30
   4   3   6  144.59    5.40
   4   3   6  154.68    5.60
   4   3   6  149.69    6.10
  -5  -3  -6   20.70    1.80
  -5  -3  -6   21.50    1.80
  -5  -3  -6   20.20    1.60
  -5  -3  -6   15.10    3.30
  -5  -3  -6   17.50    1.30
   5   3   6   20.20    2.10
   5   3   6   20.10    1.40
   5   3   6   21.30    1.40
   5   3   6   19.00    1.60
  -6  -3  -6  195.78    7.70
  -6  -3  -6  197.48    7.20
  -6  -3  -6  196.88    7.70
  -6  -3  -6  191.48    8.00
  -6  -3  -6  165.38   10.80
   6   3   6  197.98    7.30
   6   3   6  199.08    7.00
   6   3   6  206.28    8.00
  -7  -3  -6   16.80    1.90
  -7  -3  -6   13.20    2.80
  -7  -3  -6   17.00    1.40
  -7  -3  -6   19.10    1.80
  -7  -3  -6   19.10    1.60
   7   3   6   16.80    1.50
   7   3   6   18.60    1.20
   7   3   6   16.80    1.60
  -8  -3  -6   25.00    2.40
  -8  -3  -6   21.90    1.80
  -9  -3  -6    5.00    1.50
  -9  -3  -6    7.70    1.10
   6  -4  -6   23.90    2.10
  -6   4   6   24.70    2.00
  -6   4   6   21.80    2.20
  -6   4   6   22.00    2.50
  -6   4   6   24.40    2.40
   5  -4  -6  114.79    5.10
   5  -4  -6  124.09    6.00
   5  -4  -6  111.09    5.40
  -5   4   6  117.69    5.70
  -5   4   6  126.89    6.20
  -5   4   6  119.49    5.20
   4  -4  -6   69.39    7.10
   4  -4  -6   66.99    3.70
   4  -4  -6   73.99    4.10
   4  -4  -6   71.19    3.40
  -4   4   6   72.09    3.90
  -4   4   6   71.49    5.80
  -4   4   6   60.59    7.30
  -4   4   6   70.89    3.40
   3  -4  -6  174.08    6.50
   3  -4  -6  165.18    6.90
   3  -4  -6  169.18   11.50
   3  -4  -6  169.08    7.20
  -3   4   6  165.68    6.90
  -3   4   6  150.58   12.00
  -3   4   6  166.48    6.40
  -3   4   6  186.58    7.40
   2  -4  -6  316.37   11.80
   2  -4  -6  301.07   16.80
   2  -4  -6  302.37   11.30
   2  -4  -6  316.17   10.80
  -2   4   6  314.77   11.40
  -2   4   6  285.57   17.40
  -2   4   6  326.57   10.80
  -2   4   6  325.77   11.50
   1  -4  -6  453.65   16.00
   1  -4  -6  484.55   17.90
   1  -4  -6  419.26   21.30
   1  -4  -6  435.06   15.40
   1  -4  -6  456.75   14.80
  -1   4   6  442.06   14.70
  -1   4   6  453.45   15.50
  -1   4   6  405.46   21.50
  -1   4   6  463.15   15.50
   0  -4  -6  100.99    5.00
   0  -4  -6  117.19    7.40
   0  -4  -6  107.29    4.70
   0  -4  -6  103.49    4.00
   0  -4  -6  107.79    8.80
   0  -4  -6  103.39    4.80
   0   4   6  106.09    4.60
   0   4   6  112.09    4.00
   0   4   6  105.99    4.50
  -1  -4  -6  456.25   16.30
  -1  -4  -6  412.76   21.00
  -1  -4  -6  476.95   14.80
  -1  -4  -6  473.35   15.70
  -1  -4  -6  456.75   15.80
   1   4   6  475.45   15.70
   1   4   6  440.66   21.40
   1   4   6  471.95   15.50
   1   4   6  442.16   14.80
  -2  -4  -6   50.49    3.10
  -2  -4  -6   49.20    2.60
  -2  -4  -6   47.80    1.90
  -2  -4  -6   44.00    5.30
  -2  -4  -6   49.40    2.60
   2   4   6   48.00    2.60
   2   4   6   50.19    2.60
   2   4   6   48.50    1.90
   2   4   6   42.00    6.00
   2   4   6   47.80    2.20
  -3  -4  -6 1670.13   52.99
  -3  -4  -6 1541.55   58.39
   3   4   6 1648.64   57.89
   3   4   6 1668.43   52.29
  -4  -4  -6   24.50    2.10
  -4  -4  -6   25.10    1.60
  -4  -4  -6   21.10    3.90
  -4  -4  -6   27.00    1.90
  -4  -4  -6   26.90    1.80
   4   4   6   24.10    1.90
   4   4   6   27.30    1.50
   4   4   6   31.00    4.00
   4   4   6   24.50    1.70
  -5  -4  -6    5.30    1.80
  -5  -4  -6    4.90    0.90
  -5  -4  -6    6.50    0.80
  -5  -4  -6    4.90    1.00
   5   4   6    6.70    1.20
   5   4   6    5.30    0.80
   5   4   6    6.00    0.80
   5   4   6    5.70    1.00
  -6  -4  -6    7.80    2.30
  -6  -4  -6   11.90    1.10
  -6  -4  -6   11.90    1.30
  -6  -4  -6    6.70    1.10
   6   4   6    9.20    1.60
   6   4   6    9.60    1.00
   6   4   6   10.70    1.10
  -7  -4  -6   62.09    3.70
  -7  -4  -6   63.49    3.00
  -7  -4  -6   55.59    3.50
  -7  -4  -6   52.99    5.40
  -7  -4  -6   59.99    3.20
   7   4   6   57.99    3.00
   7   4   6   61.99    2.60
   7   4   6   62.09    3.10
  -8  -4  -6   46.00    2.60
  -8  -4  -6   35.30    3.80
  -8  -4  -6   42.90    3.30
  -9  -4  -6   16.10    4.80
  -6   5   6   13.00    2.40
  -6   5   6   11.90    1.90
  -6   5   6    8.60    1.50
  -6   5   6   12.60    1.60
   5  -5  -6    4.00    1.30
   5  -5  -6    2.70    1.20
   5  -5  -6    2.80    0.90
  -5   5   6    7.80    1.40
  -5   5   6    4.30    0.80
  -5   5   6    3.60    1.00
  -5   5   6    3.30    0.90
   4  -5  -6    1.10    0.50
   4  -5  -6    0.60    0.70
   4  -5  -6    1.00    0.60
   4  -5  -6    1.70    2.10
  -4   5   6    1.60    0.80
  -4   5   6    1.10    0.50
  -4   5   6    0.60    0.70
   3  -5  -6  191.18    7.70
   3  -5  -6  188.88    7.10
   3  -5  -6  189.98    8.00
   3  -5  -6  179.08   12.60
  -3   5   6  181.28    8.00
  -3   5   6  192.38    7.10
  -3   5   6  159.28   13.40
   2  -5  -6  309.57   10.70
   2  -5  -6  290.87   10.70
   2  -5  -6  289.37   11.20
   2  -5  -6  259.87   16.60
   2  -5  -6  281.67   10.90
  -2   5   6  278.77    9.90
  -2   5   6  259.27   17.10
  -2   5   6  281.27   10.80
  -2   5   6  275.87   10.70
   1  -5  -6  310.07   10.50
   1  -5  -6  287.37   17.00
   1  -5  -6  301.67   11.30
   1  -5  -6  316.97   11.90
   1  -5  -6  316.37   13.40
  -1   5   6  269.37   17.30
  -1   5   6  306.17   11.30
  -1   5   6  306.57   11.30
  -1   5   6  323.37   10.50
   0  -5  -6  220.58    8.80
   0  -5  -6  233.38    8.00
   0  -5  -6  232.48   12.00
   0  -5  -6  211.68   13.90
   0  -5  -6  238.18    9.30
   0  -5  -6  235.88    9.50
   0   5   6  231.78    8.00
   0   5   6  243.68    8.80
   0   5   6  242.68    8.90
   0   5   6  208.48   14.20
  -1  -5  -6   58.39    3.10
  -1  -5  -6   60.89    6.70
  -1  -5  -6   62.89    2.50
  -1  -5  -6   56.29    5.80
  -1  -5  -6   58.09    3.60
  -1  -5  -6   62.89    3.40
   1   5   6   52.19    6.20
   1   5   6   59.89    3.10
   1   5   6   56.19    3.00
   1   5   6   59.79    2.50
  -2  -5  -6   33.50    4.90
  -2  -5  -6   40.50    2.60
  -2  -5  -6   42.60    2.90
  -2  -5  -6   37.00    2.30
  -2  -5  -6   41.70    5.10
  -2  -5  -6   38.70    1.60
   2   5   6   40.50    5.30
   2   5   6   37.70    2.30
   2   5   6   40.30    2.40
   2   5   6   38.30    1.90
  -3  -5  -6   98.79    4.40
  -3  -5  -6   98.09    4.50
  -3  -5  -6   82.59    7.80
  -3  -5  -6   97.59    3.40
   3   5   6   98.09    4.50
   3   5   6  108.19    4.40
   3   5   6  103.89    3.80
   3   5   6   89.29    7.90
  -4  -5  -6   42.10    5.40
  -4  -5  -6   41.80    2.70
  -4  -5  -6   40.30    2.40
   4   5   6   41.90    2.00
   4   5   6   44.60    5.10
   4   5   6   40.60    2.60
   4   5   6   45.80    2.50
  -5  -5  -6  504.65   24.30
  -5  -5  -6  568.84   19.00
  -5  -5  -6  569.14   19.40
  -5  -5  -6  558.94   18.50
   5   5   6  573.44   19.20
   5   5   6  572.64   18.40
   5   5   6  563.34   18.70
   5   5   6  575.54   19.90
  -6  -5  -6   24.60    1.60
  -6  -5  -6   26.20    1.80
  -6  -5  -6   24.00    4.20
  -6  -5  -6   23.10    5.40
  -6  -5  -6   23.90    2.50
   6   5   6   23.90    2.20
   6   5   6   26.80    1.70
   6   5   6   25.20    1.60
  -7  -5  -6   63.29    3.30
  -7  -5  -6   75.39    9.60
  -7  -5  -6   62.59    3.00
  -7  -5  -6   66.09    3.90
   7   5   6   67.09    3.50
   7   5   6   64.69    3.10
   7   5   6   70.19    2.90
  -8  -5  -6    0.80    2.10
  -8  -5  -6    0.60    1.10
  -8  -5  -6    1.10    0.60
   5  -6  -6   44.00    3.20
  -5   6   6   41.10    3.50
  -5   6   6   47.70    4.90
  -5   6   6   44.60    4.30
   4  -6  -6    0.90    0.70
   4  -6  -6    0.10    0.80
   4  -6  -6    0.30    0.60
  -4   6   6    0.80    1.00
  -4   6   6    0.60    0.80
  -4   6   6    1.40    0.60
   3  -6  -6   23.90    2.40
   3  -6  -6   23.00    1.80
   3  -6  -6   26.30    2.30
   3  -6  -6   24.00    5.10
  -3   6   6   23.20    1.80
  -3   6   6   26.20    6.00
  -3   6   6   24.70    2.30
  -3   6   6   23.40    2.40
   2  -6  -6   23.80    1.70
   2  -6  -6   27.00    2.70
   2  -6  -6   24.10    2.50
   2  -6  -6   19.20    4.50
   2  -6  -6   24.60    2.10
  -2   6   6   25.00    2.20
  -2   6   6   22.10    2.20
  -2   6   6   20.30    5.10
   1  -6  -6   84.19    8.60
   1  -6  -6   94.89    4.00
   1  -6  -6  106.29    6.40
   1  -6  -6   96.69    5.20
   1  -6  -6   92.19    4.70
  -1   6   6   95.79    5.00
  -1   6   6   99.09    4.00
  -1   6   6   90.89    4.70
  -1   6   6   84.59    9.10
   0  -6  -6   29.40    3.80
   0  -6  -6   26.00    5.30
   0  -6  -6   27.60    2.50
   0  -6  -6   27.10    2.60
   0  -6  -6   30.40    2.30
   0  -6  -6   30.80    1.70
   0   6   6   29.20    2.30
   0   6   6   31.70    1.70
   0   6   6   30.20    2.20
   0   6   6   18.70    4.20
  -1  -6  -6  170.58    6.90
  -1  -6  -6  169.08   12.20
  -1  -6  -6  169.18   10.90
  -1  -6  -6  164.88    5.90
  -1  -6  -6  168.28    7.40
  -1  -6  -6  159.28    7.50
   1   6   6  161.98    6.90
   1   6   6  147.29   12.10
   1   6   6  178.08    7.00
   1   6   6  168.58    6.00
  -2  -6  -6    1.80    0.60
  -2  -6  -6    2.90    0.90
  -2  -6  -6    2.20    0.40
  -2  -6  -6    3.40    2.00
  -2  -6  -6    2.00    0.80
  -2  -6  -6    1.60    1.80
   2   6   6    2.70    1.80
   2   6   6    2.90    0.80
   2   6   6    2.90    0.40
   2   6   6    1.70    0.50
   2   6   6    1.90    0.70
  -3  -6  -6   23.00    2.10
  -3  -6  -6   20.40    4.40
  -3  -6  -6   25.80    1.20
  -3  -6  -6   24.30    1.90
   3   6   6   22.30    4.60
   3   6   6   26.30    1.40
   3   6   6   23.90    1.90
   3   6   6   23.20    1.90
  -4  -6  -6   51.79    6.40
  -4  -6  -6   46.90    6.60
  -4  -6  -6   60.99    3.50
  -4  -6  -6   57.19    3.10
   4   6   6   58.89    6.50
   4   6   6   60.29    3.10
   4   6   6   55.29    4.40
   4   6   6   60.99    2.40
  -5  -6  -6  113.29    5.50
  -5  -6  -6  112.99   14.30
  -5  -6  -6  120.79    5.30
   5   6   6  130.19    9.00
   5   6   6  119.59    4.50
   5   6   6  123.29    5.50
   5   6   6  126.09    5.20
   5   6   6  120.09    5.60
  -6  -6  -6   16.30    1.50
  -6  -6  -6   15.00    3.30
  -6  -6  -6   20.70    5.30
  -6  -6  -6   15.10    1.80
   6   6   6   15.60    2.00
   6   6   6   16.50    1.90
   6   6   6   22.00    3.70
   6   6   6   17.40    1.20
   6   6   6   18.30    1.50
  -7  -6  -6   40.40    3.00
  -7  -6  -6   34.00    7.40
  -7  -6  -6   42.40    4.70
  -7  -6  -6   47.80    2.30
   7   6   6   41.00    3.60
   7   6   6   41.20    3.00
   7   6   6   44.30    2.80
  -8  -6  -6    0.40    0.90
  -8  -6  -6    3.70    2.70
  -8  -6  -6    0.40    1.00
   4  -7  -6  116.19    6.00
   4  -7  -6  106.19    5.10
  -4   7   6  113.09    6.40
  -4   7   6  118.79    5.60
  -4   7   6  108.69    6.20
  -4   7   6  117.99    5.30
   3  -7  -6    1.10    0.50
   3  -7  -6    0.00    0.80
   3  -7  -6    0.40    0.60
  -3   7   6    0.90    0.80
  -3   7   6    0.20    0.70
  -3   7   6    0.60    0.50
   2  -7  -6    4.00    1.10
   2  -7  -6    3.80    2.90
   2  -7  -6    3.10    1.10
   2  -7  -6    2.70    1.10
   2  -7  -6    3.60    0.80
  -2   7   6    2.80    0.90
  -2   7   6    2.30    0.90
  -2   7   6    0.40    2.40
  -2   7   6    3.70    0.80
   1  -7  -6    5.90    3.20
   1  -7  -6    5.20    1.10
   1  -7  -6    8.10    1.80
   1  -7  -6    4.80    1.20
   1  -7  -6    4.70    0.80
  -1   7   6    6.50    1.00
  -1   7   6    5.30    2.60
  -1   7   6    4.20    1.00
  -1   7   6    4.70    1.10
   0  -7  -6  400.86   14.00
   0  -7  -6  413.66   16.00
   0  -7  -6  411.56   15.20
   0  -7  -6  439.16   19.20
   0  -7  -6  402.96   22.30
   0   7   6  413.36   15.30
   0   7   6  422.46   14.10
   0   7   6  438.56   15.20
  -1  -7  -6  186.88    7.80
  -1  -7  -6  164.58    6.60
  -1  -7  -6  193.78    8.50
  -1  -7  -6  169.08   13.00
  -1  -7  -6  194.18   11.90
  -1  -7  -6  191.88    8.70
   1   7   6  187.88    7.70
   1   7   6  177.98   13.80
   1   7   6  191.18    6.80
   1   7   6  195.28    7.90
  -2  -7  -6   75.29    4.40
  -2  -7  -6   75.89    4.70
  -2  -7  -6   70.19    3.90
  -2  -7  -6   77.89    7.70
  -2  -7  -6   74.29    3.00
  -2  -7  -6   76.69    8.40
   2   7   6   73.49    3.20
   2   7   6   73.49    3.00
   2   7   6   58.69    7.90
   2   7   6   70.79    3.90
   2   7   6   70.99    3.90
  -3  -7  -6  205.68    8.80
  -3  -7  -6  214.28    8.40
  -3  -7  -6  196.98   13.80
  -3  -7  -6  208.88    7.10
  -3  -7  -6  228.08   14.70
   3   7   6  212.78    8.40
   3   7   6  177.28   13.50
   3   7   6  211.18    7.20
   3   7   6  215.88    8.40
  -4  -7  -6  175.68    5.90
  -4  -7  -6  206.68   17.20
  -4  -7  -6  176.98    7.20
  -4  -7  -6  157.18   13.80
  -4  -7  -6  166.18    8.90
   4   7   6  178.48    6.00
   4   7   6  176.78    7.40
   4   7   6  173.28    7.20
   4   7   6  169.18   12.20
  -5  -7  -6   29.10    5.50
  -5  -7  -6   29.60    2.20
  -5  -7  -6   32.10    2.60
  -5  -7  -6   30.70    6.70
   5   7   6   29.40    2.40
   5   7   6   29.40    1.50
   5   7   6   25.60    2.40
   5   7   6   31.30    2.20
   5   7   6   21.40    4.10
  -6  -7  -6    4.50    2.10
  -6  -7  -6    8.00    1.40
  -6  -7  -6   10.30    4.10
   6   7   6    5.90    1.30
   6   7   6    7.90    0.80
   6   7   6    7.00    1.30
   6   7   6    8.90    3.00
  -7  -7  -6  138.49    9.60
  -7  -7  -6  143.49    6.80
  -7  -7  -6  164.98   14.80
   7   7   6  144.49    7.10
  -8  -7  -6    5.40    1.20
  -8  -7  -6    5.50    1.50
   3  -8  -6    2.70    1.30
   3  -8  -6    1.60    0.90
   3  -8  -6    3.40    0.90
  -3   8   6    4.70    1.40
  -3   8   6    2.80    1.20
  -3   8   6    2.80    0.90
  -3   8   6    3.30    0.80
   2  -8  -6   71.49    4.40
   2  -8  -6   68.59    3.60
   2  -8  -6   72.59    8.80
   2  -8  -6   71.09    5.00
  -2   8   6   67.99    4.60
  -2   8   6   71.19    3.60
  -2   8   6   70.39    4.40
   1  -8  -6    3.90    1.00
   1  -8  -6    2.40    1.90
   1  -8  -6    3.70    0.80
   1  -8  -6   10.90    3.40
   1  -8  -6    4.80    1.40
  -1   8   6    3.30    1.00
  -1   8   6    5.90    2.80
  -1   8   6    5.50    2.10
  -1   8   6    3.60    0.70
   0  -8  -6    0.20    2.20
   0  -8  -6   -0.50    0.20
   0  -8  -6   -0.50    0.40
   0  -8  -6   -0.40    0.60
   0  -8  -6   -0.50    1.40
   0   8   6   -0.50    0.50
   0   8   6   -0.40    0.50
  -1  -8  -6    1.10    0.80
  -1  -8  -6    1.10    1.50
  -1  -8  -6    0.90    1.50
  -1  -8  -6    1.10    0.70
  -1  -8  -6    2.10    1.00
   1   8   6    0.80    0.40
   1   8   6    0.00    0.60
   1   8   6    0.30    0.60
   1   8   6   -1.90    1.40
  -2  -8  -6  897.01   31.80
  -2  -8  -6  893.71   31.40
  -2  -8  -6  865.31   29.00
  -2  -8  -6  871.31   39.60
  -2  -8  -6  913.11   37.80
  -2  -8  -6  933.21   30.60
   2   8   6  917.81   30.70
   2   8   6  902.21   30.40
   2   8   6  919.91   29.20
   2   8   6  914.91   29.20
  -3  -8  -6   74.79    3.20
  -3  -8  -6   75.79    8.50
  -3  -8  -6   91.49    5.10
  -3  -8  -6   79.79    4.30
  -3  -8  -6   74.79    8.40
   3   8   6   81.39    3.10
   3   8   6   64.09    8.00
   3   8   6   81.79    4.40
  -4  -8  -6   71.89    7.80
  -4  -8  -6   59.19    7.90
  -4  -8  -6   67.59    2.60
  -4  -8  -6   63.69    4.20
  -4  -8  -6   67.99    3.80
   4   8   6   64.59    2.50
   4   8   6   64.79    3.80
   4   8   6   58.29    3.80
   4   8   6   57.19    7.70
  -5  -8  -6   62.59    7.90
  -5  -8  -6   66.79    4.30
  -5  -8  -6   62.89    7.40
   5   8   6   65.79    4.00
   5   8   6   73.79    4.10
   5   8   6   63.09    7.50
  -6  -8  -6   54.59    3.70
  -6  -8  -6   43.70    5.60
  -6  -8  -6   41.00    7.80
   6   8   6   44.90    3.50
   6   8   6   44.80    5.90
   6   8   6   54.39    3.60
  -7  -8  -6   -4.70    2.60
  -7  -8  -6   -0.40    1.20
  -7  -8  -6    0.70    0.90
   7   8   6   -2.60    2.10
   7   8   6   -1.70    0.70
   7   8   6   -0.80    0.80
   2  -9  -6   22.40    2.00
   2  -9  -6   31.00    3.20
   2  -9  -6   30.90    3.80
  -2   9   6   26.00    2.10
  -2   9   6   21.90    2.20
  -2   9   6   18.60    2.50
  -2   9   6   28.70    3.10
   1  -9  -6   25.30    6.00
   1  -9  -6   17.60    3.60
   1  -9  -6   18.20    2.30
   1  -9  -6   16.20    2.70
   1  -9  -6   19.70    1.70
  -1   9   6   25.10    2.60
  -1   9   6   21.00    5.50
  -1   9   6   20.40    2.70
  -1   9   6   21.20    1.90
  -1   9   6   23.80    1.90
   0  -9  -6    1.90    0.60
   0  -9  -6    1.30    4.60
   0  -9  -6   -1.70    1.60
   0  -9  -6    1.50    0.60
   0  -9  -6    2.30    0.80
   0   9   6   -2.70    2.00
   0   9   6    1.40    0.60
   0   9   6    0.70    0.80
   0   9   6    1.30    0.90
  -1  -9  -6   10.50    1.80
  -1  -9  -6   14.40    3.60
  -1  -9  -6    7.80    3.20
  -1  -9  -6    8.30    1.90
  -1  -9  -6    7.40    1.00
   1   9   6    6.90    1.50
   1   9   6    3.40    2.60
   1   9   6    9.50    1.20
   1   9   6    8.30    1.40
  -2  -9  -6   10.50    3.40
  -2  -9  -6    8.70    1.70
  -2  -9  -6   12.30    3.80
  -2  -9  -6   13.70    1.10
  -2  -9  -6   13.30    1.70
  -2  -9  -6    9.50    1.90
   2   9   6   12.70    4.60
   2   9   6   14.50    1.30
   2   9   6   10.90    1.90
   2   9   6   12.80    1.80
  -3  -9  -6   17.20    4.60
  -3  -9  -6   16.80    4.60
  -3  -9  -6   18.60    2.60
  -3  -9  -6   23.20    1.40
   3   9   6   18.30    3.20
   3   9   6   22.40    2.30
   3   9   6   16.00    4.50
  -4  -9  -6  330.17   19.30
  -4  -9  -6  334.77   13.50
  -4  -9  -6  343.77   20.50
   4   9   6  287.47   19.70
   4   9   6  330.37   12.70
  -5  -9  -6   -0.10    2.00
  -5  -9  -6    0.90    0.90
  -5  -9  -6    2.80    2.90
   5   9   6   -0.30    0.80
   5   9   6    1.20    0.80
  -6  -9  -6   46.10    8.90
  -6  -9  -6   67.49    4.40
  -6  -9  -6   68.19    7.40
   6   9   6   62.69    7.70
   6   9   6   53.49    4.00
  -7  -9  -6  224.58   10.20
  -7  -9  -6  224.38   13.30
  -7  -9  -6  239.58   18.30
   7   9   6  207.38   10.00
   7   9   6  212.88    9.70
   1 -10  -6    3.90    0.90
   1 -10  -6    3.60    1.60
  -1  10   6    3.20    1.60
  -1  10   6    5.50    1.60
   0 -10  -6   54.49    4.70
   0 -10  -6   67.79    7.00
   0 -10  -6   73.99    8.20
   0 -10  -6   52.09    3.70
   0  10   6   47.80    8.80
   0  10   6   49.60    6.10
   0  10   6   57.99    4.10
   0  10   6   56.69    3.20
  -1 -10  -6  111.79    6.90
  -1 -10  -6  123.99   11.80
  -1 -10  -6  115.79   10.10
  -1 -10  -6  104.49    4.80
   1  10   6  110.99    5.00
   1  10   6  110.69    6.00
   1  10   6  120.49   11.50
  -2 -10  -6   31.60    1.90
  -2 -10  -6   31.00    6.50
  -2 -10  -6   29.10    5.70
  -2 -10  -6   28.70    3.40
   2  10   6   19.60    5.50
   2  10   6   31.20    2.80
  -3 -10  -6    3.00    2.20
  -3 -10  -6   -1.50    0.80
  -3 -10  -6    1.30    2.90
   3  10   6    3.80    2.90
   3  10   6    0.90    1.10
  -4 -10  -6   10.50    2.10
  -4 -10  -6   14.70    3.60
  -4 -10  -6    7.20    3.30
   4  10   6   20.80    4.90
   4  10   6   13.90    1.90
  -5 -10  -6   38.00    3.30
  -5 -10  -6   36.00    6.50
  -5 -10  -6   38.80   10.20
   5  10   6   32.10    3.60
   5  10   6   30.80    3.10
   5  10   6   41.00    8.10
   2   9  -7   -0.80    0.90
  -2  -9   7    2.30    1.70
  -2  -9   7    3.20    2.30
  -2  -9   7    1.50    1.10
   1   9  -7    5.80    3.00
   1   9  -7    7.20    1.60
  -1  -9   7    4.90    1.90
  -1  -9   7   10.00    4.40
  -1  -9   7    6.40    1.90
   4   8  -7   28.10    5.80
   4   8  -7   15.00    4.40
   4   8  -7   21.90    2.80
  -4  -8   7   25.90    3.10
  -4  -8   7   25.90    4.00
  -4  -8   7   23.10    5.10
   3   8  -7   13.70    3.50
   3   8  -7    5.80    4.10
   3   8  -7   14.30    2.20
  -3  -8   7   17.30    4.00
  -3  -8   7   17.10    2.10
  -3  -8   7   13.60    1.70
   2   8  -7    4.20    2.50
   2   8  -7    0.90    2.20
   2   8  -7    2.30    0.80
  -2  -8   7    4.10    2.10
  -2  -8   7    5.40    1.50
  -2  -8   7    1.70    0.60
  -2  -8   7    3.80    1.30
   1   8  -7    0.00    1.70
   1   8  -7   -0.30    0.60
  -1  -8   7   -0.50    1.00
  -1  -8   7    1.00    0.60
  -1  -8   7   -3.40    2.10
  -1  -8   7    0.00    0.90
   0   8  -7   48.50    3.30
   0   8  -7   45.00    6.60
   0   8  -7   49.70    3.70
   0   8  -7   35.10    6.30
   0  -8   7   55.29    4.70
   0  -8   7   44.90    2.90
   0  -8   7   49.00    4.20
   0  -8   7   41.40    7.00
  -1   8  -7    1.40    2.40
  -1   8  -7    0.20    0.60
  -1   8  -7    0.90    0.60
  -1   8  -7    3.00    2.10
  -1   8  -7    3.00    0.90
   1  -8   7    2.30    0.60
   1  -8   7    1.60    1.30
   1  -8   7   -1.50    2.50
   1  -8   7    1.60    1.10
  -2   8  -7   -0.20    0.70
  -2   8  -7   -3.00    1.70
  -2   8  -7    1.90    2.10
  -2   8  -7   -3.80    2.00
   5   7  -7    4.00    2.80
   5   7  -7    0.50    1.30
  -5  -7   7    0.60    0.70
  -5  -7   7   -1.50    2.10
  -5  -7   7   -0.90    0.90
   4   7  -7    3.20    1.20
   4   7  -7    4.30    2.40
  -4  -7   7    2.60    2.30
  -4  -7   7    6.80    1.80
   3   7  -7   74.89    9.50
   3   7  -7   71.19    7.10
   3   7  -7   63.09    4.40
  -3  -7   7   76.29    8.20
  -3  -7   7   73.89    5.30
  -3  -7   7   69.79    4.50
   2   7  -7  128.39   10.00
   2   7  -7  129.59   11.20
   2   7  -7  127.89    6.40
   2   7  -7  125.49    5.10
  -2  -7   7  129.29    5.00
  -2  -7   7  137.89    7.60
  -2  -7   7  140.39    7.30
  -2  -7   7  127.79   10.80
  -2  -7   7  132.59    5.70
   1   7  -7   16.80    1.50
   1   7  -7   16.40    1.70
   1   7  -7   11.70    3.90
   1   7  -7   15.00    3.20
   1   7  -7   16.60    3.30
   1   7  -7   16.60    1.90
  -1  -7   7   16.50    2.30
  -1  -7   7   15.00    3.90
  -1  -7   7   17.30    1.60
  -1  -7   7   18.50    1.40
  -1  -7   7   14.60    2.20
  -1  -7   7   16.90    2.50
   0   7  -7   37.50    5.40
   0   7  -7   47.80    5.10
   0   7  -7   46.50    3.30
   0   7  -7   49.00    2.60
   0   7  -7   49.50    3.20
   0  -7   7   53.99    7.00
   0  -7   7   42.00    3.60
   0  -7   7   50.29    2.90
   0  -7   7   47.20    2.60
   0  -7   7   49.50    3.90
   0  -7   7   53.29    4.40
  -1   7  -7    4.70    0.80
  -1   7  -7    5.00    2.30
  -1   7  -7    4.60    0.90
  -1   7  -7    4.40    1.70
  -1   7  -7    6.80    2.60
  -1   7  -7    3.80    1.10
   1  -7   7    3.30    1.30
   1  -7   7    0.00    2.50
   1  -7   7    4.30    1.30
   1  -7   7    5.70    1.40
   1  -7   7    4.90    0.90
   1  -7   7    4.10    0.90
  -2   7  -7   44.80    2.70
  -2   7  -7   43.70    5.20
  -2   7  -7   40.30    6.60
  -2   7  -7   43.10    2.80
  -2   7  -7   59.19    6.70
   2  -7   7   44.60    3.70
   2  -7   7   44.60    2.70
   2  -7   7   49.30    3.70
   2  -7   7   46.10    3.00
   2  -7   7   45.00    4.40
  -3   7  -7   32.30    6.40
  -3   7  -7   41.20    2.60
  -3   7  -7   42.90    5.10
   3  -7   7   40.70    3.60
   3  -7   7   44.00    2.80
   6   6  -7   98.89   10.90
   6   6  -7  102.29    7.60
  -6  -6   7  103.29    8.70
  -6  -6   7   97.69    6.40
  -6  -6   7  101.69    4.50
   5   6  -7   35.70    4.40
   5   6  -7   29.60    6.40
  -5  -6   7   34.10    3.60
  -5  -6   7   36.20    5.00
  -5  -6   7   32.70    2.40
   4   6  -7    9.60    3.00
   4   6  -7   11.80    2.60
  -4  -6   7    8.20    2.70
  -4  -6   7   14.70    1.80
  -4  -6   7   10.90    2.00
   3   6  -7  124.19    8.80
   3   6  -7  134.69    6.60
   3   6  -7  109.09    7.40
   3   6  -7  134.89    4.50
   3   6  -7  143.29   11.20
  -3  -6   7  127.69    7.20
  -3  -6   7  139.39   10.40
  -3  -6   7  134.99    4.80
  -3  -6   7  126.19    6.40
  -3  -6   7  136.29    6.50
   2   6  -7   29.80    2.60
   2   6  -7   31.90    1.70
   2   6  -7   35.40    4.40
   2   6  -7   27.40    3.50
   2   6  -7   31.40    4.70
  -2  -6   7   30.90    1.70
  -2  -6   7   36.30    3.00
  -2  -6   7   30.80    2.80
  -2  -6   7   31.20    5.30
  -2  -6   7   34.10    3.30
   1   6  -7  442.26   16.10
   1   6  -7  448.26   18.80
   1   6  -7  437.06   21.90
   1   6  -7  435.26   15.40
   1   6  -7  457.55   20.90
   1   6  -7  437.86   15.10
  -1  -6   7  442.16   14.90
  -1  -6   7  456.05   17.00
  -1  -6   7  463.25   22.40
  -1  -6   7  444.76   15.50
  -1  -6   7  464.65   18.10
   0   6  -7  303.07   11.80
   0   6  -7  314.27   11.60
   0   6  -7  311.27   14.50
   0   6  -7  306.77   16.50
   0   6  -7  304.37   11.00
   0   6  -7  306.87   16.80
   0  -6   7  318.67   12.90
   0  -6   7  314.37   17.70
   0  -6   7  342.47   13.00
   0  -6   7  308.67   10.90
   0  -6   7  316.57   13.30
   0  -6   7  311.97   11.30
  -1   6  -7   40.60    2.40
  -1   6  -7   37.30    5.00
  -1   6  -7   44.20    2.60
  -1   6  -7   34.60    4.20
  -1   6  -7   41.30    5.40
   1  -6   7   43.90    2.90
   1  -6   7   46.90    2.60
   1  -6   7   41.50    3.50
   1  -6   7   41.70    5.80
   1  -6   7   43.40    3.40
   1  -6   7   43.60    4.00
  -2   6  -7   28.10    5.10
  -2   6  -7   26.00    5.00
  -2   6  -7   32.50    4.10
[truncated: 312,059 more chars]
