# Supplementary material for: Synthesis and structure of a 1:1 cocrystal of N,N′-bis­(pyridin-3-ylmeth­yl)pyromellitic di­imide and naphthalene-2,6-di­carb­oxy­lic acid
Source: Acta Crystallogr E Crystallogr Commun. 2026 Jun 23;82(Pt 7):854–7. doi: 10.1107/S2056989026006110 (PMC13330837; doi:10.1107/S2056989026006110)
Supplement: Supplementary file 2 [file e-82-00854-Isup2.hkl]

data_I                                                                          
_shelx_title ' LM680ISO_0m_a.res in P-1'                                        
_shelx_refln_list_code          4                                               
_shelx_F_calc_maximum       90.08                                               
_exptl_crystal_F_000       318.00                                               
_reflns_d_resolution_high  0.7497                                               
                                                                                
loop_                                                                           
 _space_group_symop_operation_xyz                                               
 'x, y, z'                                                                      
 '-x, -y, -z'                                                                   
                                                                                
_cell_length_a     6.9314                                                       
_cell_length_b     8.3554                                                       
_cell_length_c    12.5463                                                       
_cell_angle_alpha  79.716                                                       
_cell_angle_beta   80.977                                                       
_cell_angle_gamma  74.432                                                       
                                                                                
_shelx_F_squared_multiplier     1.000                                           
                                                                                
loop_                                                                           
 _refln_index_h                                                                 
 _refln_index_k                                                                 
 _refln_index_l                                                                 
 _refln_F_squared_calc                                                          
 _refln_F_squared_meas                                                          
 _refln_F_squared_sigma                                                         
 _refln_observed_status                                                         
   2   0   0       4703.96       4888.31       113.67 o                         
   3   0   0        383.60        400.25         5.98 o                         
   4   0   0        816.43        872.60        16.06 o                         
   5   0   0         85.94         80.96         1.25 o                         
   6   0   0          2.25          8.47         0.76 o                         
   7   0   0        107.96        115.12         2.28 o                         
   8   0   0          7.80          5.82         0.46 o                         
  -8   1   0         22.15         19.67         1.17 o                         
  -7   1   0          0.06         -0.15         0.15 o                         
  -6   1   0        223.48        228.96         3.31 o                         
  -5   1   0        210.58        222.91         2.90 o                         
  -4   1   0        162.35        161.52         2.12 o                         
  -3   1   0        198.24        181.46         2.14 o                         
  -2   1   0         69.20         75.09         1.02 o                         
  -1   1   0        325.95        286.06         4.39 o                         
   0   1   0       2403.68       1415.94        51.24 o                         
   1   1   0        273.33        250.07         4.56 o                         
   3   1   0        467.64        452.06         7.39 o                         
   4   1   0        556.07        588.81         9.57 o                         
   5   1   0        635.11        677.35        10.20 o                         
   6   1   0        221.53        233.54         3.61 o                         
   7   1   0          1.88          1.09         0.23 o                         
   8   1   0         17.11         18.20         1.05 o                         
   9   1   0          6.64          5.55         0.79 o                         
  -8   2   0          0.36          0.20         0.25 o                         
  -7   2   0         72.17         74.05         1.64 o                         
  -6   2   0         47.13         45.79         0.96 o                         
  -5   2   0        241.44        257.34         3.55 o                         
  -4   2   0         35.66         35.74         0.73 o                         
  -3   2   0        632.10        645.04         9.39 o                         
  -2   2   0          0.13          0.19         0.08 o                         
  -1   2   0        501.50        467.58        33.04 o                         
   0   2   0         70.95         55.60         0.87 o                         
   1   2   0          0.10          0.18         0.10 o                         
   2   2   0       2737.41       2430.51       165.96 o                         
   3   2   0        455.59        460.59         6.96 o                         
   4   2   0       3362.83       3571.38       116.15 o                         
   5   2   0          2.25          2.01         0.20 o                         
   6   2   0        277.30        293.77         4.41 o                         
   7   2   0         31.39         30.49         0.86 o                         
   8   2   0         41.43         40.82         1.20 o                         
   9   2   0         15.40         11.94         1.45 o                         
  -7   3   0        110.93        115.75         2.28 o                         
  -6   3   0          0.02          0.00         0.13 o                         
  -5   3   0         25.29         26.23         0.83 o                         
  -4   3   0          3.03          2.04         0.17 o                         
  -3   3   0        532.46        585.22         7.29 o                         
  -2   3   0         98.08        100.29         1.65 o                         
  -1   3   0          3.39          4.64         0.24 o                         
   0   3   0        311.18        314.67         3.81 o                         
   1   3   0         32.21         28.77         0.63 o                         
   2   3   0        105.00        117.12         2.77 o                         
   3   3   0          7.87         11.25         0.31 o                         
   4   3   0       1220.15       1297.26        21.24 o                         
   5   3   0        227.01        245.40         3.72 o                         
   6   3   0        543.92        592.63         8.33 o                         
   7   3   0         57.96         59.09         1.31 o                         
   8   3   0          6.08          5.00         0.36 o                         
   9   3   0          1.07         -0.53         0.53 o                         
  -7   4   0          2.32          1.36         0.36 o                         
  -6   4   0          5.27          5.14         0.43 o                         
  -5   4   0        141.89        143.04         2.40 o                         
  -4   4   0         53.77         62.43         1.38 o                         
  -3   4   0          5.67          6.81         0.32 o                         
  -2   4   0        125.23        131.67         1.98 o                         
  -1   4   0       1249.34       1305.51        30.30 o                         
   0   4   0          2.25          1.70         0.16 o                         
   1   4   0        467.48        518.95         5.92 o                         
   2   4   0        221.74        239.97         4.41 o                         
   3   4   0          1.50          1.92         0.18 o                         
   4   4   0        165.38        161.01         2.06 o                         
   5   4   0         81.70         87.77         1.86 o                         
   6   4   0        396.79        401.56         6.00 o                         
   7   4   0         48.23         46.13         1.16 o                         
   8   4   0        216.12        203.65         3.45 o                         
   9   4   0          2.69          0.09         0.70 o                         
  -6   5   0         50.18         48.60         1.38 o                         
  -5   5   0          3.46          2.53         0.31 o                         
  -4   5   0         67.45         75.93         1.56 o                         
  -3   5   0        129.43        129.43         2.22 o                         
  -2   5   0         58.55         60.85         1.19 o                         
  -1   5   0         63.18         74.05         1.22 o                         
   0   5   0         94.55        110.04         1.73 o                         
   1   5   0        188.31        196.05         2.75 o                         
   2   5   0        469.51        513.60         6.44 o                         
   3   5   0         44.24         59.09         1.14 o                         
   4   5   0        751.60        760.44         9.22 o                         
   5   5   0        159.97        154.56         2.36 o                         
   6   5   0         49.71         51.11         1.35 o                         
   7   5   0         77.71         79.57         1.74 o                         
   8   5   0         63.06         55.50         2.27 o                         
  -6   6   0          3.37          3.76         0.48 o                         
  -5   6   0          1.62          0.61         0.23 o                         
  -4   6   0         67.45         57.27         1.23 o                         
  -3   6   0         42.34         41.14         0.90 o                         
  -2   6   0        519.84        552.53         6.63 o                         
  -1   6   0        233.21        208.36         2.85 o                         
   0   6   0          0.91          0.84         0.19 o                         
   1   6   0         23.04         28.07         0.69 o                         
   2   6   0        121.99        120.06         2.23 o                         
   3   6   0         84.71         95.69         1.60 o                         
   4   6   0         40.12         43.71         1.01 o                         
   5   6   0        113.36        117.18         1.94 o                         
   6   6   0          3.82          8.31         0.69 o                         
   7   6   0         13.89         11.66         0.71 o                         
   8   6   0          1.64         -0.26         1.36 o                         
  -5   7   0          0.74         -0.25         0.25 o                         
  -4   7   0         47.34         44.28         1.24 o                         
  -3   7   0         11.66         10.10         0.47 o                         
  -2   7   0        447.42        424.62         6.27 o                         
  -1   7   0          0.35         -0.05         0.18 o                         
   0   7   0         14.99         20.71         0.76 o                         
   1   7   0        107.92         93.58         1.83 o                         
   2   7   0         10.93          7.14         0.49 o                         
   3   7   0          3.49          1.34         0.19 o                         
   4   7   0        139.04        141.87         2.33 o                         
   5   7   0          2.61          1.90         0.34 o                         
   6   7   0         17.23         16.45         0.62 o                         
   7   7   0         16.31         15.78         1.08 o                         
   8   7   0          3.72          0.42         0.74 o                         
  -4   8   0          8.20          5.45         0.53 o                         
  -3   8   0          2.13          1.69         0.33 o                         
  -2   8   0        204.68        198.73         3.04 o                         
  -1   8   0         59.90         57.54         1.72 o                         
   0   8   0        155.17        139.73         2.77 o                         
   1   8   0        276.83        271.12         3.96 o                         
   2   8   0          0.70          0.06         0.39 o                         
   3   8   0        272.37        252.37         4.19 o                         
   4   8   0          0.07         -0.08         0.15 o                         
   5   8   0         29.92         32.74         1.33 o                         
   6   8   0         17.97         17.48         0.77 o                         
   7   8   0          8.02          9.72         2.20 o                         
  -3   9   0         11.64         10.45         0.81 o                         
  -2   9   0         17.13         15.57         0.75 o                         
  -1   9   0          1.58          0.52         0.25 o                         
   0   9   0         70.50         64.12         1.45 o                         
   1   9   0         44.70         36.97         1.01 o                         
   2   9   0         11.07         10.69         0.65 o                         
   3   9   0        332.83        315.53         6.22 o                         
   4   9   0         22.53         21.87         0.93 o                         
   5   9   0         40.20         32.40         1.71 o                         
   6   9   0         26.39         28.38         3.22 o                         
  -1  10   0          2.10          1.56         0.64 o                         
   0  10   0          9.81          8.63         0.78 o                         
   1  10   0         12.47          9.66         0.86 o                         
   2  10   0         50.15         40.24         1.61 o                         
   3  10   0          6.08          5.44         0.55 o                         
   4  10   0          0.00          1.55         1.02 o                         
   5  10   0        235.85        254.96        13.62 o                         
  -5 -10   1         56.18         62.13         4.00 o                         
  -4 -10   1         28.91         27.33         2.81 o                         
  -3 -10   1          7.02          4.44         0.52 o                         
  -2 -10   1          3.92          1.67         0.66 o                         
  -1 -10   1          0.30         -0.44         0.44 o                         
   0 -10   1         64.18         72.84         4.24 o                         
   1 -10   1         50.06         62.70         3.48 o                         
  -6  -9   1          2.91          1.45         0.67 o                         
  -5  -9   1         45.62         45.62         1.58 o                         
  -4  -9   1         96.19         90.01         2.77 o                         
  -3  -9   1        185.18        175.73         4.86 o                         
  -2  -9   1         46.48         52.39         1.84 o                         
  -1  -9   1          5.34          5.46         0.45 o                         
   0  -9   1          0.50          0.54         0.20 o                         
   1  -9   1         19.08         18.01         0.84 o                         
   2  -9   1         38.03         38.84         1.37 o                         
   3  -9   1          9.88          9.30         0.92 o                         
  -7  -8   1         15.95         16.91         2.11 o                         
  -6  -8   1          0.03         -0.14         0.21 o                         
  -5  -8   1        132.70        133.94         3.07 o                         
  -4  -8   1          7.75          5.36         0.39 o                         
  -3  -8   1         11.05         12.08         0.73 o                         
  -2  -8   1         10.09         13.38         0.94 o                         
  -1  -8   1        329.34        301.60         5.08 o                         
   0  -8   1          9.65         11.02         0.54 o                         
   1  -8   1         46.73         54.45         1.54 o                         
   2  -8   1          5.10          2.28         0.36 o                         
   3  -8   1          5.20          3.74         0.38 o                         
   4  -8   1         22.89         23.30         1.14 o                         
  -8  -7   1          0.04         -0.70         1.32 o                         
  -7  -7   1         12.22          9.19         3.56 o                         
  -6  -7   1         39.14         40.99         1.08 o                         
  -5  -7   1          1.27          0.98         0.28 o                         
  -4  -7   1          0.32         -0.08         0.13 o                         
  -3  -7   1        309.01        284.90         3.91 o                         
  -2  -7   1         10.73          8.75         0.59 o                         
  -1  -7   1        209.60        178.01         2.67 o                         
   0  -7   1         46.56         53.30         1.48 o                         
   1  -7   1       1181.31       1082.88        18.44 o                         
   2  -7   1        128.99        141.68         2.43 o                         
   3  -7   1         31.85         30.69         0.82 o                         
   4  -7   1         12.70          8.32         0.54 o                         
   5  -7   1         16.24         10.99         0.77 o                         
  -8  -6   1          5.71          5.01         1.67 o                         
  -7  -6   1          0.00         -0.29         0.29 o                         
  -6  -6   1         47.15         48.39         1.67 o                         
  -5  -6   1        355.41        366.49         4.79 o                         
  -4  -6   1        186.51        190.29         2.86 o                         
  -3  -6   1          5.02          3.64         0.28 o                         
  -2  -6   1         14.64         19.31         0.74 o                         
  -1  -6   1         23.99         20.90         0.57 o                         
   0  -6   1         39.00         50.32         1.05 o                         
   1  -6   1         63.19         42.35         1.04 o                         
   2  -6   1          6.58          4.26         0.30 o                         
   3  -6   1        150.63        128.77         1.99 o                         
   4  -6   1         21.68         19.70         0.87 o                         
   5  -6   1          1.52          1.31         0.32 o                         
   6  -6   1        104.39         98.66         2.60 o                         
  -8  -5   1          0.13         -0.52         0.52 o                         
  -7  -5   1          3.51          3.23         0.30 o                         
  -6  -5   1         51.20         52.97         1.56 o                         
  -5  -5   1        231.99        223.60         3.30 o                         
  -4  -5   1          1.34          2.45         0.22 o                         
  -3  -5   1         75.44         83.87         1.47 o                         
  -2  -5   1        256.40        279.69         3.46 o                         
  -1  -5   1        101.40        124.99         2.47 o                         
   0  -5   1        223.65        235.10         3.86 o                         
   1  -5   1          9.35          8.39         0.36 o                         
   2  -5   1         66.92         77.17         1.38 o                         
   3  -5   1         49.25         35.59         1.20 o                         
   4  -5   1        130.13        134.37         3.59 o                         
   5  -5   1         62.94         60.99         1.42 o                         
   6  -5   1          4.68          2.92         0.37 o                         
  -8  -4   1         20.36         20.55         1.64 o                         
  -7  -4   1         13.30         14.00         0.60 o                         
  -6  -4   1         36.95         38.96         0.95 o                         
  -5  -4   1         45.34         49.60         1.12 o                         
  -4  -4   1        368.78        382.94         4.64 o                         
  -3  -4   1        165.65        173.82         2.45 o                         
  -2  -4   1        498.48        499.30         6.88 o                         
  -1  -4   1         13.65         12.35         0.49 o                         
   0  -4   1       1325.63       1449.03        38.18 o                         
   1  -4   1        168.21        185.32         2.49 o                         
   2  -4   1         43.89         39.07         0.81 o                         
   3  -4   1         16.16         17.39         0.51 o                         
   4  -4   1         68.15         74.67         1.68 o                         
   5  -4   1         64.23         56.44         1.54 o                         
   6  -4   1        142.04        139.94         2.67 o                         
   7  -4   1          9.04          6.92         0.60 o                         
  -9  -3   1          2.18          1.76         0.70 o                         
  -8  -3   1         12.70         10.45         0.53 o                         
  -7  -3   1         19.89         20.66         1.00 o                         
  -6  -3   1         18.23         19.62         0.66 o                         
  -5  -3   1          5.63          4.24         0.28 o                         
  -4  -3   1         17.01         20.18         0.86 o                         
  -3  -3   1          1.97          2.96         0.17 o                         
  -2  -3   1        873.07        865.48        21.34 o                         
  -1  -3   1         30.43         31.91         0.54 o                         
   0  -3   1       1792.76       1981.54        86.94 o                         
   1  -3   1         30.34         34.81         0.75 o                         
   2  -3   1         89.02        114.06         1.70 o                         
   3  -3   1        525.22        567.20         7.87 o                         
   4  -3   1          6.96          4.27         0.29 o                         
   5  -3   1         17.73         19.32         0.77 o                         
   6  -3   1         55.66         58.69         1.21 o                         
   7  -3   1         75.87         73.79         1.68 o                         
  -9  -2   1          5.00          3.34         0.67 o                         
  -8  -2   1          0.12         -0.25         0.26 o                         
  -7  -2   1         19.44         19.12         0.75 o                         
  -6  -2   1         74.00         75.82         1.50 o                         
  -5  -2   1        120.93        129.62         2.26 o                         
  -4  -2   1         31.20         28.52         0.68 o                         
  -3  -2   1        168.95        177.51         3.02 o                         
  -2  -2   1        341.54        365.45         3.91 o                         
  -1  -2   1        111.95         87.98         1.29 o                         
   0  -2   1        318.59        284.25         3.75 o                         
   1  -2   1          8.80         10.25         0.43 o                         
   2  -2   1       2028.86       2141.27       188.10 o                         
   3  -2   1        308.22        301.64         3.81 o                         
   4  -2   1         46.35         56.58         1.08 o                         
   5  -2   1         67.78         78.85         1.35 o                         
   6  -2   1        121.80        117.64         2.22 o                         
   7  -2   1         39.31         41.73         1.09 o                         
   8  -2   1          8.76          8.01         0.51 o                         
  -8  -1   1         32.34         31.70         1.17 o                         
  -7  -1   1         43.35         45.04         1.11 o                         
  -6  -1   1          2.74          2.80         0.26 o                         
  -5  -1   1         48.55         50.64         1.08 o                         
  -4  -1   1          0.00          0.15         0.12 o                         
  -3  -1   1          0.86          0.56         0.24 o                         
  -2  -1   1         46.16         57.31         1.19 o                         
  -1  -1   1       5169.10       5199.16       222.81 o                         
   0  -1   1       3423.81       3155.65        80.21 o                         
   1  -1   1        438.60        399.78         6.84 o                         
   2  -1   1        818.31        732.86        17.39 o                         
   3  -1   1        118.69        128.48         1.89 o                         
   4  -1   1        286.61        305.04         3.99 o                         
   5  -1   1          0.12          0.15         0.12 o                         
   6  -1   1         11.29         11.42         0.41 o                         
   7  -1   1        259.64        273.03         3.40 o                         
   8  -1   1         14.99         15.42         1.06 o                         
  -8   0   1          2.11          1.36         0.30 o                         
  -7   0   1        137.25        138.82         2.66 o                         
  -6   0   1          2.70          2.38         0.23 o                         
  -5   0   1         70.86         69.66         1.46 o                         
  -4   0   1         23.23         21.41         0.42 o                         
  -3   0   1        371.28        382.58         5.18 o                         
  -2   0   1         80.34         86.04         1.40 o                         
  -1   0   1        541.09        463.64        15.40 o                         
   1   0   1        371.84        381.01        12.32 o                         
   2   0   1        487.16        505.59         7.60 o                         
   3   0   1         26.23         26.83         0.48 o                         
   4   0   1        590.92        589.17         6.73 o                         
   5   0   1         65.63         65.24         0.94 o                         
   6   0   1         78.29         82.73         1.83 o                         
   7   0   1         32.08         31.98         1.10 o                         
   8   0   1         27.50         26.03         1.20 o                         
  -8   1   1          2.72          2.12         0.40 o                         
  -7   1   1          0.43          0.19         0.21 o                         
  -6   1   1         56.08         56.79         1.01 o                         
  -5   1   1        111.06        113.86         2.07 o                         
  -4   1   1          2.72          2.69         0.17 o                         
  -3   1   1          5.90          5.91         0.22 o                         
  -2   1   1        277.36        272.48         3.59 o                         
  -1   1   1       4460.46       4334.47       248.53 o                         
   0   1   1        457.37        368.10        38.45 o                         
   1   1   1         11.58          9.45         0.24 o                         
   2   1   1       8114.83       7914.12       372.60 o                         
   3   1   1         76.30         69.41         1.08 o                         
   4   1   1        567.48        638.21         8.44 o                         
   5   1   1          0.38          0.25         0.11 o                         
   6   1   1         15.16         13.00         0.50 o                         
   7   1   1          4.01          3.10         0.51 o                         
   8   1   1         33.58         33.28         1.10 o                         
   9   1   1         19.72         16.49         1.06 o                         
  -8   2   1        110.35        115.92         2.92 o                         
  -7   2   1          2.12          2.34         0.25 o                         
  -6   2   1         10.11         10.58         0.48 o                         
  -5   2   1          2.56          3.10         0.25 o                         
  -4   2   1         50.66         49.68         1.00 o                         
  -3   2   1          6.81          3.98         0.36 o                         
  -2   2   1         64.91         62.10         1.16 o                         
  -1   2   1       1029.61       1003.83        32.65 o                         
   0   2   1       1021.63        813.76        28.07 o                         
   1   2   1        553.38        463.92         9.99 o                         
   2   2   1        537.94        526.59        16.14 o                         
   3   2   1        359.99        373.00         4.65 o                         
   5   2   1          1.07          1.55         0.24 o                         
   6   2   1        232.83        247.95         4.18 o                         
   7   2   1        205.11        205.79         3.34 o                         
   8   2   1          9.92          9.12         1.01 o                         
   9   2   1          0.24         -0.58         0.69 o                         
  -7   3   1         12.65         12.69         0.68 o                         
  -6   3   1         34.35         39.32         0.98 o                         
  -5   3   1         20.25         20.71         0.60 o                         
  -4   3   1          1.61          3.42         0.22 o                         
  -3   3   1        114.92        122.25         1.70 o                         
  -2   3   1         53.34         47.98         0.86 o                         
  -1   3   1         73.15         76.09         1.67 o                         
   0   3   1         11.26          7.14         0.62 o                         
   1   3   1       1352.02       1233.52        29.52 o                         
   2   3   1         62.91         60.18         1.21 o                         
   3   3   1         16.45         18.64         0.64 o                         
   4   3   1         47.75         61.39         1.05 o                         
   5   3   1        212.22        204.77         3.66 o                         
   6   3   1       1428.21       1470.01        21.59 o                         
   7   3   1         23.15         22.50         0.70 o                         
   8   3   1        327.55        306.15         4.77 o                         
   9   3   1         61.50         56.22         2.45 o                         
  -7   4   1         43.56         41.16         1.28 o                         
  -6   4   1         57.21         60.71         1.67 o                         
  -5   4   1         24.66         27.04         0.71 o                         
  -4   4   1        201.98        211.62         4.01 o                         
  -3   4   1          4.10          3.57         0.23 o                         
  -2   4   1        338.13        321.98         4.75 o                         
  -1   4   1          0.85         -0.03         0.09 o                         
   0   4   1         15.62         12.96         0.40 o                         
   1   4   1        186.06        194.94         2.92 o                         
   2   4   1          0.11         -0.01         0.09 o                         
   3   4   1        231.05        226.90         3.05 o                         
   4   4   1        160.07        151.75         2.12 o                         
   5   4   1         13.38         13.43         0.72 o                         
   6   4   1        112.25        126.21         2.77 o                         
   7   4   1        159.95        163.33         2.76 o                         
   8   4   1        341.76        322.90         5.70 o                         
  -6   5   1         14.42         12.41         0.76 o                         
  -5   5   1         42.40         45.37         1.10 o                         
  -4   5   1         59.70         62.05         1.45 o                         
  -3   5   1        135.39        136.07         2.12 o                         
  -2   5   1         99.06         86.46         1.32 o                         
  -1   5   1         16.84         18.75         0.51 o                         
   0   5   1         74.23         66.57         1.11 o                         
   1   5   1        421.07        480.39         5.65 o                         
   2   5   1        173.95        182.47         2.56 o                         
   3   5   1          6.77          9.43         0.39 o                         
   4   5   1         19.28         17.06         0.54 o                         
   5   5   1        395.97        402.71         5.39 o                         
   6   5   1         15.37         17.47         0.60 o                         
   7   5   1          6.99          5.96         0.41 o                         
   8   5   1        162.03        173.24         5.07 o                         
  -6   6   1          2.28          1.76         0.38 o                         
  -5   6   1          2.74          2.55         0.55 o                         
  -4   6   1          9.14          7.64         0.41 o                         
  -3   6   1          0.68          0.84         0.20 o                         
  -2   6   1         39.18         40.39         0.85 o                         
  -1   6   1         50.24         50.68         0.98 o                         
   0   6   1         94.43         91.10         1.64 o                         
   1   6   1          5.60          6.62         0.32 o                         
   2   6   1          0.88          1.52         0.20 o                         
   3   6   1        446.86        468.96         6.07 o                         
   4   6   1         33.41         31.31         0.73 o                         
   5   6   1         76.89         86.26         1.62 o                         
   6   6   1        188.83        197.67         3.69 o                         
   7   6   1         46.27         49.15         1.54 o                         
   8   6   1          2.13          1.25         0.52 o                         
  -5   7   1          4.41          3.46         0.41 o                         
  -4   7   1          4.24          3.85         0.37 o                         
  -3   7   1        109.78        115.23         1.83 o                         
  -2   7   1          0.05         -0.18         0.19 o                         
  -1   7   1          3.20          3.74         0.27 o                         
   0   7   1        379.46        388.76         5.68 o                         
   1   7   1          0.25          0.09         0.24 o                         
   2   7   1         80.86         80.31         2.10 o                         
   3   7   1          5.20          4.79         0.39 o                         
   4   7   1         26.79         26.42         0.72 o                         
   5   7   1         25.70         30.53         0.77 o                         
   6   7   1          4.85          4.79         0.30 o                         
   7   7   1         77.67         76.51         2.52 o                         
   8   7   1        152.60        163.53         7.30 o                         
  -4   8   1         43.53         48.13         1.45 o                         
  -3   8   1         87.22         84.92         1.82 o                         
  -2   8   1        128.96        127.04         2.26 o                         
  -1   8   1          2.49          1.25         0.26 o                         
   0   8   1          7.21          6.21         0.43 o                         
   1   8   1         11.14         10.04         0.56 o                         
   2   8   1        473.24        479.27        11.04 o                         
   3   8   1          0.04         -0.11         0.17 o                         
   4   8   1         62.97         63.15         2.13 o                         
   5   8   1          8.54          8.94         0.61 o                         
   6   8   1         21.97         22.09         1.21 o                         
   7   8   1         32.34         34.46         1.79 o                         
  -3   9   1         33.00         31.49         1.34 o                         
  -2   9   1        171.14        183.07         2.83 o                         
  -1   9   1          0.91          0.54         0.28 o                         
   0   9   1          6.39          5.49         0.42 o                         
   1   9   1         21.29         20.38         0.71 o                         
   2   9   1        145.08        129.23         2.53 o                         
   3   9   1          5.53          5.99         0.56 o                         
   4   9   1        136.38        138.87         3.42 o                         
   5   9   1         65.06         70.98         3.14 o                         
   6   9   1         69.54         71.39         2.91 o                         
   7   9   1          1.00          0.19         0.51 o                         
  -1  10   1         58.50         59.24         3.04 o                         
   0  10   1         39.40         45.17         1.72 o                         
   1  10   1          0.25         -0.22         0.66 o                         
   2  10   1          4.63          4.02         0.53 o                         
   3  10   1          0.49          0.83         0.33 o                         
   4  10   1         12.72         10.43         0.81 o                         
   5  10   1         46.19         41.45         1.88 o                         
   2  11   1          0.05          0.41         0.38 o                         
   3  11   1          0.02          0.02         0.31 o                         
  -4 -10   2         13.86         17.22         1.45 o                         
  -3 -10   2          2.27          3.20         0.65 o                         
  -2 -10   2         33.39         32.67         1.63 o                         
  -1 -10   2         26.25         33.42         1.46 o                         
   0 -10   2         36.79         40.92         2.39 o                         
   1 -10   2         86.81         97.67         5.17 o                         
  -6  -9   2         12.19         14.06         1.12 o                         
  -5  -9   2         31.77         31.25         1.27 o                         
  -4  -9   2          0.22          0.46         0.27 o                         
  -3  -9   2          4.62          5.44         0.71 o                         
  -2  -9   2          3.11          2.43         0.51 o                         
  -1  -9   2         13.79         10.98         0.73 o                         
   0  -9   2         22.80         24.14         0.85 o                         
   1  -9   2          4.25          2.37         0.36 o                         
   2  -9   2          4.40          2.14         0.39 o                         
  -7  -8   2         47.97         50.98         2.14 o                         
  -6  -8   2          2.13          1.40         0.72 o                         
  -5  -8   2        131.38        129.15         3.44 o                         
  -4  -8   2         18.40         17.58         1.00 o                         
  -3  -8   2          5.56          6.67         0.44 o                         
  -2  -8   2        165.12        151.17         2.95 o                         
  -1  -8   2         40.24         37.76         0.98 o                         
   0  -8   2         17.67         12.83         0.80 o                         
   1  -8   2         63.97         58.54         1.69 o                         
   2  -8   2          1.02          0.87         0.39 o                         
   3  -8   2          0.35         -0.25         0.29 o                         
   4  -8   2          0.01         -0.37         0.37 o                         
  -7  -7   2          0.32          0.59         0.53 o                         
  -6  -7   2          5.40          3.53         0.63 o                         
  -5  -7   2         10.69          9.25         0.47 o                         
  -4  -7   2         14.60         11.65         0.54 o                         
  -3  -7   2         11.35          8.46         0.49 o                         
  -2  -7   2          0.68         -0.08         0.17 o                         
  -1  -7   2          4.66          2.82         0.31 o                         
   0  -7   2        200.15        201.99         3.76 o                         
   1  -7   2         17.03         12.62         0.95 o                         
   2  -7   2         37.15         44.30         1.99 o                         
   3  -7   2          1.24          1.72         0.24 o                         
   4  -7   2          4.28          2.73         0.38 o                         
   5  -7   2          8.61          8.22         0.89 o                         
  -8  -6   2          0.11         -0.18         0.88 o                         
  -7  -6   2         49.69         47.50         1.90 o                         
  -6  -6   2          3.20          2.98         0.27 o                         
  -5  -6   2         34.21         31.97         0.82 o                         
  -4  -6   2          2.88          2.86         0.25 o                         
  -3  -6   2         40.57         39.10         1.10 o                         
  -2  -6   2         13.92         13.07         0.52 o                         
  -1  -6   2         67.62         72.07         1.30 o                         
   0  -6   2        113.82        103.13         1.75 o                         
   1  -6   2          0.51          0.81         0.18 o                         
   2  -6   2        128.66        126.95         2.44 o                         
   3  -6   2        423.84        420.40         5.96 o                         
   4  -6   2          2.77          2.49         0.25 o                         
   5  -6   2         12.54          8.76         0.67 o                         
   6  -6   2          3.51          1.56         0.39 o                         
  -8  -5   2          3.51          2.34         0.46 o                         
  -7  -5   2          0.70          0.38         0.25 o                         
  -6  -5   2         68.64         72.78         2.43 o                         
  -5  -5   2         58.33         61.60         1.76 o                         
  -4  -5   2         56.36         52.27         0.98 o                         
  -3  -5   2         29.01         34.38         0.79 o                         
  -2  -5   2         25.54         24.65         0.73 o                         
  -1  -5   2        127.12        147.80         2.93 o                         
   0  -5   2        204.59        191.15         2.70 o                         
   1  -5   2        460.68        437.45         6.20 o                         
   2  -5   2         19.70         23.10         0.65 o                         
   3  -5   2        129.85        134.24         2.56 o                         
   4  -5   2         41.16         38.33         1.00 o                         
   5  -5   2        517.17        503.09         7.33 o                         
   6  -5   2          4.05          4.01         0.51 o                         
  -8  -4   2          3.40          2.47         0.61 o                         
  -7  -4   2          0.00         -0.13         0.13 o                         
  -6  -4   2        155.30        159.28         2.66 o                         
  -5  -4   2        232.32        232.80         3.59 o                         
  -4  -4   2          5.20          4.29         0.24 o                         
  -3  -4   2         61.50         75.06         1.31 o                         
  -2  -4   2         12.78          4.35         0.30 o                         
  -1  -4   2        719.56        775.28         9.34 o                         
   0  -4   2          4.13          1.68         0.15 o                         
   1  -4   2        162.02        180.31         2.79 o                         
   2  -4   2        291.52        303.48         3.84 o                         
   3  -4   2         47.94         55.78         1.13 o                         
   4  -4   2          4.22          5.27         0.33 o                         
   5  -4   2         37.74         39.41         1.07 o                         
   6  -4   2          7.49          6.74         0.47 o                         
   7  -4   2        204.82        195.73         4.27 o                         
  -8  -3   2          0.79          0.15         0.24 o                         
  -7  -3   2          1.54          0.99         0.34 o                         
  -6  -3   2          0.02         -0.11         0.11 o                         
  -5  -3   2        142.29        145.15         2.38 o                         
  -4  -3   2          0.41          0.59         0.11 o                         
  -3  -3   2         42.48         40.12         0.71 o                         
  -2  -3   2         36.67         41.92         0.71 o                         
  -1  -3   2        459.99        506.78         5.41 o                         
   0  -3   2        210.12        207.13         2.71 o                         
   1  -3   2        385.23        418.83         4.62 o                         
   2  -3   2        431.00        490.61         5.51 o                         
   3  -3   2         71.48         85.65         1.52 o                         
   4  -3   2        139.88        136.10         2.37 o                         
   5  -3   2         22.82         24.28         0.72 o                         
   6  -3   2          0.43         -0.15         0.15 o                         
   7  -3   2         33.04         30.70         1.10 o                         
  -8  -2   2         45.31         47.49         1.38 o                         
  -7  -2   2          3.92          2.75         0.30 o                         
  -6  -2   2         25.65         26.14         0.89 o                         
  -5  -2   2          6.01          5.85         0.33 o                         
  -4  -2   2          0.04         -0.06         0.10 o                         
  -3  -2   2          2.73          5.41         0.34 o                         
  -2  -2   2         12.69         12.38         0.35 o                         
  -1  -2   2        803.60        715.25         8.88 o                         
   0  -2   2         30.74         31.03         0.71 o                         
   1  -2   2        103.28         77.12         1.09 o                         
   2  -2   2         10.88         13.02         0.40 o                         
   3  -2   2          1.53          2.16         0.18 o                         
   4  -2   2        103.13        106.08         1.75 o                         
   5  -2   2         41.76         42.02         0.91 o                         
   6  -2   2        103.96        111.43         1.81 o                         
   7  -2   2        177.54        179.38         3.14 o                         
   8  -2   2          5.34          4.75         0.44 o                         
  -8  -1   2         46.26         40.92         1.50 o                         
  -7  -1   2         24.80         27.25         0.87 o                         
  -6  -1   2         28.94         29.28         0.87 o                         
  -5  -1   2        129.00        124.93         2.33 o                         
  -4  -1   2        579.44        602.11        10.11 o                         
  -3  -1   2        202.16        213.19         3.40 o                         
  -2  -1   2         19.19         17.72         0.35 o                         
  -1  -1   2        313.54        293.22         3.51 o                         
   0  -1   2          4.05          4.61         0.16 o                         
   1  -1   2        771.28        711.43        24.02 o                         
   2  -1   2        629.44        608.13         9.10 o                         
   3  -1   2        309.81        327.73         4.58 o                         
   4  -1   2          7.89         12.38         0.38 o                         
   5  -1   2          4.00          4.61         0.26 o                         
   6  -1   2          0.03          0.08         0.11 o                         
   7  -1   2          4.54          4.09         0.30 o                         
   8  -1   2          3.08          2.09         0.38 o                         
  -8   0   2         24.42         22.73         1.00 o                         
  -7   0   2          7.86          6.26         0.53 o                         
  -6   0   2        309.73        317.82         4.37 o                         
  -5   0   2          8.19          7.99         0.42 o                         
  -4   0   2        356.28        374.31         4.50 o                         
  -3   0   2        671.57        642.37        11.46 o                         
  -2   0   2       4314.71       4068.22        95.43 o                         
  -1   0   2       1316.79       1299.91        36.15 o                         
   0   0   2        227.06        217.07        12.11 o                         
   1   0   2        225.19        228.87         2.67 o                         
   2   0   2         42.20         44.37         0.69 o                         
   3   0   2        542.94        528.18         6.48 o                         
   4   0   2         58.02         56.82         0.96 o                         
   5   0   2        368.46        369.23         4.44 o                         
   6   0   2        208.27        217.55         2.92 o                         
   7   0   2         68.16         65.75         1.55 o                         
   8   0   2          2.71          2.49         0.34 o                         
  -8   1   2          2.37          0.96         0.28 o                         
  -7   1   2         89.07         85.85         1.97 o                         
  -6   1   2         27.91         31.02         0.73 o                         
  -5   1   2         26.12         27.63         0.59 o                         
  -4   1   2        173.64        178.45         2.42 o                         
  -3   1   2         26.07         26.54         0.55 o                         
  -2   1   2         31.39         28.22         0.74 o                         
  -1   1   2       6196.31       5866.04       207.79 o                         
   0   1   2        310.37        275.07         9.49 o                         
   1   1   2        480.98        451.98        11.26 o                         
   2   1   2         72.28         68.76         0.83 o                         
   3   1   2        668.79        728.08        13.46 o                         
   4   1   2        136.43        148.48         1.75 o                         
   5   1   2         40.57         43.37         0.88 o                         
   6   1   2          0.00          0.03         0.11 o                         
   7   1   2         20.16         20.42         0.78 o                         
   8   1   2         38.01         36.59         1.45 o                         
   9   1   2          2.03          3.52         0.79 o                         
  -8   2   2          5.19          4.91         0.49 o                         
  -7   2   2         74.77         77.53         1.83 o                         
  -6   2   2         59.15         61.04         1.35 o                         
  -5   2   2        163.43        175.47         3.04 o                         
  -4   2   2        181.63        199.11         2.88 o                         
  -3   2   2        396.28        410.99         5.25 o                         
  -2   2   2        554.64        549.26        13.93 o                         
  -1   2   2       1173.91       1100.93        32.88 o                         
   0   2   2       1144.20        941.00        32.56 o                         
   1   2   2         85.52         95.48         1.52 o                         
   2   2   2        962.05        831.69        20.01 o                         
   4   2   2          6.01          8.02         0.26 o                         
   5   2   2          0.64          1.34         0.17 o                         
   6   2   2        141.79        147.71         2.53 o                         
   7   2   2          0.00         -0.15         0.15 o                         
   8   2   2          0.02         -0.36         0.38 o                         
   9   2   2          7.60          6.93         0.71 o                         
  -7   3   2        255.12        255.34         4.37 o                         
  -6   3   2         70.21         74.06         1.47 o                         
  -5   3   2         15.49         14.78         0.54 o                         
  -4   3   2         69.31         66.66         1.24 o                         
  -3   3   2         14.40         12.08         0.42 o                         
  -2   3   2        177.66        182.39         2.83 o                         
  -1   3   2        260.65        258.69         3.23 o                         
   0   3   2       1396.69       1136.93        28.21 o                         
   1   3   2         39.74         38.20         0.65 o                         
   2   3   2         18.20         17.77         0.50 o                         
   3   3   2        176.72        195.63         2.34 o                         
   4   3   2         12.95         11.03         0.27 o                         
   5   3   2        140.57        135.87         2.42 o                         
   6   3   2        382.48        390.36         5.70 o                         
   7   3   2         22.67         20.25         0.69 o                         
   8   3   2         50.64         51.54         1.64 o                         
   9   3   2         49.26         46.24         1.90 o                         
  -7   4   2          0.54          0.05         0.27 o                         
  -6   4   2         30.22         29.54         1.24 o                         
  -5   4   2        106.84        103.61         2.33 o                         
  -4   4   2         57.35         57.86         1.08 o                         
  -3   4   2        200.67        212.48         3.41 o                         
  -2   4   2        439.76        441.23         4.99 o                         
  -1   4   2         78.24         83.95         1.27 o                         
   0   4   2        285.69        278.66         3.60 o                         
   1   4   2          8.61         12.40         0.45 o                         
   2   4   2        564.56        551.44         7.98 o                         
   3   4   2        105.00        107.18         1.64 o                         
   4   4   2         20.33         19.68         0.47 o                         
   5   4   2         27.42         30.08         1.33 o                         
   6   4   2         24.68         22.02         0.83 o                         
   7   4   2         49.77         49.51         1.41 o                         
   8   4   2        331.92        326.71         6.41 o                         
   9   4   2          1.61          3.17         0.70 o                         
  -6   5   2          0.28         -0.20         0.20 o                         
  -5   5   2          0.00         -0.15         0.15 o                         
  -4   5   2         38.14         34.88         0.80 o                         
  -3   5   2         42.10         38.81         0.83 o                         
  -2   5   2         83.33         84.22         1.29 o                         
  -1   5   2         38.55         43.70         0.93 o                         
   0   5   2          6.24          7.20         0.41 o                         
   1   5   2         89.58         95.73         1.96 o                         
   2   5   2         96.39        109.14         2.06 o                         
   3   5   2          4.32          3.57         0.27 o                         
   4   5   2          3.61          4.55         0.27 o                         
   5   5   2          7.95          7.42         0.31 o                         
   6   5   2         62.35         66.43         1.26 o                         
   7   5   2          2.32          3.40         0.29 o                         
   8   5   2          7.14          5.69         1.07 o                         
   9   5   2          1.05         -0.62         2.02 o                         
  -6   6   2          0.69         -0.06         0.46 o                         
  -5   6   2         13.94         11.80         0.81 o                         
  -4   6   2          0.92          0.27         0.15 o                         
  -3   6   2         17.25         16.46         0.55 o                         
  -2   6   2         50.41         46.14         0.92 o                         
  -1   6   2        187.79        177.17         3.20 o                         
   0   6   2         30.51         40.74         0.82 o                         
   1   6   2        141.31        163.20         2.11 o                         
   2   6   2          9.66          9.72         0.43 o                         
   3   6   2        160.13        161.60         2.46 o                         
   4   6   2        387.97        389.10         4.99 o                         
   5   6   2        128.21        128.17         1.93 o                         
   6   6   2          8.92          8.61         0.71 o                         
   7   6   2          0.21         -0.24         0.40 o                         
   8   6   2         32.05         33.01         1.83 o                         
  -5   7   2         30.99         30.87         1.36 o                         
  -4   7   2         40.23         37.45         1.16 o                         
  -3   7   2        184.34        182.96         3.62 o                         
  -2   7   2        133.63        130.67         2.35 o                         
  -1   7   2         69.78         69.72         1.46 o                         
   0   7   2         42.74         41.87         0.98 o                         
   1   7   2        540.48        530.15         7.21 o                         
   2   7   2          6.56          8.28         0.41 o                         
   3   7   2         18.64         16.69         0.61 o                         
   4   7   2         15.92         14.13         0.51 o                         
   5   7   2        141.36        140.04         2.20 o                         
   6   7   2         12.80         12.71         0.49 o                         
   7   7   2          2.34          3.24         0.58 o                         
   8   7   2         12.45         19.12         2.24 o                         
  -4   8   2          2.79          1.18         0.45 o                         
  -3   8   2        183.71        197.37         3.17 o                         
  -2   8   2          4.59          6.85         0.48 o                         
  -1   8   2          6.61          6.42         0.41 o                         
   0   8   2         51.47         48.99         1.22 o                         
   1   8   2          1.58          1.26         0.30 o                         
   2   8   2          9.21         12.73         0.98 o                         
   3   8   2        141.77        146.64         3.14 o                         
   4   8   2          0.80          1.01         0.17 o                         
   5   8   2          5.96          5.59         0.39 o                         
   6   8   2         23.00         24.06         1.08 o                         
   7   8   2         25.92         26.92         1.81 o                         
  -3   9   2         28.28         25.80         1.19 o                         
  -2   9   2          3.36          1.29         0.26 o                         
  -1   9   2          2.04          1.92         0.32 o                         
   0   9   2         49.93         45.51         1.57 o                         
   1   9   2          0.74          0.56         0.23 o                         
   2   9   2         95.82         89.96         2.68 o                         
   3   9   2         39.69         40.57         1.36 o                         
   4   9   2         80.93         86.91         2.91 o                         
   5   9   2         15.50         14.80         1.44 o                         
   6   9   2          1.57          1.53         0.60 o                         
   7   9   2          4.36          3.04         1.40 o                         
  -1  10   2         14.40         11.55         0.89 o                         
   0  10   2          1.11          1.24         0.46 o                         
   1  10   2         13.53         10.80         0.88 o                         
   2  10   2         16.73         15.35         0.95 o                         
   3  10   2          0.22         -0.28         0.50 o                         
   4  10   2         12.01         13.76         0.82 o                         
   5  10   2          2.69          0.95         0.58 o                         
   6  10   2         45.70         47.67         2.58 o                         
   2  11   2          2.87          1.50         1.13 o                         
   3  11   2          4.79          2.53         0.59 o                         
  -4 -10   3         15.10         18.55         1.55 o                         
  -3 -10   3          5.47          6.46         0.94 o                         
  -2 -10   3         26.07         28.36         1.48 o                         
  -1 -10   3          8.81          6.76         0.60 o                         
   0 -10   3          0.68          0.09         0.91 o                         
  -6  -9   3         81.71         92.57         5.90 o                         
  -5  -9   3         55.25         57.77         2.93 o                         
  -4  -9   3        166.05        173.40         3.59 o                         
  -3  -9   3          3.16          3.96         0.42 o                         
  -2  -9   3          0.03         -0.16         0.22 o                         
  -1  -9   3          0.79          0.86         0.58 o                         
   0  -9   3         83.68         86.10         2.48 o                         
   1  -9   3         65.99         74.98         1.90 o                         
   2  -9   3         28.92         37.67         1.33 o                         
  -6  -8   3          1.45          1.10         0.46 o                         
  -5  -8   3         15.43         12.62         0.74 o                         
  -4  -8   3         35.13         36.93         1.58 o                         
  -3  -8   3        138.62        138.74         2.85 o                         
  -2  -8   3        334.71        327.83         4.74 o                         
  -1  -8   3          0.90          0.99         0.22 o                         
   0  -8   3         27.70         28.02         1.07 o                         
   1  -8   3         15.88         17.99         0.92 o                         
   2  -8   3        126.57        134.56         2.31 o                         
   3  -8   3          1.75          2.15         0.62 o                         
   4  -8   3         11.99         11.93         1.12 o                         
  -7  -7   3         10.89          6.37         1.26 o                         
  -6  -7   3          0.86          0.25         0.43 o                         
  -5  -7   3         26.55         25.69         0.88 o                         
  -4  -7   3         22.17         18.97         0.72 o                         
  -3  -7   3        102.73         94.05         1.65 o                         
  -2  -7   3         24.64         26.01         0.87 o                         
  -1  -7   3        341.17        329.29         4.43 o                         
   0  -7   3        262.82        255.21         3.64 o                         
   1  -7   3         16.90         16.58         0.64 o                         
   2  -7   3          0.14         -0.03         0.15 o                         
   3  -7   3          9.33         11.98         0.72 o                         
   4  -7   3        117.93        125.71         3.32 o                         
   5  -7   3          8.19          8.47         1.14 o                         
  -8  -6   3          2.10         -0.70         0.70 o                         
  -7  -6   3          4.36          3.17         0.60 o                         
  -6  -6   3         28.93         30.18         1.06 o                         
  -5  -6   3          5.74          5.26         0.49 o                         
  -4  -6   3         12.48         17.34         0.65 o                         
  -3  -6   3          4.37          2.05         0.32 o                         
  -2  -6   3          3.39          6.44         0.38 o                         
  -1  -6   3         75.90         66.04         1.29 o                         
   0  -6   3         36.68         38.04         0.91 o                         
   1  -6   3          9.29          7.04         0.44 o                         
   2  -6   3         13.32         16.27         1.04 o                         
   3  -6   3         19.84         21.78         0.79 o                         
   4  -6   3         21.38         19.91         0.75 o                         
   5  -6   3          3.08          3.92         0.51 o                         
  -8  -5   3         30.57         27.77         1.49 o                         
  -7  -5   3         26.65         23.62         1.31 o                         
  -6  -5   3        187.53        192.90         3.93 o                         
  -5  -5   3        164.19        168.97         2.70 o                         
  -4  -5   3         81.05         83.90         1.40 o                         
  -3  -5   3          2.99          2.13         0.22 o                         
  -2  -5   3        386.97        419.14         5.63 o                         
  -1  -5   3          6.31          5.45         0.24 o                         
   0  -5   3        166.81        176.80         2.36 o                         
   1  -5   3        270.57        239.39         3.48 o                         
   2  -5   3        350.86        329.64         4.63 o                         
   3  -5   3        111.34        113.35         1.83 o                         
   4  -5   3          0.04         -0.14         0.14 o                         
   5  -5   3         52.84         50.68         1.29 o                         
   6  -5   3          1.56          0.81         0.38 o                         
  -8  -4   3          0.06         -0.26         0.26 o                         
  -7  -4   3          8.36          7.10         0.62 o                         
  -6  -4   3        375.47        388.29         5.69 o                         
  -5  -4   3         49.06         49.53         0.98 o                         
  -4  -4   3          1.78          1.60         0.25 o                         
  -3  -4   3        104.15        113.78         1.49 o                         
  -2  -4   3        107.43        124.57         1.85 o                         
  -1  -4   3        177.54        184.41         2.21 o                         
   0  -4   3        283.40        292.66         3.66 o                         
   1  -4   3          4.70          3.69         0.25 o                         
   2  -4   3         60.12         71.24         1.23 o                         
   3  -4   3          0.07         -0.09         0.11 o                         
   4  -4   3         86.28         79.81         1.50 o                         
   5  -4   3          0.10         -0.06         0.17 o                         
   6  -4   3         19.19         17.98         0.71 o                         
   7  -4   3         11.83         11.39         0.67 o                         
  -8  -3   3         14.49         12.61         0.77 o                         
  -7  -3   3         13.32         13.89         0.58 o                         
  -6  -3   3          0.08          0.50         0.15 o                         
  -5  -3   3          8.93         10.49         0.49 o                         
  -4  -3   3         81.66         80.77         1.27 o                         
  -3  -3   3          1.83         14.00         0.66 o                         
  -2  -3   3        163.65        164.39         2.16 o                         
  -1  -3   3        347.32        392.96         4.11 o                         
   0  -3   3          0.53         11.59         0.57 o                         
   1  -3   3          0.09          0.50         0.12 o                         
   2  -3   3         15.68         20.69         0.47 o                         
   3  -3   3          6.44          7.58         0.29 o                         
   4  -3   3          0.00         -0.09         0.09 o                         
   5  -3   3          0.72         -0.01         0.13 o                         
   6  -3   3          3.24          2.66         0.31 o                         
   7  -3   3          0.11         -0.13         0.18 o                         
  -8  -2   3         69.14         65.97         2.05 o                         
  -7  -2   3          8.69          8.13         0.49 o                         
  -6  -2   3         42.61         42.40         1.03 o                         
  -5  -2   3          0.00          0.13         0.16 o                         
  -4  -2   3          1.43          1.64         0.16 o                         
  -3  -2   3         43.76         36.24         0.68 o                         
  -2  -2   3         10.13         12.16         0.43 o                         
  -1  -2   3          0.51          0.06         0.07 o                         
   0  -2   3        281.53        270.64         3.02 o                         
   1  -2   3        943.92        937.35        15.94 o                         
   2  -2   3         37.99         34.05         0.62 o                         
   3  -2   3          1.87          2.31         0.18 o                         
   4  -2   3        115.06        128.98         1.82 o                         
   5  -2   3         16.89         18.35         0.58 o                         
   6  -2   3          4.36          4.61         0.32 o                         
   7  -2   3          3.33          3.92         0.36 o                         
   8  -2   3          0.49         -0.23         0.43 o                         
  -8  -1   3         19.24         18.80         1.02 o                         
  -7  -1   3         69.44         72.58         1.53 o                         
  -6  -1   3         88.91         87.30         1.78 o                         
  -5  -1   3          5.40          6.34         0.60 o                         
  -4  -1   3        363.56        356.16         5.05 o                         
  -3  -1   3         31.88         31.42         0.61 o                         
  -2  -1   3        111.22        110.23         1.47 o                         
  -1  -1   3        187.19        183.46         2.36 o                         
   0  -1   3         19.51         20.62         0.35 o                         
   1  -1   3        214.26        226.49         2.61 o                         
   2  -1   3       1584.42       1600.33        81.36 o                         
   3  -1   3        420.31        402.09         5.18 o                         
   4  -1   3         62.71         73.73         1.17 o                         
   5  -1   3         70.47         71.68         1.27 o                         
   6  -1   3        587.23        586.78         7.21 o                         
   7  -1   3          4.89          4.55         0.30 o                         
   8  -1   3          0.71          0.59         0.47 o                         
  -8   0   3          8.47          7.36         0.66 o                         
  -7   0   3         48.00         47.34         1.43 o                         
  -6   0   3         21.74         22.02         0.69 o                         
  -5   0   3          5.44          6.08         0.50 o                         
  -4   0   3        623.94        608.82         7.16 o                         
  -3   0   3         22.33         22.33         0.50 o                         
  -2   0   3       1708.24       1619.31        49.33 o                         
  -1   0   3        405.63        417.42         8.08 o                         
   0   0   3       1520.93       1535.08        47.59 o                         
   1   0   3          8.48          6.30         0.39 o                         
   2   0   3        255.62        269.84         3.00 o                         
   3   0   3          5.96          7.30         0.25 o                         
   4   0   3         23.44         23.97         0.47 o                         
   5   0   3        237.30        219.54         2.63 o                         
   6   0   3         51.69         49.46         1.00 o                         
   7   0   3         37.38         38.47         0.76 o                         
   8   0   3         73.24         72.38         1.74 o                         
  -8   1   3          9.50          7.15         0.67 o                         
  -7   1   3          1.90          2.18         0.48 o                         
  -6   1   3         22.24         20.74         0.65 o                         
  -5   1   3        103.45        109.09         1.79 o                         
  -4   1   3        129.34        138.43         1.95 o                         
  -3   1   3          0.53          1.00         0.13 o                         
  -2   1   3        219.84        183.84         2.71 o                         
  -1   1   3        736.96        601.43        18.57 o                         
   0   1   3       1565.05       1472.17        46.18 o                         
   1   1   3         48.27         46.08         0.64 o                         
   2   1   3         10.85         11.92         0.37 o                         
   3   1   3        147.57        164.06         1.89 o                         
   4   1   3          2.48          2.75         0.18 o                         
   5   1   3         11.38         11.87         0.31 o                         
   6   1   3          0.10         -0.09         0.12 o                         
   7   1   3          6.03          5.87         0.38 o                         
   8   1   3          8.88          8.91         0.58 o                         
   9   1   3          6.00          4.44         0.70 o                         
  -8   2   3         12.15         10.63         1.72 o                         
  -7   2   3        294.53        296.43         5.36 o                         
  -6   2   3          0.00         -0.11         0.11 o                         
  -5   2   3         38.21         39.78         0.99 o                         
  -4   2   3          3.39          3.26         0.33 o                         
  -3   2   3        182.29        186.96         2.62 o                         
  -2   2   3        277.24        291.62         4.04 o                         
  -1   2   3          7.49          7.91         0.26 o                         
   0   2   3       1446.55       1176.30        40.48 o                         
   1   2   3        747.21        657.90        17.40 o                         
   2   2   3        343.73        352.53         4.81 o                         
   3   2   3         95.08         92.53         1.27 o                         
   4   2   3          0.33          1.27         0.10 o                         
   5   2   3         84.31         87.92         1.17 o                         
   6   2   3         13.84         14.14         0.46 o                         
   7   2   3          3.58          2.74         0.25 o                         
   8   2   3          9.42          8.88         0.66 o                         
   9   2   3         12.80          9.69         0.99 o                         
  -7   3   3         53.69         53.83         1.72 o                         
  -6   3   3          1.50          1.76         0.26 o                         
  -5   3   3        170.49        175.16         2.58 o                         
  -4   3   3         47.59         49.24         1.08 o                         
  -3   3   3        411.12        409.86         5.74 o                         
  -2   3   3          6.97          6.37         0.37 o                         
  -1   3   3        490.41        471.83         5.81 o                         
   0   3   3          0.19          1.15         0.12 o                         
   1   3   3        352.42        347.85         6.34 o                         
   2   3   3        772.69        690.16        31.61 o                         
   3   3   3        187.59        208.44         2.50 o                         
   4   3   3        165.34        180.21         2.32 o                         
   5   3   3         54.23         55.81         0.90 o                         
   6   3   3        130.56        136.65         2.91 o                         
   7   3   3         13.39         13.72         0.51 o                         
   8   3   3          0.38         -0.31         0.31 o                         
   9   3   3          5.06          4.06         0.60 o                         
  -7   4   3          0.19         -0.12         0.30 o                         
  -6   4   3         94.13         93.52         1.99 o                         
  -5   4   3        159.21        163.03         2.59 o                         
  -4   4   3         26.51         29.80         0.85 o                         
  -3   4   3         60.41         55.78         1.11 o                         
  -2   4   3        150.65        152.69         2.08 o                         
  -1   4   3         98.53        112.50         1.68 o                         
   0   4   3          2.13          1.25         0.14 o                         
   1   4   3        978.84        966.11        21.39 o                         
   2   4   3         63.36         69.36         1.35 o                         
   3   4   3        270.27        272.18         4.82 o                         
   4   4   3        131.95        116.40         1.43 o                         
   5   4   3          1.28          1.96         0.14 o                         
   6   4   3          2.08          4.50         0.24 o                         
   7   4   3          1.53          0.36         0.28 o                         
   8   4   3          0.26          0.07         0.26 o                         
   9   4   3          6.60          7.74         1.32 o                         
  -6   5   3         33.38         33.22         1.08 o                         
  -5   5   3          1.53          0.76         0.27 o                         
  -4   5   3          0.01         -0.03         0.14 o                         
  -3   5   3        433.69        429.57         5.50 o                         
  -2   5   3          5.02          3.73         0.26 o                         
  -1   5   3         88.80         99.77         1.54 o                         
   0   5   3        988.67        991.38        30.48 o                         
   1   5   3        351.49        373.05         5.31 o                         
   2   5   3         60.34         65.17         1.07 o                         
   3   5   3        729.97        716.68        12.11 o                         
   4   5   3        405.72        397.73         4.73 o                         
   5   5   3         34.51         30.72         0.68 o                         
   6   5   3          2.78          2.46         0.19 o                         
   7   5   3         26.03         23.64         0.77 o                         
   8   5   3         69.71         75.82         4.40 o                         
   9   5   3          9.59         10.65         1.34 o                         
  -5   6   3          0.97          0.75         0.25 o                         
  -4   6   3         27.47         28.14         0.80 o                         
  -3   6   3          0.70          1.40         0.20 o                         
  -2   6   3         13.06         12.13         0.45 o                         
  -1   6   3        137.29        128.10         2.72 o                         
   0   6   3        247.92        248.38         3.41 o                         
   1   6   3         64.67         60.79         1.14 o                         
   2   6   3         65.93         73.65         1.74 o                         
   3   6   3        160.91        172.62         2.77 o                         
   4   6   3        172.08        158.87         2.73 o                         
   5   6   3          8.54          9.47         0.40 o                         
   6   6   3         32.26         33.60         0.64 o                         
   7   6   3          0.10         -0.26         0.35 o                         
   8   6   3          0.79          1.45         0.52 o                         
  -5   7   3          3.51          2.90         0.61 o                         
  -4   7   3          9.22          9.68         0.59 o                         
  -3   7   3         24.46         27.75         0.80 o                         
  -2   7   3        211.97        225.64         2.95 o                         
  -1   7   3          6.90          4.99         0.42 o                         
   0   7   3         20.03         18.17         0.58 o                         
   1   7   3         17.56         17.18         0.52 o                         
   2   7   3         62.43         61.16         1.14 o                         
   3   7   3        145.16        152.59         2.55 o                         
   4   7   3         11.04         11.62         0.86 o                         
   5   7   3        665.09        679.95         8.80 o                         
   6   7   3          0.62          0.08         0.28 o                         
   7   7   3         99.32        104.72         2.94 o                         
   8   7   3          4.13          2.85         0.60 o                         
  -4   8   3         32.91         29.63         1.26 o                         
  -3   8   3          8.58          9.70         0.54 o                         
  -2   8   3          5.54          4.44         0.35 o                         
  -1   8   3         52.88         48.86         1.04 o                         
   0   8   3         87.30         95.33         2.36 o                         
   1   8   3         60.67         58.19         1.68 o                         
   2   8   3         18.57         16.27         0.63 o                         
   3   8   3         23.92         23.14         1.05 o                         
   4   8   3         11.13          9.69         0.55 o                         
   5   8   3         71.08         74.66         2.35 o                         
   6   8   3          0.00         -0.32         0.32 o                         
   7   8   3        201.91        222.62         4.20 o                         
  -3   9   3         31.11         27.36         1.22 o                         
  -2   9   3          0.53          0.13         0.26 o                         
  -1   9   3         37.19         43.57         1.06 o                         
   0   9   3          5.47          3.22         0.34 o                         
   1   9   3         45.86         39.04         1.05 o                         
   2   9   3          6.53          8.43         0.71 o                         
   3   9   3         14.63         18.63         0.78 o                         
   4   9   3          5.85          4.51         0.41 o                         
   5   9   3         28.39         25.30         1.40 o                         
   6   9   3          0.13         -0.32         0.32 o                         
   7   9   3          0.52         -0.46         0.97 o                         
  -1  10   3          0.30         -0.09         0.48 o                         
   0  10   3         32.79         33.12         2.90 o                         
   1  10   3         73.38         69.18         3.52 o                         
   2  10   3          0.27          0.28         0.58 o                         
   3  10   3         12.95         10.10         0.77 o                         
   4  10   3         55.62         59.21         2.61 o                         
   5  10   3         56.65         61.72         2.54 o                         
   6  10   3         39.19         41.29         2.13 o                         
   2  11   3         32.82         36.47         1.79 o                         
   3  11   3          0.10         -0.13         0.60 o                         
  -3 -10   4         21.91         20.82         1.33 o                         
  -2 -10   4         14.04         14.24         1.15 o                         
  -1 -10   4          4.83          6.24         1.29 o                         
  -5  -9   4          7.58          7.42         0.98 o                         
  -4  -9   4         11.28         10.61         0.73 o                         
  -3  -9   4        135.94        133.03         2.99 o                         
  -2  -9   4          8.86          8.06         0.60 o                         
  -1  -9   4         41.84         44.84         1.51 o                         
   0  -9   4          2.83          1.54         0.63 o                         
   1  -9   4          0.32          0.33         0.38 o                         
   2  -9   4          6.61          4.61         0.84 o                         
  -6  -8   4         74.18         72.97         4.31 o                         
  -5  -8   4        124.57        130.92         5.45 o                         
  -4  -8   4         21.17         15.50         0.88 o                         
  -3  -8   4         24.08         23.52         0.88 o                         
  -2  -8   4         45.31         43.94         1.11 o                         
  -1  -8   4         66.77         62.87         1.55 o                         
   0  -8   4         40.47         41.65         1.05 o                         
   1  -8   4          6.22          4.29         0.37 o                         
   2  -8   4          0.00         -0.47         0.47 o                         
   3  -8   4         43.74         46.11         1.43 o                         
  -7  -7   4          0.76         -0.56         1.36 o                         
  -6  -7   4        189.76        189.87         8.50 o                         
  -5  -7   4         17.12         16.06         1.33 o                         
  -4  -7   4          3.93          5.77         0.50 o                         
  -3  -7   4        405.99        381.99         4.78 o                         
  -2  -7   4         24.65         23.46         0.82 o                         
  -1  -7   4         40.62         39.46         0.88 o                         
   0  -7   4         39.68         37.00         1.10 o                         
   1  -7   4          5.27          5.54         0.49 o                         
   2  -7   4          4.58          3.55         0.34 o                         
   3  -7   4          0.21         -0.08         0.20 o                         
   4  -7   4          0.13         -0.27         0.27 o                         
  -7  -6   4          7.84          6.86         0.98 o                         
  -6  -6   4          9.31          8.34         0.71 o                         
  -5  -6   4         12.05         13.13         1.10 o                         
  -4  -6   4         82.09         80.75         1.89 o                         
  -3  -6   4         70.82         63.27         1.40 o                         
  -2  -6   4          0.38          0.05         0.11 o                         
  -1  -6   4         69.06         71.87         1.12 o                         
   0  -6   4        144.27        133.52         1.96 o                         
   1  -6   4       1038.30       1002.40        12.38 o                         
   2  -6   4        356.41        360.31         5.54 o                         
   3  -6   4          9.75          7.55         0.51 o                         
   4  -6   4         18.66         17.09         0.90 o                         
   5  -6   4         10.77          7.97         0.81 o                         
  -8  -5   4          0.67          0.57         0.41 o                         
  -7  -5   4          0.39         -0.32         0.32 o                         
  -6  -5   4         80.28         82.83         2.01 o                         
  -5  -5   4          2.50          2.40         0.25 o                         
  -4  -5   4         57.67         56.41         1.26 o                         
  -3  -5   4         27.92         30.21         0.68 o                         
  -2  -5   4          8.07          8.15         0.40 o                         
  -1  -5   4        246.92        245.26         3.16 o                         
   0  -5   4          1.45          1.76         0.23 o                         
   1  -5   4          0.30          0.19         0.15 o                         
   2  -5   4         35.94         40.08         0.88 o                         
   3  -5   4        578.13        550.23         7.04 o                         
   4  -5   4         22.30         20.83         0.86 o                         
   5  -5   4          2.89          2.43         0.31 o                         
   6  -5   4          2.70          0.98         0.29 o                         
  -8  -4   4          2.71          1.54         0.45 o                         
  -7  -4   4          0.73         -0.18         0.18 o                         
  -6  -4   4          0.05          0.17         0.23 o                         
  -5  -4   4         40.67         40.46         0.91 o                         
  -4  -4   4         16.33         16.98         0.58 o                         
  -3  -4   4         21.47         23.05         0.54 o                         
  -2  -4   4        367.94        392.77         4.50 o                         
  -1  -4   4         35.26         47.87         0.81 o                         
   0  -4   4         12.38         18.37         0.49 o                         
   1  -4   4         29.17         35.78         0.75 o                         
   2  -4   4          5.89          6.49         0.40 o                         
   3  -4   4         87.47         88.87         1.46 o                         
   4  -4   4          0.00         -0.15         0.15 o                         
   5  -4   4        368.99        379.02         5.12 o                         
   6  -4   4          5.78          3.93         0.36 o                         
   7  -4   4         65.88         66.81         1.86 o                         
  -8  -3   4          0.80          0.45         0.37 o                         
  -7  -3   4         87.26         93.26         2.08 o                         
  -6  -3   4        103.75        108.78         2.25 o                         
  -5  -3   4         68.96         68.45         1.38 o                         
  -4  -3   4         41.97         44.39         0.84 o                         
  -3  -3   4        186.03        202.08         2.87 o                         
  -2  -3   4        234.87        250.77         2.94 o                         
  -1  -3   4        392.73        415.14         4.37 o                         
   0  -3   4         97.15        111.96         1.85 o                         
   1  -3   4         35.36         41.47         0.97 o                         
   2  -3   4         92.78         87.98         1.36 o                         
   3  -3   4        106.11        106.73         1.50 o                         
   4  -3   4         13.04         10.63         0.43 o                         
   5  -3   4        146.65        137.12         2.19 o                         
   6  -3   4         26.58         27.55         0.92 o                         
   7  -3   4        101.56        101.93         2.15 o                         
  -8  -2   4          7.45          6.85         0.73 o                         
  -7  -2   4         19.75         18.36         0.77 o                         
  -6  -2   4         23.18         26.17         0.77 o                         
  -5  -2   4         10.22          8.17         0.38 o                         
  -4  -2   4        138.42        139.63         1.96 o                         
  -3  -2   4         20.11         24.11         0.64 o                         
  -2  -2   4        592.17        624.96         7.47 o                         
  -1  -2   4          8.89         11.02         0.34 o                         
   0  -2   4        221.63        240.08         2.65 o                         
   1  -2   4       2227.74       2290.35        63.75 o                         
   2  -2   4        143.96        169.35         2.35 o                         
   3  -2   4        172.56        201.26         2.59 o                         
   4  -2   4          1.27          1.80         0.17 o                         
   5  -2   4        255.67        263.64         3.57 o                         
   6  -2   4         22.46         23.51         0.68 o                         
   7  -2   4         99.89         97.87         2.01 o                         
   8  -2   4         20.35         18.48         1.50 o                         
  -8  -1   4          0.00         -0.25         0.25 o                         
  -7  -1   4        122.26        120.14         2.37 o                         
  -6  -1   4          2.39          1.90         0.24 o                         
  -5  -1   4        148.66        150.28         2.22 o                         
  -4  -1   4          3.53          4.91         0.27 o                         
  -3  -1   4         83.34         74.16         1.27 o                         
  -2  -1   4       1001.61        948.98        19.59 o                         
  -1  -1   4        304.26        299.22         3.73 o                         
   0  -1   4         42.18         41.87         0.66 o                         
   1  -1   4         16.96         21.29         0.41 o                         
   2  -1   4         25.21         28.95         0.56 o                         
   3  -1   4        196.65        199.90         2.58 o                         
   4  -1   4          0.07          0.20         0.10 o                         
   5  -1   4          0.28          0.12         0.10 o                         
   6  -1   4        175.60        174.44         2.39 o                         
   7  -1   4         26.36         25.39         0.73 o                         
   8  -1   4          0.06         -0.25         0.25 o                         
  -8   0   4        115.11        116.64         3.66 o                         
  -7   0   4         61.95         59.61         1.68 o                         
  -6   0   4         39.13         40.93         1.06 o                         
  -5   0   4        562.70        578.50         7.88 o                         
  -4   0   4         14.69         17.93         0.55 o                         
  -3   0   4        183.82        179.66         2.40 o                         
  -2   0   4          8.73          7.85         0.32 o                         
  -1   0   4        228.91        247.10         3.26 o                         
   0   0   4       1459.57       1394.96        45.49 o                         
   1   0   4       1589.19       1499.16        50.80 o                         
   2   0   4        187.49        208.33         2.41 o                         
   3   0   4          4.80          6.17         0.29 o                         
   4   0   4        199.39        217.61         2.71 o                         
   5   0   4          0.93          0.33         0.09 o                         
   6   0   4        114.34        122.78         1.76 o                         
   7   0   4         79.67         85.42         1.35 o                         
   8   0   4          6.81          5.48         0.85 o                         
  -8   1   4         20.19         17.63         1.20 o                         
  -7   1   4          0.37         -0.11         0.17 o                         
  -6   1   4         32.26         34.89         0.80 o                         
  -5   1   4         93.45        101.88         1.75 o                         
  -4   1   4        142.99        150.88         2.39 o                         
  -3   1   4        844.22        865.03        26.55 o                         
  -2   1   4        128.62        132.43         2.10 o                         
  -1   1   4        861.32        783.16        24.31 o                         
   0   1   4       2044.77       1933.97        59.83 o                         
   1   1   4         36.62         32.29         0.79 o                         
   2   1   4         50.65         53.96         0.85 o                         
   3   1   4        355.82        363.48         4.55 o                         
   4   1   4         19.40         17.01         0.35 o                         
   5   1   4        166.89        165.51         1.90 o                         
   6   1   4        157.54        161.05         2.10 o                         
   7   1   4         10.59          9.45         0.48 o                         
   8   1   4         19.61         18.53         1.12 o                         
   9   1   4         10.16         10.30         1.32 o                         
  -7   2   4         37.65         35.96         1.13 o                         
  -6   2   4         17.68         16.86         0.65 o                         
  -5   2   4         61.17         60.01         1.15 o                         
  -4   2   4         10.25         11.03         0.42 o                         
  -3   2   4          0.59          2.31         0.18 o                         
  -2   2   4        560.43        547.53         7.26 o                         
  -1   2   4        166.99        150.26         1.82 o                         
   0   2   4        438.38        404.39         6.74 o                         
   1   2   4        624.98        596.56        14.71 o                         
   2   2   4        648.28        654.03        13.29 o                         
   3   2   4         50.72         55.52         0.97 o                         
   4   2   4          4.62          2.64         0.20 o                         
   5   2   4          4.74          3.48         0.19 o                         
   6   2   4          3.79          4.10         0.20 o                         
   7   2   4         42.79         41.92         0.90 o                         
   8   2   4          0.13         -0.11         0.25 o                         
   9   2   4          3.29          4.22         0.59 o                         
  -7   3   4          4.52          2.81         0.38 o                         
  -6   3   4         19.69         19.07         0.69 o                         
  -5   3   4         99.35         97.07         2.03 o                         
  -4   3   4          1.85          0.69         0.28 o                         
  -3   3   4         31.90         28.75         0.66 o                         
  -2   3   4         18.95         26.17         0.60 o                         
  -1   3   4        256.26        306.40         5.41 o                         
   0   3   4         94.73        113.69         1.87 o                         
   1   3   4         92.18         85.05         1.34 o                         
   2   3   4          2.37          4.72         0.25 o                         
   3   3   4        135.96        114.16         1.63 o                         
   4   3   4         16.12         17.99         0.47 o                         
   5   3   4        125.21        122.78         2.22 o                         
   6   3   4         30.00         25.70         0.78 o                         
   7   3   4         33.32         30.12         1.20 o                         
   8   3   4          0.70          1.52         0.60 o                         
   9   3   4         19.32         17.64         1.18 o                         
  -7   4   4         70.19         67.88         2.05 o                         
  -6   4   4        233.97        239.39         3.86 o                         
  -5   4   4        115.16        124.78         1.95 o                         
  -4   4   4         64.08         64.64         1.29 o                         
  -3   4   4        551.79        538.39         7.03 o                         
  -2   4   4          7.61          8.26         0.34 o                         
  -1   4   4         11.60         13.49         0.56 o                         
   0   4   4          3.94          7.33         0.31 o                         
   1   4   4         42.39         53.71         1.22 o                         
   2   4   4          1.97          0.58         0.12 o                         
   3   4   4        104.61        103.15         2.25 o                         
   4   4   4        103.51        113.71         1.57 o                         
   5   4   4        221.47        228.39         2.94 o                         
   6   4   4         39.17         33.95         1.02 o                         
   7   4   4          0.78         -0.23         0.23 o                         
   8   4   4         20.10         18.80         2.40 o                         
   9   4   4          1.20          5.63         2.11 o                         
  -6   5   4          4.81          4.40         0.51 o                         
  -5   5   4         11.09         10.95         0.53 o                         
  -4   5   4        514.36        517.42         6.25 o                         
  -3   5   4        124.18        130.62         2.36 o                         
  -2   5   4          0.06          0.14         0.13 o                         
  -1   5   4        791.84        752.30        10.04 o                         
   0   5   4          9.21         14.98         0.45 o                         
   1   5   4         60.24         55.07         0.99 o                         
   2   5   4          5.87          6.36         0.32 o                         
   3   5   4          1.53          0.67         0.20 o                         
   4   5   4         47.26         43.05         0.75 o                         
   5   5   4         14.41         15.84         0.58 o                         
   6   5   4         21.64         22.91         0.82 o                         
   7   5   4         55.54         55.66         2.07 o                         
   8   5   4          0.89          0.87         0.43 o                         
   9   5   4          0.21         -0.62         0.62 o                         
  -5   6   4          0.82          0.53         0.24 o                         
  -4   6   4          7.12          5.15         0.37 o                         
  -3   6   4         16.81         13.68         0.54 o                         
  -2   6   4        165.69        153.25         2.41 o                         
  -1   6   4        634.06        627.02         8.81 o                         
   0   6   4          0.00          0.12         0.10 o                         
   1   6   4        316.76        295.48         3.83 o                         
   2   6   4        112.43        105.39         1.60 o                         
   3   6   4        134.31        128.54         1.88 o                         
   4   6   4        230.28        231.45         3.05 o                         
   5   6   4         35.34         36.63         0.72 o                         
   6   6   4          9.94         12.34         0.72 o                         
   7   6   4         25.41         24.95         0.84 o                         
   8   6   4          1.37          0.33         0.59 o                         
  -5   7   4         81.96         86.89         3.35 o                         
  -4   7   4         27.79         29.45         1.14 o                         
  -3   7   4         14.43         14.63         0.84 o                         
  -2   7   4          9.09         12.19         0.49 o                         
  -1   7   4        187.76        186.63         3.96 o                         
   0   7   4         44.55         45.03         1.02 o                         
   1   7   4        270.76        272.54         4.34 o                         
   2   7   4          2.44          2.33         0.22 o                         
   3   7   4         13.45         13.92         0.58 o                         
   4   7   4        324.28        320.71         4.80 o                         
   5   7   4         53.87         56.24         1.95 o                         
   6   7   4         46.76         49.90         1.02 o                         
   7   7   4          5.54          5.98         1.13 o                         
   8   7   4         36.59         38.37         2.90 o                         
  -4   8   4         53.98         55.58         2.33 o                         
  -3   8   4          1.89          1.76         0.30 o                         
  -2   8   4         40.74         45.06         1.07 o                         
  -1   8   4         61.51         63.87         1.34 o                         
   0   8   4         14.94         18.65         0.61 o                         
   1   8   4         66.04         69.61         1.43 o                         
   2   8   4         26.97         28.03         0.96 o                         
   3   8   4        260.96        263.09         4.86 o                         
   4   8   4        246.67        247.19         3.78 o                         
   5   8   4          0.44         -0.05         0.25 o                         
   6   8   4         26.36         24.18         1.12 o                         
   7   8   4          2.63          3.67         0.59 o                         
  -3   9   4        214.96        237.80         4.91 o                         
  -2   9   4         15.11         12.20         0.85 o                         
  -1   9   4         41.66         47.31         1.17 o                         
   0   9   4          0.84          0.79         0.34 o                         
   1   9   4        130.09        138.54         2.47 o                         
   2   9   4         15.03         14.48         0.57 o                         
   3   9   4          6.72          7.86         0.53 o                         
   4   9   4         23.07         23.94         0.99 o                         
   5   9   4         72.05         74.38         2.26 o                         
   6   9   4         16.51         11.38         1.14 o                         
   7   9   4         21.94         25.15         1.63 o                         
  -1  10   4         51.38         62.25         2.89 o                         
   0  10   4          4.77          5.77         0.57 o                         
   1  10   4         14.30         20.83         1.71 o                         
   2  10   4         50.80         55.84         2.18 o                         
   3  10   4         31.53         30.35         1.69 o                         
   4  10   4         15.65         16.46         1.27 o                         
   5  10   4         11.50         12.38         1.35 o                         
   6  10   4          0.55          0.16         0.71 o                         
   2  11   4          0.49          0.49         0.77 o                         
   3  11   4        102.87        120.11         7.03 o                         
  -4  -9   5         28.76         36.02         1.96 o                         
  -3  -9   5         14.90         13.37         0.84 o                         
  -2  -9   5          6.64          7.99         0.79 o                         
  -1  -9   5         20.62         19.43         0.92 o                         
   0  -9   5         67.09         76.46         2.56 o                         
   1  -9   5         24.96         25.82         2.03 o                         
  -6  -8   5        114.96        116.35         5.02 o                         
  -5  -8   5         24.99         20.07         1.27 o                         
  -4  -8   5         29.24         25.67         1.17 o                         
  -3  -8   5         74.02         76.92         1.76 o                         
  -2  -8   5          4.62          3.99         0.41 o                         
  -1  -8   5         78.35         77.24         1.48 o                         
   0  -8   5          3.34          3.39         0.31 o                         
   1  -8   5          3.36          4.45         0.42 o                         
   2  -8   5         24.74         28.37         0.95 o                         
   3  -8   5         39.47         43.09         1.84 o                         
  -6  -7   5         26.78         24.46         2.54 o                         
  -5  -7   5        134.28        130.72         3.16 o                         
  -4  -7   5        282.58        274.76         4.57 o                         
  -3  -7   5        126.52        145.76         2.48 o                         
  -2  -7   5          0.16          0.39         0.19 o                         
  -1  -7   5         91.69         98.70         1.53 o                         
   0  -7   5         71.99         66.67         1.16 o                         
   1  -7   5        138.13        137.30         2.25 o                         
   2  -7   5         35.37         39.63         1.17 o                         
   3  -7   5          0.02          0.16         0.26 o                         
   4  -7   5         17.23         17.20         0.95 o                         
  -7  -6   5         14.94         13.36         1.68 o                         
  -6  -6   5          2.15          2.06         0.44 o                         
  -5  -6   5         89.32         93.30         2.27 o                         
  -4  -6   5        220.50        212.68         4.74 o                         
  -3  -6   5        235.40        231.30         3.52 o                         
  -2  -6   5        329.50        334.59         4.19 o                         
  -1  -6   5        531.97        549.66         6.62 o                         
   0  -6   5         47.69         42.46         1.05 o                         
   1  -6   5        425.31        449.77         5.42 o                         
   2  -6   5         89.99         87.55         1.70 o                         
   3  -6   5          6.10          4.71         0.39 o                         
   4  -6   5          9.09          9.25         0.68 o                         
   5  -6   5          4.66          3.22         0.40 o                         
  -7  -5   5         16.04         14.49         1.05 o                         
  -6  -5   5         53.77         56.84         1.23 o                         
  -5  -5   5          6.67          6.57         0.42 o                         
  -4  -5   5        128.82        130.44         2.20 o                         
  -3  -5   5         55.21         53.42         1.04 o                         
  -2  -5   5        142.54        141.56         2.04 o                         
  -1  -5   5        371.55        357.43         4.07 o                         
   0  -5   5          7.40          7.11         0.33 o                         
   1  -5   5       1333.03       1337.74        14.13 o                         
   2  -5   5        141.16        127.56         1.96 o                         
   3  -5   5        149.84        157.40         2.36 o                         
   4  -5   5        162.73        172.74         3.06 o                         
   5  -5   5         16.79         17.30         0.88 o                         
   6  -5   5          0.20         -0.44         0.44 o                         
  -8  -4   5         12.35          6.16         1.50 o                         
  -7  -4   5        323.33        324.73         6.42 o                         
  -6  -4   5          1.07          1.58         0.32 o                         
  -5  -4   5         45.03         45.95         1.09 o                         
  -4  -4   5        143.82        156.41         2.41 o                         
  -3  -4   5        138.24        145.28         2.30 o                         
  -2  -4   5         93.19         97.87         1.47 o                         
  -1  -4   5          5.39          6.71         0.29 o                         
   0  -4   5        378.99        352.89         3.93 o                         
   1  -4   5         31.32         29.17         0.68 o                         
   2  -4   5          8.65          8.08         0.38 o                         
   3  -4   5        473.85        516.75         6.14 o                         
   4  -4   5        191.32        172.03         3.16 o                         
   5  -4   5          8.29          4.60         0.82 o                         
   6  -4   5        144.58        147.03         3.17 o                         
   7  -4   5         23.33         21.16         1.25 o                         
  -8  -3   5          4.40          2.96         0.92 o                         
  -7  -3   5          0.94          0.58         0.25 o                         
  -6  -3   5         89.20         92.33         2.00 o                         
  -5  -3   5        130.88        136.70         2.52 o                         
  -4  -3   5         76.90         78.55         1.52 o                         
  -3  -3   5          2.42          5.08         0.35 o                         
  -2  -3   5        686.88        746.77         8.41 o                         
  -1  -3   5         64.73         67.91         1.10 o                         
   0  -3   5         12.79         12.34         0.42 o                         
   1  -3   5          0.11          1.92         0.18 o                         
   2  -3   5        151.97        169.16         2.41 o                         
   3  -3   5         21.86         20.27         0.55 o                         
   4  -3   5         11.19          8.72         0.46 o                         
   5  -3   5        272.58        277.36         3.63 o                         
   6  -3   5         36.15         33.80         1.14 o                         
   7  -3   5         18.76         18.38         0.78 o                         
  -8  -2   5         23.60         20.58         1.51 o                         
  -7  -2   5         76.78         75.63         1.96 o                         
  -6  -2   5         22.08         20.41         1.26 o                         
  -5  -2   5        191.13        197.17         2.81 o                         
  -4  -2   5          5.79          5.06         0.33 o                         
  -3  -2   5       1045.51       1086.02        12.02 o                         
  -2  -2   5        129.96        129.01         1.83 o                         
  -1  -2   5        700.85        727.52         8.11 o                         
   0  -2   5        289.65        306.54         3.34 o                         
   1  -2   5        118.46        135.65         1.90 o                         
   2  -2   5        119.85        120.79         1.70 o                         
   3  -2   5          0.33          0.18         0.08 o                         
   4  -2   5         95.80        104.67         1.75 o                         
   5  -2   5         99.68        100.69         1.60 o                         
   6  -2   5          1.72          1.46         0.25 o                         
   7  -2   5         25.40         23.07         0.80 o                         
   8  -2   5         54.54         54.02         3.26 o                         
  -8  -1   5          0.62         -0.37         0.51 o                         
  -7  -1   5         15.81         14.03         1.17 o                         
  -6  -1   5        140.31        142.97         2.20 o                         
  -5  -1   5         90.71         96.94         1.56 o                         
  -4  -1   5         28.87         34.87         0.68 o                         
  -3  -1   5        421.19        436.65         5.37 o                         
  -2  -1   5          7.97          9.48         0.43 o                         
  -1  -1   5       1530.10       1532.47        35.62 o                         
   0  -1   5       2659.47       2670.85       102.94 o                         
   1  -1   5        614.50        679.70         9.27 o                         
   2  -1   5        114.23        120.20         1.62 o                         
   3  -1   5        848.83        890.34         9.31 o                         
   4  -1   5         83.62         77.45         1.33 o                         
   5  -1   5         55.25         56.59         1.07 o                         
   6  -1   5         85.98         89.94         1.42 o                         
   7  -1   5          0.89          0.52         0.36 o                         
   8  -1   5          0.48          0.25         0.36 o                         
  -8   0   5          1.20         -0.34         0.34 o                         
  -7   0   5          5.73          4.33         0.52 o                         
  -6   0   5         42.11         43.73         1.19 o                         
  -5   0   5         71.68         73.81         1.44 o                         
  -4   0   5        219.77        215.11         3.03 o                         
  -3   0   5         27.25         30.69         0.62 o                         
  -2   0   5         89.37         93.56         1.43 o                         
  -1   0   5         96.81        100.89         1.47 o                         
   0   0   5        568.46        555.71         8.24 o                         
   1   0   5       1951.84       2123.55        96.73 o                         
   2   0   5        600.60        636.17         7.84 o                         
   3   0   5        375.40        390.33         4.64 o                         
   4   0   5         22.51         16.91         0.45 o                         
   5   0   5       1162.00       1166.16        12.50 o                         
   6   0   5          4.86          4.43         0.24 o                         
   7   0   5         11.06          9.63         0.39 o                         
   8   0   5          0.00         -0.32         0.32 o                         
  -7   1   5         21.55         19.86         0.85 o                         
  -6   1   5         86.75         90.17         1.67 o                         
  -5   1   5          2.02          3.23         0.31 o                         
  -4   1   5          2.16          1.98         0.20 o                         
  -3   1   5        339.49        349.75         4.43 o                         
  -2   1   5        103.53        113.60         1.58 o                         
  -1   1   5         31.67         24.91         0.51 o                         
   0   1   5         65.08         68.04         1.66 o                         
   1   1   5        183.92        196.43         2.51 o                         
   2   1   5        277.60        263.78         3.23 o                         
   3   1   5         20.83         24.31         0.60 o                         
   4   1   5        134.70        137.85         1.79 o                         
   5   1   5         55.88         53.22         0.87 o                         
   6   1   5         14.49         13.69         0.37 o                         
   7   1   5        100.94        101.22         1.58 o                         
   8   1   5          0.43          0.72         0.53 o                         
  -7   2   5         20.74         20.86         0.79 o                         
  -6   2   5         63.56         62.68         1.25 o                         
  -5   2   5         89.59         93.97         1.85 o                         
  -4   2   5         33.94         38.49         0.88 o                         
  -3   2   5        155.95        172.23         2.57 o                         
  -2   2   5        441.97        442.69         5.64 o                         
  -1   2   5       6608.31       6765.83       360.69 o                         
   0   2   5         31.97         32.49         0.67 o                         
   1   2   5        252.15        278.00         4.08 o                         
   2   2   5          2.18          4.05         0.21 o                         
   3   2   5       1230.27       1249.49        31.02 o                         
   4   2   5         44.71         39.54         0.77 o                         
   5   2   5          0.28          0.16         0.11 o                         
   6   2   5          0.35          0.58         0.13 o                         
   7   2   5          2.12          2.32         0.32 o                         
   8   2   5         45.12         48.07         3.19 o                         
   9   2   5         29.40         31.42         2.20 o                         
  -7   3   5          0.47         -0.19         0.39 o                         
  -6   3   5        182.96        190.09         3.15 o                         
  -5   3   5         32.75         34.30         0.83 o                         
  -4   3   5         39.07         35.65         0.82 o                         
  -3   3   5          0.44          0.39         0.11 o                         
  -2   3   5         25.22         34.04         0.71 o                         
  -1   3   5         29.47         23.35         0.51 o                         
   0   3   5          6.48          7.32         0.53 o                         
   1   3   5       2226.86       1990.00       110.96 o                         
   2   3   5        887.15        894.71        15.06 o                         
   3   3   5          0.15          0.11         0.08 o                         
   4   3   5        358.52        374.96         4.56 o                         
   5   3   5        389.61        403.01         4.93 o                         
   6   3   5          0.55          0.10         0.11 o                         
   7   3   5         32.05         30.42         1.30 o                         
   8   3   5          0.16         -0.30         0.31 o                         
   9   3   5          7.21          7.84         0.89 o                         
  -6   4   5         99.77        101.81         2.00 o                         
  -5   4   5          4.70          4.24         0.33 o                         
  -4   4   5        475.56        469.67         6.51 o                         
  -3   4   5         59.67         60.85         1.21 o                         
  -2   4   5         68.50         61.35         1.11 o                         
  -1   4   5        140.58        140.23         2.66 o                         
   0   4   5          0.19          0.85         0.11 o                         
   1   4   5          3.58          5.89         0.34 o                         
   2   4   5         12.48          9.50         0.27 o                         
   3   4   5        481.15        505.19         6.65 o                         
   4   4   5         93.76        100.84         1.46 o                         
   5   4   5         88.84         91.54         1.42 o                         
   6   4   5         35.34         37.52         0.87 o                         
   7   4   5         20.65         23.04         0.90 o                         
   8   4   5         21.98         20.93         1.66 o                         
   9   4   5          5.46          5.79         2.90 o                         
  -6   5   5         10.35          7.03         0.53 o                         
  -5   5   5          7.89          8.90         0.50 o                         
  -4   5   5        328.71        321.11         4.46 o                         
  -3   5   5         24.98         29.53         1.18 o                         
  -2   5   5        131.06        121.50         2.11 o                         
  -1   5   5        429.61        404.51         6.94 o                         
   0   5   5         76.89         74.18         1.65 o                         
   1   5   5         16.85         15.26         0.43 o                         
   2   5   5          0.71          0.43         0.15 o                         
   3   5   5         83.23         91.53         1.40 o                         
   4   5   5          0.48          0.22         0.14 o                         
   5   5   5         51.62         63.50         1.12 o                         
   6   5   5        247.43        236.04         3.30 o                         
   7   5   5          1.46          1.54         0.71 o                         
   8   5   5          8.22          7.89         1.94 o                         
  -5   6   5         78.27         85.20         1.96 o                         
  -4   6   5          0.79          0.18         0.17 o                         
  -3   6   5         93.48        102.10         1.88 o                         
  -2   6   5       1044.62       1012.54        11.53 o                         
  -1   6   5         15.09         16.13         0.83 o                         
   0   6   5        363.87        349.36         5.41 o                         
   1   6   5        759.58        746.76         8.53 o                         
   2   6   5        172.42        167.89         2.22 o                         
   3   6   5         33.02         31.29         0.74 o                         
   4   6   5          7.62          7.24         0.41 o                         
   5   6   5         37.74         38.27         0.85 o                         
   6   6   5          5.88          6.96         0.36 o                         
   7   6   5         99.52        101.67         2.11 o                         
   8   6   5         68.87         67.89        11.70 o                         
  -4   7   5          9.56          8.87         0.58 o                         
  -3   7   5         95.24        101.43         1.83 o                         
  -2   7   5         11.70          9.31         0.53 o                         
  -1   7   5        161.13        180.81         2.70 o                         
   0   7   5        636.51        593.36         7.26 o                         
   1   7   5        503.41        501.35         6.20 o                         
   2   7   5        132.85        129.07         1.99 o                         
   3   7   5       1951.73       1897.61        24.63 o                         
   4   7   5          1.58          1.08         0.19 o                         
   5   7   5         68.92         72.59         1.78 o                         
   6   7   5         26.69         23.62         0.99 o                         
   7   7   5          0.53         -0.02         1.58 o                         
   8   7   5         25.41         35.18         1.74 o                         
  -4   8   5          8.25          7.74         0.96 o                         
  -3   8   5        327.42        357.46         5.48 o                         
  -2   8   5         18.86         19.91         0.69 o                         
  -1   8   5         22.14         25.06         0.81 o                         
   0   8   5         30.97         25.73         0.81 o                         
   1   8   5          1.00          0.67         0.25 o                         
   2   8   5        392.99        387.68         5.85 o                         
   3   8   5        251.37        257.86         3.64 o                         
   4   8   5        347.00        357.00         5.14 o                         
   5   8   5        361.60        367.43         5.63 o                         
   6   8   5        104.30        113.64         2.76 o                         
   7   8   5         22.28         17.86         1.46 o                         
  -2   9   5         38.87         36.36         1.05 o                         
  -1   9   5        105.85        117.44         2.02 o                         
   0   9   5         87.92         93.53         2.10 o                         
   1   9   5         17.70         20.02         0.85 o                         
   2   9   5          2.01          1.00         0.19 o                         
   3   9   5         46.98         46.98         1.47 o                         
   4   9   5         90.35         93.08         3.13 o                         
   5   9   5        167.82        177.43         5.49 o                         
   6   9   5         21.25         17.73         1.10 o                         
   7   9   5        124.43        120.33         3.08 o                         
  -1  10   5         29.31         34.09         1.37 o                         
   0  10   5          8.01          5.50         1.16 o                         
   1  10   5         47.12         52.51         3.45 o                         
   2  10   5          8.41         10.57         1.66 o                         
   3  10   5          4.28          4.07         0.49 o                         
   4  10   5         11.39         11.09         1.36 o                         
   5  10   5          2.74          1.41         0.58 o                         
   6  10   5          0.00         -0.61         0.61 o                         
   2  11   5          4.68          5.81         1.85 o                         
   3  11   5          0.10          2.46         2.02 o                         
  -4  -9   6         28.06         27.76         1.47 o                         
  -3  -9   6         25.58         27.66         1.53 o                         
  -2  -9   6         18.96         22.65         1.39 o                         
  -1  -9   6         85.44         99.97         2.69 o                         
   0  -9   6          0.44          0.10         0.44 o                         
   1  -9   6         68.30         80.67         5.64 o                         
  -5  -8   6         13.36         12.60         1.11 o                         
  -4  -8   6         60.76         53.40         2.18 o                         
  -3  -8   6          3.08          1.24         0.52 o                         
  -2  -8   6         24.64         20.72         1.18 o                         
  -1  -8   6         33.05         31.92         1.05 o                         
   0  -8   6         18.17         22.20         0.78 o                         
   1  -8   6          6.74          7.44         0.58 o                         
   2  -8   6         67.59         80.47         1.83 o                         
   3  -8   6         12.48         12.28         1.47 o                         
  -6  -7   6          4.11          2.61         1.21 o                         
  -5  -7   6          9.22          7.12         0.99 o                         
  -4  -7   6        176.76        177.04         3.92 o                         
  -3  -7   6          2.97          3.52         0.74 o                         
  -2  -7   6          2.33          1.24         0.20 o                         
  -1  -7   6          0.44          0.50         0.22 o                         
   0  -7   6          2.41          3.83         0.29 o                         
   1  -7   6         57.67         55.50         1.10 o                         
   2  -7   6          1.40          0.32         0.49 o                         
   3  -7   6         92.56        103.17         2.63 o                         
   4  -7   6         39.93         42.66         1.56 o                         
  -7  -6   6          9.91          7.98         0.93 o                         
  -6  -6   6          8.54          8.04         0.83 o                         
  -5  -6   6        219.29        223.19         5.15 o                         
  -4  -6   6          0.07         -0.13         0.22 o                         
  -3  -6   6         28.73         29.21         0.76 o                         
  -2  -6   6        398.15        390.27         5.24 o                         
  -1  -6   6        117.30        120.12         1.71 o                         
   0  -6   6         78.74         86.95         1.37 o                         
   1  -6   6         10.12         11.87         0.47 o                         
   2  -6   6          3.32          4.75         0.38 o                         
   3  -6   6         61.78         56.59         1.23 o                         
   4  -6   6         83.95         85.57         2.17 o                         
   5  -6   6         44.10         48.42         2.48 o                         
  -7  -5   6          2.88          2.09         0.43 o                         
  -6  -5   6          0.35          0.11         0.24 o                         
  -5  -5   6         47.37         49.96         1.18 o                         
  -4  -5   6         79.42         72.89         1.63 o                         
  -3  -5   6        337.75        357.15         5.01 o                         
  -2  -5   6        141.37        132.18         2.00 o                         
  -1  -5   6         28.36         28.89         0.68 o                         
   0  -5   6       2233.01       2105.50        21.79 o                         
   1  -5   6         46.77         49.84         0.97 o                         
   2  -5   6          7.92          4.88         0.36 o                         
   3  -5   6         21.85         28.15         0.79 o                         
   4  -5   6         54.15         45.03         1.34 o                         
   5  -5   6        104.41         99.05         2.44 o                         
   6  -5   6         32.16         33.84         1.94 o                         
  -7  -4   6          0.16         -0.39         0.39 o                         
  -6  -4   6         47.60         50.98         1.18 o                         
  -5  -4   6          0.95          0.06         0.16 o                         
  -4  -4   6         48.38         50.58         1.10 o                         
  -3  -4   6        152.55        169.84         2.86 o                         
  -2  -4   6          1.00          1.89         0.16 o                         
  -1  -4   6        440.70        442.13         5.40 o                         
   0  -4   6         73.77         64.96         1.15 o                         
   1  -4   6        613.35        587.95         6.25 o                         
   2  -4   6        665.94        622.53         7.26 o                         
   3  -4   6        631.34        647.59         7.68 o                         
   4  -4   6          0.02         -0.14         0.15 o                         
   5  -4   6        213.27        220.20         3.77 o                         
   6  -4   6         34.71         31.97         1.19 o                         
  -7  -3   6         22.15         20.40         2.51 o                         
  -6  -3   6        150.24        151.24         2.57 o                         
  -5  -3   6        102.28        108.91         1.93 o                         
  -4  -3   6          9.93          8.46         0.56 o                         
  -3  -3   6          3.32          6.42         0.48 o                         
  -2  -3   6         29.76         31.41         0.94 o                         
  -1  -3   6        118.16        126.57         2.15 o                         
   0  -3   6        138.26        135.89         1.89 o                         
   1  -3   6        316.05        312.57         3.64 o                         
   2  -3   6        117.84        109.53         1.67 o                         
   3  -3   6        132.10        125.90         1.88 o                         
   4  -3   6        213.19        215.32         3.18 o                         
   5  -3   6        355.18        385.79         5.69 o                         
   6  -3   6         57.95         57.63         1.61 o                         
   7  -3   6         22.87         18.85         1.85 o                         
  -8  -2   6          2.23          1.14         1.06 o                         
  -7  -2   6         43.19         44.31         1.44 o                         
  -6  -2   6          0.15         -0.09         0.09 o                         
  -5  -2   6          5.87          5.65         0.37 o                         
  -4  -2   6        148.43        148.67         2.26 o                         
  -3  -2   6        120.64        142.47         2.17 o                         
  -2  -2   6         15.01         15.54         0.49 o                         
  -1  -2   6        268.90        276.33         3.22 o                         
   0  -2   6        234.21        251.47         3.00 o                         
   1  -2   6        164.87        176.20         2.20 o                         
   2  -2   6          1.51          2.07         0.15 o                         
   3  -2   6        119.18        122.03         1.78 o                         
   4  -2   6        136.77        127.41         2.05 o                         
   5  -2   6         30.88         32.38         0.95 o                         
   6  -2   6         19.71         18.47         0.65 o                         
   7  -2   6        366.26        390.84         7.32 o                         
  -7  -1   6          0.96          0.50         0.32 o                         
  -6  -1   6         10.01          9.81         0.40 o                         
  -5  -1   6         72.37         74.00         1.26 o                         
  -4  -1   6         52.49         57.74         0.86 o                         
  -3  -1   6          3.73          3.58         0.33 o                         
  -2  -1   6          2.27          1.67         0.20 o                         
  -1  -1   6        270.89        300.58         3.41 o                         
   0  -1   6         27.65         26.18         0.57 o                         
   1  -1   6          1.73          1.34         0.16 o                         
   2  -1   6        134.75        141.71         1.88 o                         
   3  -1   6        152.01        153.13         1.94 o                         
   4  -1   6         23.57         19.12         0.84 o                         
   5  -1   6          2.87          1.93         0.22 o                         
   6  -1   6         89.72         90.52         1.55 o                         
   7  -1   6         44.97         44.40         2.14 o                         
   8  -1   6         26.94         24.82         1.58 o                         
  -7   0   6         10.70          8.10         0.53 o                         
  -6   0   6         75.99         84.37         1.53 o                         
  -5   0   6          0.05          0.07         0.18 o                         
  -4   0   6          6.87          8.23         0.37 o                         
  -3   0   6        188.98        199.04         2.70 o                         
  -2   0   6         57.19         58.79         1.00 o                         
  -1   0   6        369.51        392.57         4.82 o                         
   0   0   6          0.04          0.84         0.12 o                         
   1   0   6         74.29         76.80         1.15 o                         
   2   0   6        667.97        675.30         7.82 o                         
   3   0   6          2.67          2.21         0.21 o                         
   4   0   6        646.16        667.51         7.78 o                         
   5   0   6        340.68        333.49         4.44 o                         
   6   0   6        120.35        127.00         2.00 o                         
   7   0   6          0.92          0.73         0.21 o                         
   8   0   6          6.01          4.14         0.60 o                         
  -7   1   6          8.44          7.61         0.61 o                         
  -6   1   6         73.02         72.60         1.46 o                         
  -5   1   6          3.72          3.54         0.41 o                         
  -4   1   6         17.18         17.45         0.56 o                         
  -3   1   6         57.14         62.30         1.18 o                         
  -2   1   6       1109.52       1135.42        21.73 o                         
  -1   1   6        607.72        685.90         9.99 o                         
   0   1   6         12.34         18.65         0.57 o                         
   1   1   6        173.00        203.85         2.67 o                         
   2   1   6        425.28        440.68         5.96 o                         
   3   1   6        169.12        188.55         2.35 o                         
   4   1   6        285.15        290.25         3.69 o                         
   5   1   6        210.55        211.96         2.89 o                         
   6   1   6         17.44         20.28         0.58 o                         
   7   1   6         40.26         42.19         1.03 o                         
   8   1   6         23.83         20.80         0.95 o                         
  -7   2   6         25.93         26.37         1.02 o                         
  -6   2   6          3.48          2.53         0.32 o                         
  -5   2   6         34.44         34.80         0.88 o                         
  -4   2   6          0.24          0.20         0.15 o                         
  -3   2   6         55.33         53.37         1.10 o                         
  -2   2   6        316.13        331.63         4.99 o                         
  -1   2   6         32.93         30.54         0.64 o                         
   0   2   6        366.55        350.37         4.31 o                         
   1   2   6         56.12         81.89         1.15 o                         
   2   2   6         48.39         45.91         0.91 o                         
   3   2   6         13.25         12.43         0.36 o                         
   4   2   6        617.67        618.26         7.94 o                         
   5   2   6         26.47         28.61         0.68 o                         
   6   2   6         62.43         64.40         1.16 o                         
   7   2   6          1.05          0.48         0.17 o                         
   8   2   6         27.43         24.67         1.30 o                         
  -7   3   6         44.31         46.23         1.44 o                         
  -6   3   6          3.07          2.70         0.35 o                         
  -5   3   6        107.15        114.11         2.02 o                         
  -4   3   6         24.79         24.94         0.69 o                         
  -3   3   6         82.07         89.98         1.81 o                         
  -2   3   6        303.92        307.40         5.18 o                         
  -1   3   6        278.14        261.80         3.42 o                         
   0   3   6         76.84         84.16         1.23 o                         
   1   3   6        873.64        896.87        13.18 o                         
   2   3   6         62.01         55.35         0.90 o                         
   3   3   6        139.95        165.37         2.61 o                         
   4   3   6        120.31        129.55         1.87 o                         
   5   3   6         15.73         17.49         0.48 o                         
   6   3   6        168.49        172.62         2.42 o                         
   7   3   6         14.23         15.57         0.50 o                         
   8   3   6         17.69         20.34         1.36 o                         
   9   3   6          4.96          6.16         1.19 o                         
  -6   4   6         21.95         20.70         0.87 o                         
  -5   4   6        100.74        104.43         2.00 o                         
  -4   4   6         63.91         62.09         1.33 o                         
  -3   4   6        146.86        149.71         2.33 o                         
  -2   4   6        267.41        276.80         3.78 o                         
  -1   4   6        406.21        395.63         5.54 o                         
   0   4   6         83.64         93.88         1.42 o                         
   1   4   6        399.21        405.07         5.17 o                         
   2   4   6         41.39         42.68         0.71 o                         
   3   4   6       1423.78       1441.19        24.28 o                         
   4   4   6         18.38         22.75         0.65 o                         
   5   4   6          2.13          5.07         0.29 o                         
   6   4   6         12.46          8.99         0.59 o                         
   7   4   6         50.99         53.19         1.01 o                         
   8   4   6         43.19         37.92         2.26 o                         
   9   4   6          9.01         14.17         4.22 o                         
  -6   5   6         10.78         10.06         0.78 o                         
  -5   5   6          4.12          3.70         0.43 o                         
  -4   5   6          1.89          0.91         0.22 o                         
  -3   5   6        168.27        164.57         2.86 o                         
  -2   5   6        267.57        250.28         3.67 o                         
  -1   5   6        268.98        271.41         3.60 o                         
   0   5   6        200.21        204.94         2.66 o                         
   1   5   6         53.82         52.54         0.94 o                         
   2   5   6         27.41         34.32         0.70 o                         
   3   5   6         81.43         87.77         1.94 o                         
   4   5   6         41.30         37.18         0.91 o                         
   5   5   6        495.60        496.44         6.06 o                         
   6   5   6         30.39         22.22         0.64 o                         
   7   5   6         61.49         58.10         1.15 o                         
   8   5   6          0.31          0.80         0.45 o                         
  -5   6   6         37.86         38.65         1.68 o                         
  -4   6   6          1.52          0.62         0.26 o                         
  -3   6   6         21.35         21.14         0.74 o                         
  -2   6   6         26.08         21.18         0.75 o                         
  -1   6   6         95.43         83.91         1.61 o                         
   0   6   6         32.64         26.18         0.72 o                         
   1   6   6        146.56        147.00         2.09 o                         
   2   6   6          2.02          2.11         0.17 o                         
   3   6   6         21.70         21.85         0.60 o                         
   4   6   6         53.78         51.80         1.25 o                         
   5   6   6         99.96        106.54         1.81 o                         
   6   6   6         13.32         14.99         0.59 o                         
   7   6   6         40.37         38.37         1.23 o                         
   8   6   6          1.15          0.79         0.79 o                         
  -4   7   6         92.60        100.01         2.05 o                         
  -3   7   6          0.81          0.50         0.22 o                         
  -2   7   6          2.78          2.78         0.30 o                         
  -1   7   6          7.16          4.71         0.35 o                         
   0   7   6        391.02        367.84         4.94 o                         
   1   7   6        177.60        163.71         2.50 o                         
   2   7   6         68.38         64.27         1.08 o                         
   3   7   6        185.12        184.88         2.88 o                         
   4   7   6        149.32        154.35         2.54 o                         
   5   7   6         23.66         25.87         0.73 o                         
   6   7   6          9.36          6.55         0.53 o                         
   7   7   6        121.37        127.51         3.69 o                         
   8   7   6          3.49          4.79         0.82 o                         
  -3   8   6          4.51          2.67         0.33 o                         
  -2   8   6         57.97         61.78         1.47 o                         
  -1   8   6          4.06          3.61         0.49 o                         
   0   8   6          0.00         -0.13         0.13 o                         
   1   8   6          0.37          0.57         0.23 o                         
   2   8   6        806.76        795.73         8.76 o                         
   3   8   6         73.20         70.26         1.87 o                         
   4   8   6         56.27         57.16         1.20 o                         
   5   8   6         60.40         59.56         1.84 o                         
   6   8   6         41.01         43.80         2.24 o                         
   7   8   6          0.04         -0.56         0.56 o                         
  -2   9   6         20.70         22.00         1.47 o                         
  -1   9   6         17.76         18.54         0.72 o                         
   0   9   6          0.08          0.98         0.35 o                         
   1   9   6          7.37          7.44         0.61 o                         
   2   9   6          9.86         11.21         0.49 o                         
   3   9   6         19.59         18.87         1.18 o                         
   4   9   6        286.46        288.94         6.33 o                         
   5   9   6          0.87          0.60         0.41 o                         
   6   9   6         61.66         53.64         3.33 o                         
   7   9   6        177.45        192.27         4.46 o                         
  -1  10   6          4.18          3.56         0.57 o                         
   0  10   6         42.36         49.93         2.19 o                         
   1  10   6         94.94         97.53         2.22 o                         
   2  10   6         25.22         26.84         1.16 o                         
   3  10   6          1.45          0.55         0.76 o                         
   4  10   6          9.72         11.53         1.64 o                         
   5  10   6         28.30         30.47         1.55 o                         
  -2  -9   7          1.92          0.93         0.72 o                         
  -1  -9   7          6.84          5.83         0.84 o                         
  -4  -8   7         25.58         20.94         1.37 o                         
  -3  -8   7         12.52         12.82         1.06 o                         
  -2  -8   7          2.63          2.57         0.50 o                         
  -1  -8   7          1.55         -0.13         0.34 o                         
   0  -8   7         37.90         41.95         1.50 o                         
   1  -8   7          2.45          1.32         0.31 o                         
   2  -8   7          0.03         -0.90         1.08 o                         
  -5  -7   7          0.11          0.20         0.64 o                         
  -4  -7   7          4.53          3.82         0.75 o                         
  -3  -7   7         59.14         61.59         2.06 o                         
  -2  -7   7        114.38        115.08         1.99 o                         
  -1  -7   7         17.35         14.79         0.52 o                         
   0  -7   7         44.39         42.42         0.93 o                         
   1  -7   7          5.23          3.92         0.30 o                         
   2  -7   7         34.10         40.04         0.99 o                         
   3  -7   7         30.61         36.76         1.37 o                         
  -6  -6   7         92.72         88.82         2.62 o                         
  -5  -6   7         29.74         29.64         1.45 o                         
  -4  -6   7         10.20         10.72         0.95 o                         
  -3  -6   7        123.39        116.01         2.13 o                         
  -2  -6   7         30.21         27.98         0.75 o                         
  -1  -6   7        402.23        393.21         4.59 o                         
   0  -6   7        285.55        275.76         3.28 o                         
   1  -6   7         42.74         37.67         0.89 o                         
   2  -6   7         31.86         28.27         0.84 o                         
   3  -6   7         18.10         16.24         0.68 o                         
   4  -6   7          2.57          1.19         0.59 o                         
   5  -6   7          4.49          5.89         0.89 o                         
  -7  -5   7          1.16          0.18         0.44 o                         
  -6  -5   7          0.07         -0.33         0.33 o                         
  -5  -5   7          1.12          0.96         0.33 o                         
  -4  -5   7         63.67         59.19         1.44 o                         
  -3  -5   7          0.63          0.78         0.21 o                         
  -2  -5   7         20.37         20.01         0.60 o                         
  -1  -5   7        214.11        206.63         2.86 o                         
   0  -5   7          1.92          1.75         0.24 o                         
   1  -5   7         86.12         78.65         1.32 o                         
   2  -5   7         22.26         18.71         0.58 o                         
   3  -5   7         15.34         12.69         0.54 o                         
   4  -5   7          0.31         -0.11         0.18 o                         
   5  -5   7         13.35         12.35         1.14 o                         
  -7  -4   7         10.94          9.39         0.85 o                         
  -6  -4   7        173.47        176.39         3.07 o                         
  -5  -4   7          3.26          3.40         0.30 o                         
  -4  -4   7          0.07         -0.17         0.20 o                         
  -3  -4   7          2.07          2.42         0.26 o                         
  -2  -4   7         20.94         19.98         0.97 o                         
  -1  -4   7        230.85        223.15         2.92 o                         
   0  -4   7         22.11         25.00         0.75 o                         
   1  -4   7        301.57        275.12         3.28 o                         
   2  -4   7        314.11        312.73         3.77 o                         
   3  -4   7         45.43         46.77         1.01 o                         
   4  -4   7         32.38         30.00         1.00 o                         
   5  -4   7          7.17          4.02         0.40 o                         
   6  -4   7          4.08          1.32         0.33 o                         
  -7  -3   7          0.02         -0.31         0.31 o                         
  -6  -3   7         11.20          9.72         0.50 o                         
  -5  -3   7         30.50         29.20         0.95 o                         
  -4  -3   7        174.88        182.18         2.69 o                         
  -3  -3   7          3.78          3.77         0.30 o                         
  -2  -3   7         17.21         15.44         0.57 o                         
  -1  -3   7        118.57        116.22         1.89 o                         
   0  -3   7         19.96         15.46         0.51 o                         
   1  -3   7         30.91         30.96         0.80 o                         
   2  -3   7         15.14          9.25         0.36 o                         
   3  -3   7        159.43        134.05         2.02 o                         
   4  -3   7        664.00        639.56         8.12 o                         
   5  -3   7          1.21          0.99         0.22 o                         
   6  -3   7         15.93         14.12         0.85 o                         
   7  -3   7         60.43         65.38         4.40 o                         
  -7  -2   7        121.53        130.97         3.57 o                         
  -6  -2   7          0.68          0.34         0.28 o                         
  -5  -2   7         44.86         43.21         1.18 o                         
  -4  -2   7         29.23         27.96         0.96 o                         
  -3  -2   7          0.05          0.24         0.13 o                         
  -2  -2   7         23.29         24.80         0.66 o                         
  -1  -2   7         19.91         19.71         0.49 o                         
   0  -2   7         77.75         76.47         1.30 o                         
   1  -2   7        136.43        138.01         2.09 o                         
   2  -2   7        163.04        158.91         2.09 o                         
   3  -2   7         20.70         18.21         0.55 o                         
   4  -2   7          0.10          0.15         0.13 o                         
   5  -2   7         27.39         28.65         0.85 o                         
   6  -2   7        317.65        328.63         5.59 o                         
   7  -2   7          4.15          2.85         0.54 o                         
  -7  -1   7          0.51         -0.01         0.31 o                         
  -6  -1   7         10.09          9.75         0.55 o                         
  -5  -1   7         55.39         60.02         0.97 o                         
  -4  -1   7         60.83         63.55         1.25 o                         
  -3  -1   7          8.71          5.36         0.35 o                         
  -2  -1   7        834.22        846.57         9.07 o                         
  -1  -1   7         62.98         70.83         1.10 o                         
   0  -1   7          2.59          2.42         0.25 o                         
   1  -1   7        246.70        259.15         3.19 o                         
   2  -1   7        221.21        241.20         3.25 o                         
   3  -1   7         29.84         26.73         0.63 o                         
   4  -1   7        319.25        327.73         4.60 o                         
   5  -1   7         52.03         56.27         1.15 o                         
   6  -1   7          5.46          5.87         0.53 o                         
   7  -1   7         18.85         19.26         0.91 o                         
   8  -1   7         53.66         53.06         4.75 o                         
  -7   0   7          8.42          8.42         0.70 o                         
  -6   0   7         10.36          9.17         0.48 o                         
  -5   0   7          1.39          1.24         0.20 o                         
  -4   0   7          0.01         -0.14         0.14 o                         
  -3   0   7         25.12         24.52         0.62 o                         
  -2   0   7          6.30          8.67         0.40 o                         
  -1   0   7        162.52        142.18         1.92 o                         
   0   0   7        391.99        420.66         5.26 o                         
   1   0   7        249.74        272.65         3.10 o                         
   2   0   7        112.24        116.55         1.67 o                         
   3   0   7        114.11        103.45         1.42 o                         
   4   0   7         29.06         35.41         0.71 o                         
   5   0   7        103.64        100.52         1.82 o                         
   6   0   7          1.75          2.65         0.24 o                         
   7   0   7          7.91          7.31         0.58 o                         
   8   0   7         38.47         38.90         2.40 o                         
  -7   1   7         32.00         31.64         1.34 o                         
  -6   1   7         14.96         13.94         0.66 o                         
  -5   1   7        106.91        115.83         2.81 o                         
  -4   1   7         62.86         62.40         1.23 o                         
  -3   1   7         38.53         38.22         0.90 o                         
  -2   1   7        110.36        126.04         2.67 o                         
  -1   1   7         35.37         38.32         0.79 o                         
   0   1   7          2.36          3.49         0.23 o                         
   1   1   7         64.93         73.96         1.21 o                         
   2   1   7         32.88         38.27         0.87 o                         
   3   1   7        450.15        456.29         5.26 o                         
   4   1   7         33.37         30.77         0.63 o                         
   5   1   7          0.21          0.24         0.14 o                         
   6   1   7        261.72        277.86         3.72 o                         
   7   1   7          2.60          2.15         0.54 o                         
   8   1   7         10.61          8.78         0.70 o                         
  -7   2   7         67.96         65.89         1.76 o                         
  -6   2   7         35.14         35.05         1.09 o                         
  -5   2   7         57.88         60.27         1.29 o                         
  -4   2   7          0.04         -0.03         0.16 o                         
  -3   2   7        841.32        837.54        10.76 o                         
  -2   2   7        148.09        146.23         2.20 o                         
  -1   2   7         86.55         88.62         1.37 o                         
   0   2   7         33.91         31.41         0.63 o                         
   1   2   7         61.86         59.73         0.95 o                         
   2   2   7         13.23          8.73         0.33 o                         
   3   2   7         56.45         62.76         0.90 o                         
   4   2   7         76.83         67.62         1.31 o                         
   5   2   7         38.16         45.66         0.95 o                         
   6   2   7         87.48         90.10         1.53 o                         
   7   2   7         27.00         24.82         0.80 o                         
   8   2   7        252.38        265.00         7.15 o                         
  -6   3   7          0.54         -0.22         0.22 o                         
  -5   3   7         18.64         18.29         0.76 o                         
  -4   3   7         12.90         11.82         0.61 o                         
  -3   3   7         37.00         35.92         0.98 o                         
  -2   3   7        555.37        575.19         8.56 o                         
  -1   3   7        346.14        349.30         4.29 o                         
   0   3   7         36.40         35.05         1.02 o                         
   1   3   7         80.96         82.22         1.35 o                         
   2   3   7        675.46        702.86        10.43 o                         
   3   3   7         11.42         11.85         0.59 o                         
   4   3   7          2.68          2.41         0.21 o                         
   5   3   7         19.22         22.41         0.63 o                         
   6   3   7          8.39          9.55         0.43 o                         
   7   3   7         89.64         96.58         1.68 o                         
   8   3   7         17.72         10.22         0.92 o                         
  -6   4   7         42.69         41.61         1.41 o                         
  -5   4   7          0.11         -0.17         0.17 o                         
  -4   4   7         18.59         19.33         0.71 o                         
  -3   4   7         24.68         24.63         0.69 o                         
  -2   4   7        123.91        124.01         1.89 o                         
  -1   4   7         11.09         12.22         0.43 o                         
   0   4   7          5.30          9.02         0.45 o                         
   1   4   7        558.78        574.13         7.47 o                         
   2   4   7        400.88        393.09         5.21 o                         
   3   4   7         94.48         97.98         1.67 o                         
   4   4   7        159.17        165.78         2.19 o                         
   5   4   7         20.57         14.98         0.46 o                         
   6   4   7         74.66         65.59         1.34 o                         
   7   4   7         26.68         24.58         0.97 o                         
   8   4   7         15.64         15.23         1.50 o                         
  -5   5   7         25.26         21.35         0.83 o                         
  -4   5   7          0.54          0.14         0.19 o                         
  -3   5   7         15.05         12.01         0.76 o                         
  -2   5   7          4.79          4.71         0.31 o                         
  -1   5   7         44.45         46.12         0.98 o                         
   0   5   7          4.87          4.39         0.27 o                         
   1   5   7          1.66          1.33         0.16 o                         
   2   5   7          0.05          0.09         0.07 o                         
   3   5   7         89.11         86.63         1.38 o                         
   4   5   7          7.26          5.77         0.34 o                         
   5   5   7         57.26         62.75         1.15 o                         
   6   5   7          0.58          0.14         0.17 o                         
   7   5   7          0.85          0.29         0.18 o                         
   8   5   7          1.73          0.44         0.66 o                         
  -5   6   7         23.64         22.60         1.35 o                         
  -4   6   7         69.86         72.56         1.97 o                         
  -3   6   7          1.04          0.28         0.19 o                         
  -2   6   7          9.59         10.70         0.51 o                         
  -1   6   7         75.83         69.02         1.34 o                         
   0   6   7         94.63         94.61         1.86 o                         
   1   6   7          6.74          5.79         0.32 o                         
   2   6   7        205.23        207.05         2.57 o                         
   3   6   7          0.64          0.88         0.14 o                         
   4   6   7          9.64          8.60         0.44 o                         
   5   6   7        127.16        118.46         1.94 o                         
   6   6   7          0.72          0.68         0.22 o                         
   7   6   7         85.30         81.73         1.74 o                         
   8   6   7          1.26          3.01         0.85 o                         
  -4   7   7          2.51          1.47         0.40 o                         
  -3   7   7         92.04         93.64         1.95 o                         
  -2   7   7         15.72         16.40         0.65 o                         
  -1   7   7         96.44         94.56         1.71 o                         
   0   7   7         21.25         25.96         0.86 o                         
   1   7   7        178.53        173.39         2.53 o                         
   2   7   7        234.46        234.72         2.94 o                         
   3   7   7         22.60         23.17         1.03 o                         
   4   7   7         45.59         46.12         0.93 o                         
   5   7   7         19.13         19.12         0.94 o                         
   6   7   7         29.04         26.37         0.94 o                         
   7   7   7          8.72          8.30         0.93 o                         
   8   7   7         38.43         45.31         4.53 o                         
  -3   8   7          7.27          6.54         0.65 o                         
  -2   8   7          0.57          0.56         0.24 o                         
  -1   8   7         11.39         11.22         0.56 o                         
   0   8   7         67.80         74.01         1.50 o                         
   1   8   7         24.44         21.12         0.69 o                         
   2   8   7        114.76        122.96         1.83 o                         
   3   8   7          0.20         -0.03         0.16 o                         
   4   8   7         34.74         35.29         1.61 o                         
   5   8   7         56.54         56.88         1.82 o                         
   6   8   7          3.65          1.48         0.49 o                         
   7   8   7         25.11         31.27         1.51 o                         
  -2   9   7          0.20         -0.23         0.23 o                         
  -1   9   7         26.30         28.10         1.06 o                         
   0   9   7         84.76         90.36         2.04 o                         
   1   9   7         10.00          8.53         0.54 o                         
   2   9   7          0.13         -0.07         0.30 o                         
   3   9   7        107.83        106.15         3.00 o                         
   4   9   7        108.34        110.15         3.47 o                         
   5   9   7         47.67         50.13         1.87 o                         
   6   9   7        128.15        138.69         4.57 o                         
   0  10   7         11.41          9.67         1.06 o                         
   1  10   7         10.54         12.17         1.67 o                         
   2  10   7         42.57         46.72         2.57 o                         
   3  10   7          2.73          1.55         0.66 o                         
   4  10   7          0.44          0.58         0.61 o                         
   5  10   7          6.66          4.73         0.81 o                         
  -4  -8   8          0.34         -0.04         1.17 o                         
  -3  -8   8          1.33          0.24         0.49 o                         
  -2  -8   8          5.87          6.19         0.60 o                         
  -1  -8   8         31.88         30.15         1.78 o                         
   0  -8   8          4.49          2.39         0.92 o                         
   1  -8   8         53.45         57.06         4.99 o                         
  -5  -7   8         31.80         30.78         2.78 o                         
  -4  -7   8          5.08          4.62         1.04 o                         
  -3  -7   8         16.04         12.42         0.97 o                         
  -2  -7   8          3.94          2.95         0.42 o                         
  -1  -7   8          8.17          6.93         0.48 o                         
   0  -7   8          3.26          3.78         0.55 o                         
   1  -7   8          0.17         -0.01         0.25 o                         
   2  -7   8         20.54         22.85         1.09 o                         
   3  -7   8          3.07          1.22         0.45 o                         
  -6  -6   8          9.10          8.34         1.23 o                         
  -5  -6   8         51.02         50.81         3.29 o                         
  -4  -6   8        118.24        109.88         3.20 o                         
  -3  -6   8        115.36        115.59         2.40 o                         
  -2  -6   8         28.87         28.25         0.77 o                         
  -1  -6   8          4.56          5.03         0.34 o                         
   0  -6   8         10.60          8.21         0.39 o                         
   1  -6   8         17.83         17.00         0.69 o                         
   2  -6   8         59.59         60.45         1.47 o                         
   3  -6   8          1.43          1.22         0.39 o                         
   4  -6   8         26.56         30.30         1.12 o                         
  -6  -5   8         42.58         43.83         2.32 o                         
  -5  -5   8         36.42         33.26         1.51 o                         
  -4  -5   8        132.41        133.63         2.83 o                         
  -3  -5   8         15.52         14.36         0.70 o                         
  -2  -5   8        351.29        344.31         4.59 o                         
  -1  -5   8        189.64        192.64         2.75 o                         
   0  -5   8         48.96         49.08         1.00 o                         
   1  -5   8         18.67         15.42         0.65 o                         
   2  -5   8         57.36         57.33         1.13 o                         
   3  -5   8         43.60         46.43         0.98 o                         
   4  -5   8         52.90         51.35         1.49 o                         
   5  -5   8         40.54         47.41         1.90 o                         
  -6  -4   8          1.88          1.96         0.41 o                         
  -5  -4   8         12.86         13.33         0.74 o                         
  -4  -4   8          7.14          7.93         0.47 o                         
  -3  -4   8         10.23          9.35         0.55 o                         
  -2  -4   8         56.80         53.30         1.34 o                         
  -1  -4   8        180.11        177.24         2.66 o                         
   0  -4   8         19.03         17.86         0.68 o                         
   1  -4   8          0.82          0.62         0.16 o                         
   2  -4   8         59.87         55.70         1.05 o                         
   3  -4   8        147.89        133.48         1.95 o                         
   4  -4   8        115.30        109.89         1.86 o                         
   5  -4   8          0.16          0.08         0.20 o                         
   6  -4   8         36.50         36.67         1.50 o                         
  -7  -3   8         36.75         35.47         1.85 o                         
  -6  -3   8         67.45         69.34         1.85 o                         
  -5  -3   8          5.82          4.11         0.41 o                         
  -4  -3   8          0.01          0.09         0.16 o                         
  -3  -3   8          7.57          6.62         0.43 o                         
  -2  -3   8          4.95          4.08         0.33 o                         
  -1  -3   8        128.77        129.06         1.98 o                         
   0  -3   8        249.83        223.57         3.27 o                         
   1  -3   8         90.82         91.52         1.52 o                         
   2  -3   8         79.49         74.47         1.24 o                         
   3  -3   8          8.09          5.40         0.34 o                         
   4  -3   8          8.00         11.31         0.49 o                         
   5  -3   8         25.80         25.92         0.93 o                         
   6  -3   8         58.05         58.25         1.62 o                         
  -7  -2   8        252.77        253.65         6.00 o                         
  -6  -2   8          0.03         -0.20         0.37 o                         
  -5  -2   8          0.29         -0.05         0.16 o                         
  -4  -2   8         21.76         20.02         0.92 o                         
  -3  -2   8        215.47        227.89         3.34 o                         
  -2  -2   8         72.65         75.66         1.35 o                         
  -1  -2   8          0.00          0.36         0.10 o                         
   0  -2   8          9.07          7.56         0.39 o                         
   1  -2   8         31.12         32.93         0.75 o                         
   2  -2   8          9.96          7.72         0.36 o                         
   3  -2   8         88.26         87.29         1.53 o                         
   4  -2   8          7.33          4.65         0.31 o                         
   5  -2   8         19.07         19.58         0.85 o                         
   6  -2   8        205.59        212.89         3.73 o                         
   7  -2   8          5.62          1.97         0.70 o                         
  -7  -1   8          2.65          1.09         0.32 o                         
  -6  -1   8          0.07         -0.17         0.20 o                         
  -5  -1   8        122.36        127.42         2.20 o                         
  -4  -1   8         10.15          8.41         0.50 o                         
  -3  -1   8         14.48         15.31         0.64 o                         
  -2  -1   8        107.85        108.86         1.75 o                         
  -1  -1   8        188.08        190.80         2.44 o                         
   0  -1   8         43.91         50.46         1.20 o                         
   1  -1   8        181.17        202.11         2.65 o                         
   2  -1   8          1.02          0.58         0.14 o                         
   3  -1   8          4.37          3.57         0.25 o                         
   4  -1   8          2.70          3.41         0.30 o                         
   5  -1   8         14.35         13.76         0.80 o                         
   6  -1   8          0.10          0.00         0.23 o                         
   7  -1   8          0.00         -0.28         0.28 o                         
  -7   0   8         71.26         69.24         3.13 o                         
  -6   0   8         24.61         25.72         0.87 o                         
  -5   0   8         20.84         23.14         0.66 o                         
  -4   0   8          1.63          1.16         0.16 o                         
  -3   0   8          8.52          6.80         0.47 o                         
  -2   0   8          3.21          2.46         0.21 o                         
  -1   0   8          2.49          2.77         0.19 o                         
   0   0   8        368.45        366.54         4.40 o                         
   1   0   8        203.08        228.59         2.66 o                         
   2   0   8         54.80         62.47         1.20 o                         
   3   0   8         78.33         79.63         1.22 o                         
   4   0   8         14.91         16.04         0.58 o                         
   5   0   8          0.00         -0.14         0.14 o                         
   6   0   8         52.38         56.54         1.97 o                         
   7   0   8          0.00         -0.35         0.35 o                         
   8   0   8         11.12          9.56         0.83 o                         
  -7   1   8         97.16        102.02         3.42 o                         
  -6   1   8         76.25         72.19         1.65 o                         
  -5   1   8         26.08         25.73         0.95 o                         
  -4   1   8         57.09         63.26         1.88 o                         
  -3   1   8          3.50          4.07         0.27 o                         
  -2   1   8         13.50         12.56         0.44 o                         
  -1   1   8         27.84         22.35         0.56 o                         
   0   1   8        144.59        157.92         2.16 o                         
   1   1   8        172.40        166.45         2.34 o                         
   2   1   8        448.77        425.54         5.27 o                         
   3   1   8          4.00          1.87         0.16 o                         
   4   1   8         22.26         18.00         0.48 o                         
   5   1   8        195.46        192.98         2.55 o                         
   6   1   8         18.85         20.23         0.75 o                         
   7   1   8          9.15          8.10         0.62 o                         
   8   1   8         42.82         46.53         1.52 o                         
  -6   2   8          0.18         -0.11         0.24 o                         
  -5   2   8         92.74         92.42         1.86 o                         
  -4   2   8         42.92         43.88         1.03 o                         
  -3   2   8         74.48         77.79         1.73 o                         
  -2   2   8          0.75          0.43         0.20 o                         
  -1   2   8         58.57         58.18         1.02 o                         
   0   2   8         32.31         34.30         0.72 o                         
   1   2   8        287.74        281.92         3.40 o                         
   2   2   8         48.32         47.09         0.83 o                         
   3   2   8          6.34          8.51         0.33 o                         
   4   2   8        580.35        573.14         7.03 o                         
   5   2   8        236.26        240.49         4.39 o                         
   6   2   8        108.30        117.48         1.90 o                         
   7   2   8         23.17         20.59         0.90 o                         
   8   2   8         46.59         54.62         1.81 o                         
  -6   3   8          0.20         -0.26         0.26 o                         
  -5   3   8         81.40         85.10         1.94 o                         
  -4   3   8         15.24         13.91         0.60 o                         
  -3   3   8        452.35        437.56         5.78 o                         
  -2   3   8        522.66        524.67         7.03 o                         
  -1   3   8        220.95        219.79         2.96 o                         
   0   3   8        165.41        156.72         2.22 o                         
   1   3   8          1.98          4.09         0.26 o                         
   2   3   8        335.16        356.59         5.25 o                         
   3   3   8         83.57         84.28         1.41 o                         
   4   3   8         24.90         24.31         0.58 o                         
   5   3   8         38.41         37.91         0.96 o                         
   6   3   8         47.36         47.44         1.03 o                         
   7   3   8         43.31         43.27         1.31 o                         
   8   3   8          3.79          2.68         0.40 o                         
  -6   4   8          0.06          0.18         0.44 o                         
  -5   4   8          0.08         -0.29         0.29 o                         
  -4   4   8          4.07          5.21         0.45 o                         
  -3   4   8        217.53        213.02         3.26 o                         
  -2   4   8         40.35         37.69         0.98 o                         
  -1   4   8         98.49         90.47         1.68 o                         
   0   4   8         55.80         50.20         1.06 o                         
   1   4   8        145.23        144.03         2.11 o                         
   2   4   8         28.51         25.69         0.74 o                         
   3   4   8          7.33          7.22         0.38 o                         
   4   4   8          6.34          5.37         0.29 o                         
   5   4   8          3.83          4.38         0.30 o                         
   6   4   8         22.27         18.13         0.59 o                         
   7   4   8          3.91          3.26         0.38 o                         
   8   4   8         13.00         10.21         0.65 o                         
  -5   5   8         48.23         54.04         2.18 o                         
  -4   5   8         12.15         12.68         0.61 o                         
  -3   5   8          2.37          1.70         0.27 o                         
  -2   5   8          7.58          8.98         0.69 o                         
  -1   5   8         95.68         93.36         1.76 o                         
   0   5   8        151.03        138.00         2.15 o                         
   1   5   8          0.00          0.17         0.10 o                         
   2   5   8         38.45         32.31         0.73 o                         
   3   5   8        102.03        117.48         2.00 o                         
   4   5   8        325.05        320.19         4.88 o                         
   5   5   8         37.88         35.28         0.98 o                         
   6   5   8          0.25          0.36         0.19 o                         
   7   5   8         14.66         10.77         0.70 o                         
   8   5   8          0.09          0.12         2.16 o                         
  -4   6   8          6.91          6.45         0.50 o                         
  -3   6   8         50.44         59.49         1.40 o                         
  -2   6   8          8.06          6.53         0.46 o                         
  -1   6   8          2.70          3.12         0.28 o                         
   0   6   8         72.44         76.33         1.35 o                         
   1   6   8        130.36        130.33         1.96 o                         
   2   6   8        159.47        152.67         2.04 o                         
   3   6   8          1.47          1.37         0.20 o                         
   4   6   8         81.97         87.38         2.15 o                         
   5   6   8          4.84          2.14         0.24 o                         
   6   6   8         65.16         72.05         1.64 o                         
   7   6   8          6.91          6.81         0.50 o                         
   8   6   8          8.48         10.27         1.04 o                         
  -4   7   8         24.23         22.76         1.25 o                         
  -3   7   8         29.63         30.59         1.06 o                         
  -2   7   8         24.05         20.78         0.76 o                         
  -1   7   8        240.85        260.75         4.19 o                         
   0   7   8          0.51          0.08         0.13 o                         
   1   7   8         64.89         69.26         1.59 o                         
   2   7   8        200.50        205.73         2.65 o                         
   3   7   8        298.26        303.24         3.93 o                         
   4   7   8         16.77         16.67         0.65 o                         
   5   7   8          1.51          1.19         0.26 o                         
   6   7   8        126.45        133.12         3.02 o                         
   7   7   8         18.42         20.62         1.16 o                         
  -3   8   8         21.36         22.99         1.49 o                         
  -2   8   8         14.06         12.27         0.74 o                         
  -1   8   8          7.51          6.22         0.63 o                         
   0   8   8          3.85          4.19         0.36 o                         
   1   8   8         36.72         42.47         1.01 o                         
   2   8   8         33.51         32.99         0.78 o                         
   3   8   8         95.14         97.08         2.36 o                         
   4   8   8          0.01          0.39         0.42 o                         
   5   8   8         44.33         42.63         1.45 o                         
   6   8   8          5.74          7.28         0.92 o                         
   7   8   8          0.00         -0.20         0.43 o                         
  -1   9   8         31.93         33.68         1.61 o                         
   0   9   8          0.70          0.34         0.32 o                         
   1   9   8          9.68          8.51         0.51 o                         
   2   9   8          8.72          9.79         0.48 o                         
   3   9   8         28.10         31.00         1.88 o                         
   4   9   8         77.92         85.31         3.58 o                         
   5   9   8         15.43         13.50         0.88 o                         
   6   9   8         13.14         12.85         1.88 o                         
   0  10   8          0.31         -0.26         0.26 o                         
   1  10   8         26.51         28.44         1.33 o                         
   2  10   8          2.19          0.30         0.66 o                         
   3  10   8          8.97          6.32         1.63 o                         
   4  10   8          9.09          8.82         1.59 o                         
   5  10   8          4.79          4.86         1.09 o                         
  -2  -8   9          3.23          3.05         0.65 o                         
  -1  -8   9         35.27         34.62         2.16 o                         
   0  -8   9          3.17          2.39         0.91 o                         
  -4  -7   9         54.40         49.41         2.67 o                         
  -3  -7   9          2.11          1.81         0.54 o                         
  -2  -7   9         19.18         15.81         1.73 o                         
  -1  -7   9          0.42         -0.30         0.45 o                         
   0  -7   9          9.73          7.74         0.56 o                         
   1  -7   9         34.31         38.29         1.09 o                         
   2  -7   9          6.26          4.31         0.68 o                         
  -5  -6   9        119.35        115.83         3.34 o                         
  -4  -6   9         53.48         55.51         2.20 o                         
  -3  -6   9         35.37         31.91         2.18 o                         
  -2  -6   9         45.13         41.43         1.29 o                         
  -1  -6   9         45.09         46.27         1.48 o                         
   0  -6   9         25.37         22.50         0.82 o                         
   1  -6   9          0.05         -0.18         0.25 o                         
   2  -6   9        172.64        191.69         3.34 o                         
   3  -6   9         20.50         18.42         0.91 o                         
   4  -6   9         23.69         22.94         1.31 o                         
  -5  -5   9         63.74         64.96         3.38 o                         
  -4  -5   9         21.55         19.94         1.41 o                         
  -3  -5   9        236.12        238.54         4.42 o                         
  -2  -5   9          9.70          9.20         0.64 o                         
  -1  -5   9          4.84          3.28         0.33 o                         
   0  -5   9          2.73          2.87         0.28 o                         
   1  -5   9         18.04         18.13         0.61 o                         
   2  -5   9          4.81          3.05         0.28 o                         
   3  -5   9         17.43         18.49         0.89 o                         
   4  -5   9         36.05         40.18         2.34 o                         
   5  -5   9         58.63         63.11         2.15 o                         
  -6  -4   9         19.66         17.46         0.88 o                         
  -5  -4   9        208.20        211.19         3.91 o                         
  -4  -4   9         31.73         34.54         1.07 o                         
  -3  -4   9        133.22        140.77         2.58 o                         
  -2  -4   9          8.73         10.21         0.58 o                         
  -1  -4   9        794.44        768.72         8.95 o                         
   0  -4   9        606.06        596.69         8.21 o                         
   1  -4   9        192.93        187.24         2.74 o                         
   2  -4   9          5.40          4.17         0.34 o                         
   3  -4   9          6.60          4.42         0.29 o                         
   4  -4   9         24.00         19.03         1.14 o                         
   5  -4   9          0.11         -0.21         0.21 o                         
  -6  -3   9         15.31         14.14         0.72 o                         
  -5  -3   9         94.98         96.15         1.83 o                         
  -4  -3   9          6.26          4.86         0.39 o                         
  -3  -3   9        167.15        169.18         2.98 o                         
  -2  -3   9        139.67        147.53         2.27 o                         
  -1  -3   9        218.89        223.45         3.20 o                         
   0  -3   9          6.56          7.25         0.51 o                         
   1  -3   9        118.20        107.62         1.84 o                         
   2  -3   9        439.77        418.04         5.46 o                         
   3  -3   9          9.77          9.68         0.68 o                         
   4  -3   9          0.38         -0.19         0.19 o                         
   5  -3   9         33.12         32.02         1.10 o                         
   6  -3   9          3.70          3.95         0.75 o                         
  -6  -2   9         15.49         13.21         0.78 o                         
  -5  -2   9         52.10         47.86         1.31 o                         
  -4  -2   9         86.53         89.03         1.64 o                         
  -3  -2   9        298.18        303.71         4.32 o                         
  -2  -2   9          2.91          3.09         0.30 o                         
  -1  -2   9        157.49        157.45         2.17 o                         
   0  -2   9         10.94         10.11         0.44 o                         
   1  -2   9        264.80        258.64         3.36 o                         
   2  -2   9         31.36         33.53         0.75 o                         
   3  -2   9         70.90         77.66         1.36 o                         
   4  -2   9        315.97        306.51         3.97 o                         
   5  -2   9         12.51         13.02         0.85 o                         
   6  -2   9         61.57         70.16         2.33 o                         
   7  -2   9         13.30         11.64         1.11 o                         
  -6  -1   9        129.49        130.18         2.84 o                         
  -5  -1   9        224.43        228.57         3.64 o                         
  -4  -1   9        114.44        117.50         1.97 o                         
  -3  -1   9          2.47          1.32         0.24 o                         
  -2  -1   9        227.11        222.38         3.08 o                         
  -1  -1   9         80.18         76.59         1.26 o                         
   0  -1   9         27.47         33.79         0.82 o                         
   1  -1   9        372.40        345.42         4.25 o                         
   2  -1   9         35.30         31.09         0.74 o                         
   3  -1   9        315.40        312.79         4.06 o                         
   4  -1   9         63.97         58.33         1.05 o                         
   5  -1   9        105.10        108.95         2.10 o                         
   6  -1   9         42.26         37.82         1.22 o                         
   7  -1   9         26.09         26.95         1.25 o                         
  -6   0   9        120.55        125.81         3.01 o                         
  -5   0   9          6.23          5.74         0.42 o                         
  -4   0   9          5.30          4.62         0.33 o                         
  -3   0   9        718.60        719.00         8.57 o                         
  -2   0   9         38.96         38.16         0.78 o                         
  -1   0   9         30.55         36.93         0.81 o                         
   0   0   9       1029.95        997.06        10.58 o                         
   1   0   9         43.36         48.17         0.90 o                         
   2   0   9          0.01          0.10         0.10 o                         
   3   0   9        208.68        198.85         2.61 o                         
   4   0   9        258.89        260.78         3.46 o                         
   5   0   9        139.24        140.89         2.10 o                         
   6   0   9         60.88         58.62         1.37 o                         
   7   0   9         82.72         84.18         3.09 o                         
  -6   1   9          6.79          6.07         0.46 o                         
  -5   1   9         74.52         70.84         1.72 o                         
  -4   1   9         55.93         54.77         1.47 o                         
  -3   1   9          1.71          1.22         0.22 o                         
  -2   1   9         23.52         27.57         0.80 o                         
  -1   1   9        217.41        216.84         2.68 o                         
   0   1   9         13.56         17.55         0.51 o                         
   1   1   9          7.59          8.74         0.38 o                         
   2   1   9        161.14        146.00         2.38 o                         
   3   1   9         13.53         15.09         0.50 o                         
   4   1   9        208.71        212.71         2.83 o                         
   5   1   9         61.44         62.69         1.17 o                         
   6   1   9         66.47         70.47         1.55 o                         
   7   1   9          6.27          4.73         0.50 o                         
   8   1   9         30.13         27.15         1.77 o                         
  -6   2   9          2.57          2.08         0.38 o                         
  -5   2   9         45.80         44.74         1.31 o                         
  -4   2   9          6.19          4.48         0.36 o                         
  -3   2   9        304.99        301.55         4.35 o                         
  -2   2   9        229.88        236.15         3.34 o                         
  -1   2   9         19.16         20.35         0.57 o                         
   0   2   9        308.12        315.76         3.83 o                         
   1   2   9          1.13          0.44         0.11 o                         
   2   2   9         24.46         24.50         0.67 o                         
   3   2   9         72.62         73.37         1.40 o                         
   4   2   9          6.74          7.42         0.43 o                         
   5   2   9        123.86        125.58         2.14 o                         
   6   2   9          3.90          2.77         0.27 o                         
   7   2   9          6.95          5.48         0.51 o                         
   8   2   9         40.51         41.79         1.50 o                         
  -6   3   9         25.61         21.58         1.57 o                         
  -5   3   9          0.46          0.03         0.22 o                         
  -4   3   9         58.19         62.41         1.42 o                         
  -3   3   9         84.54         75.86         1.50 o                         
  -2   3   9          0.51          0.66         0.28 o                         
  -1   3   9         14.28          8.86         0.48 o                         
   0   3   9        119.50        124.02         1.81 o                         
   1   3   9          1.28          1.67         0.17 o                         
   2   3   9        260.47        271.00         4.58 o                         
   3   3   9         15.83         17.11         0.58 o                         
   4   3   9         23.82         22.44         0.61 o                         
   5   3   9        127.73        129.73         2.35 o                         
   6   3   9         76.27         80.26         1.55 o                         
   7   3   9         45.59         51.18         1.53 o                         
   8   3   9         12.59          9.22         0.73 o                         
  -5   4   9          0.75          0.50         0.24 o                         
  -4   4   9        117.79        106.30         2.10 o                         
  -3   4   9         97.31         97.08         1.84 o                         
  -2   4   9          0.22          0.29         0.21 o                         
  -1   4   9        135.92        105.62         1.90 o                         
   0   4   9          1.72          1.85         0.23 o                         
   1   4   9          2.05          0.15         0.16 o                         
   2   4   9          8.69         10.03         0.39 o                         
   3   4   9          0.30          0.70         0.18 o                         
   4   4   9         28.28         28.51         1.07 o                         
   5   4   9          0.89          0.32         0.18 o                         
   6   4   9          0.17          0.23         0.17 o                         
   7   4   9          1.55          0.53         0.29 o                         
   8   4   9         62.83         70.31         4.37 o                         
  -5   5   9          7.23          7.71         0.90 o                         
  -4   5   9          0.22         -0.19         0.21 o                         
  -3   5   9          0.02         -0.17         0.23 o                         
  -2   5   9          1.17         -0.15         0.20 o                         
  -1   5   9          3.54          1.61         0.25 o                         
   0   5   9         83.85         86.42         1.59 o                         
   1   5   9        450.24        406.37         5.05 o                         
   2   5   9         59.92         63.59         1.22 o                         
   3   5   9         92.84         84.88         1.62 o                         
   4   5   9         49.80         43.87         1.19 o                         
   5   5   9         11.92          9.73         0.48 o                         
   6   5   9         40.68         35.33         1.13 o                         
   7   5   9          8.87          7.27         0.56 o                         
   8   5   9          7.45          7.06         1.11 o                         
  -4   6   9         37.68         37.77         1.57 o                         
  -3   6   9          1.64          1.21         0.26 o                         
  -2   6   9         43.44         45.22         1.07 o                         
  -1   6   9         28.45         24.63         0.77 o                         
   0   6   9          3.38          7.50         0.46 o                         
   1   6   9          0.12         -0.09         0.11 o                         
   2   6   9        147.25        144.63         2.16 o                         
   3   6   9         90.55         83.72         1.83 o                         
   4   6   9         10.37          8.93         0.49 o                         
   5   6   9        166.34        164.50         4.01 o                         
   6   6   9         10.28          7.28         0.49 o                         
   7   6   9         18.63         14.54         1.13 o                         
   8   6   9          1.15          0.18         0.65 o                         
  -3   7   9          0.06         -0.27         0.37 o                         
  -2   7   9         76.84         83.49         1.78 o                         
  -1   7   9         12.77         11.04         0.54 o                         
   0   7   9          5.29          5.32         0.37 o                         
   1   7   9         74.04         69.73         1.53 o                         
   2   7   9          0.02         -0.07         0.12 o                         
   3   7   9         11.39         11.87         0.46 o                         
   4   7   9        229.52        224.90         3.38 o                         
   5   7   9         25.63         21.67         1.14 o                         
   6   7   9          7.77          5.84         0.62 o                         
   7   7   9         20.79         17.32         1.43 o                         
  -2   8   9         76.70         79.18         1.92 o                         
  -1   8   9         13.38         12.83         0.65 o                         
   0   8   9         24.27         29.17         0.90 o                         
   1   8   9          0.00         -0.19         0.19 o                         
   2   8   9          0.26         -0.19         0.19 o                         
   3   8   9         19.00         22.38         0.72 o                         
   4   8   9         55.55         57.67         2.34 o                         
   5   8   9          8.70          9.85         0.87 o                         
   6   8   9         83.90         86.75         3.09 o                         
   7   8   9          9.47          6.55         0.95 o                         
  -1   9   9         74.16         86.66         2.15 o                         
   0   9   9         22.14         22.40         0.84 o                         
   1   9   9         53.84         56.08         1.23 o                         
   2   9   9         57.82         55.25         1.27 o                         
   3   9   9         27.11         31.78         1.66 o                         
   4   9   9          9.95          9.22         1.21 o                         
   5   9   9         13.50         13.47         0.93 o                         
   6   9   9         39.33         39.31         1.80 o                         
   1  10   9          7.79          9.70         1.13 o                         
   2  10   9         42.98         45.86         4.67 o                         
   3  10   9         15.99         14.79         1.69 o                         
   4  10   9         10.35         10.33         1.63 o                         
  -3  -7  10          5.43          3.73         1.14 o                         
  -2  -7  10        216.38        263.21        10.13 o                         
  -1  -7  10          2.04          2.23         0.62 o                         
   0  -7  10         21.58         21.89         1.36 o                         
   1  -7  10        179.10        204.49         5.69 o                         
  -4  -6  10          1.09         -0.30         0.53 o                         
  -3  -6  10          2.70          1.43         0.56 o                         
  -2  -6  10          4.54          1.39         0.58 o                         
  -1  -6  10         16.47         14.95         0.84 o                         
   0  -6  10         45.79         50.92         1.25 o                         
   1  -6  10         10.26         11.00         0.64 o                         
   2  -6  10         56.90         68.37         1.82 o                         
   3  -6  10         53.51         50.99         2.22 o                         
  -5  -5  10         77.37         72.75         2.43 o                         
  -4  -5  10          3.55          2.97         0.84 o                         
  -3  -5  10         23.70         27.08         1.26 o                         
  -2  -5  10         25.17         27.05         1.34 o                         
  -1  -5  10         26.69         23.91         0.71 o                         
   0  -5  10         62.33         54.73         1.65 o                         
   1  -5  10        115.92        122.56         2.06 o                         
   2  -5  10          3.95          4.50         0.38 o                         
   3  -5  10         11.45         10.81         0.66 o                         
   4  -5  10          5.13          5.32         0.73 o                         
  -5  -4  10         85.91         85.32         2.40 o                         
  -4  -4  10          4.77          3.99         0.61 o                         
  -3  -4  10        177.93        170.37         3.56 o                         
  -2  -4  10          1.61          2.23         0.37 o                         
  -1  -4  10          0.69          0.68         0.29 o                         
   0  -4  10         11.46          7.93         0.52 o                         
   1  -4  10         15.04          9.29         0.49 o                         
   2  -4  10         11.67          9.86         0.53 o                         
   3  -4  10         84.20         89.53         1.90 o                         
   4  -4  10          0.06         -0.23         0.23 o                         
   5  -4  10         32.28         36.32         1.80 o                         
  -6  -3  10         17.22         15.31         1.18 o                         
  -5  -3  10         11.27         10.11         0.57 o                         
  -4  -3  10          2.45          1.76         0.32 o                         
  -3  -3  10         78.34         71.72         1.60 o                         
  -2  -3  10         59.83         56.78         1.29 o                         
  -1  -3  10          0.51         -0.10         0.17 o                         
   0  -3  10         12.53          6.46         0.40 o                         
   1  -3  10         46.71         40.30         1.05 o                         
   2  -3  10          0.38         -0.14         0.14 o                         
   3  -3  10         26.55         24.22         0.71 o                         
   4  -3  10          2.47          2.07         0.26 o                         
   5  -3  10          8.24          8.87         0.58 o                         
   6  -3  10          1.87          1.47         0.58 o                         
  -6  -2  10          0.01         -0.47         0.51 o                         
  -5  -2  10         64.57         65.59         1.54 o                         
  -4  -2  10         10.60         10.84         0.53 o                         
  -3  -2  10          0.73          0.36         0.25 o                         
  -2  -2  10        130.90        135.04         2.36 o                         
  -1  -2  10        310.56        293.55         3.66 o                         
   0  -2  10        139.94        155.73         3.00 o                         
   1  -2  10         52.51         43.30         0.99 o                         
   2  -2  10         40.64         43.17         0.98 o                         
   3  -2  10        193.53        171.05         2.34 o                         
   4  -2  10        109.28        114.31         1.85 o                         
   5  -2  10         19.34         17.82         1.44 o                         
   6  -2  10         30.60         35.08         1.64 o                         
  -6  -1  10         97.83         99.48         3.11 o                         
  -5  -1  10        139.61        138.32         2.64 o                         
  -4  -1  10         42.40         42.14         1.12 o                         
  -3  -1  10        269.01        266.42         3.56 o                         
  -2  -1  10         49.22         49.27         1.15 o                         
  -1  -1  10         77.26         79.56         1.40 o                         
   0  -1  10        154.41        158.45         2.21 o                         
   1  -1  10        198.22        191.90         2.61 o                         
   2  -1  10         70.74         76.83         1.40 o                         
   3  -1  10         34.08         35.99         0.78 o                         
   4  -1  10          7.15          7.98         0.38 o                         
   5  -1  10         62.05         61.19         1.30 o                         
   6  -1  10        111.34        117.80         3.71 o                         
   7  -1  10         56.61         65.45         4.53 o                         
  -6   0  10         71.62         71.21         1.96 o                         
  -5   0  10          3.17          2.76         0.32 o                         
  -4   0  10        392.34        396.30         5.38 o                         
  -3   0  10        210.65        207.99         3.27 o                         
  -2   0  10         56.57         60.38         1.24 o                         
  -1   0  10        259.66        236.75         3.24 o                         
   0   0  10        127.54        122.60         1.82 o                         
   1   0  10          7.40          6.10         0.58 o                         
   2   0  10        103.48        102.89         1.63 o                         
   3   0  10        114.91        118.97         1.70 o                         
   4   0  10          0.01          0.07         0.16 o                         
   5   0  10         90.88         99.75         1.61 o                         
   6   0  10         32.02         33.15         1.21 o                         
   7   0  10         84.61         88.24         2.24 o                         
  -6   1  10          9.95          9.16         0.79 o                         
  -5   1  10         18.34         18.81         0.88 o                         
  -4   1  10        202.36        209.86         3.31 o                         
  -3   1  10          3.44          3.26         0.33 o                         
  -2   1  10        330.26        329.74         4.57 o                         
  -1   1  10       1309.00       1247.95        13.15 o                         
   0   1  10        219.07        210.75         2.86 o                         
   1   1  10        181.04        170.63         2.69 o                         
   2   1  10        727.01        706.64         8.14 o                         
   3   1  10         29.38         27.68         0.83 o                         
   4   1  10        345.47        349.53         4.34 o                         
   5   1  10        182.81        191.81         2.63 o                         
   6   1  10         26.76         24.71         1.41 o                         
   7   1  10         61.59         61.96         1.94 o                         
  -6   2  10         33.77         28.95         1.39 o                         
  -5   2  10         97.36        102.24         2.30 o                         
  -4   2  10          0.88          0.26         0.25 o                         
  -3   2  10        101.16         97.79         2.51 o                         
  -2   2  10         70.73         64.86         1.27 o                         
  -1   2  10        113.54        115.43         2.05 o                         
   0   2  10        332.37        327.62         4.03 o                         
   1   2  10       1013.96        953.70        11.58 o                         
   2   2  10        430.50        417.02         4.96 o                         
   3   2  10          1.70          1.92         0.23 o                         
   4   2  10       1537.25       1512.38        16.49 o                         
   5   2  10         63.78         65.06         1.34 o                         
   6   2  10        168.05        173.39         3.12 o                         
   7   2  10         21.64         23.85         1.07 o                         
   8   2  10         84.48         86.64         2.88 o                         
  -5   3  10         23.15         23.57         0.99 o                         
  -4   3  10        195.45        184.61         3.24 o                         
  -3   3  10         18.06         19.35         0.71 o                         
  -2   3  10         37.74         39.72         0.96 o                         
  -1   3  10        358.03        328.82         4.08 o                         
   0   3  10         12.93          8.52         0.38 o                         
   1   3  10         61.62         62.32         1.16 o                         
   2   3  10          0.39          0.10         0.17 o                         
   3   3  10        703.94        691.89         8.92 o                         
   4   3  10          1.75          1.98         0.44 o                         
   5   3  10         33.90         35.27         0.92 o                         
   6   3  10        400.71        399.88         6.18 o                         
   7   3  10         54.07         57.31         1.84 o                         
   8   3  10         26.91         21.76         1.03 o                         
  -5   4  10          0.07          0.26         0.70 o                         
  -4   4  10          6.72          6.46         0.55 o                         
  -3   4  10        286.30        282.20         4.38 o                         
  -2   4  10          1.93          4.00         0.32 o                         
  -1   4  10        190.65        173.17         2.58 o                         
   0   4  10          1.04          1.11         0.18 o                         
   1   4  10        688.88        635.62         8.14 o                         
   2   4  10        139.80        135.46         2.04 o                         
   3   4  10          9.14          9.14         0.35 o                         
   4   4  10         16.94         16.18         0.59 o                         
   5   4  10        138.07        134.71         2.10 o                         
   6   4  10         49.28         53.22         2.14 o                         
   7   4  10          8.71          7.79         0.88 o                         
   8   4  10        138.83        142.92         3.20 o                         
  -4   5  10         23.49         24.74         0.99 o                         
  -3   5  10          1.24          1.32         0.28 o                         
  -2   5  10        218.58        207.12         3.26 o                         
  -1   5  10         66.42         66.82         1.47 o                         
   0   5  10         45.42         33.16         1.30 o                         
   1   5  10         89.83         66.33         1.40 o                         
   2   5  10         39.12         39.21         0.90 o                         
   3   5  10        208.06        187.65         3.41 o                         
   4   5  10         83.51         83.09         2.22 o                         
   5   5  10         11.70          8.85         0.45 o                         
   6   5  10          1.88          1.01         0.42 o                         
   7   5  10         31.75         29.53         1.65 o                         
   8   5  10         57.83         56.95         3.38 o                         
  -4   6  10         44.02         48.55         1.92 o                         
  -3   6  10         32.47         34.75         1.19 o                         
  -2   6  10         71.43         78.06         2.17 o                         
  -1   6  10          2.34          2.66         0.33 o                         
   0   6  10        292.95        279.20         3.98 o                         
   1   6  10         62.96         61.43         1.25 o                         
   2   6  10         51.77         40.60         0.95 o                         
   3   6  10        397.04        378.67         4.97 o                         
   4   6  10          5.92          6.04         0.42 o                         
   5   6  10        164.58        160.52         3.01 o                         
   6   6  10          3.52          2.98         0.36 o                         
   7   6  10          0.13          0.18         0.43 o                         
  -3   7  10         48.15         39.48         2.67 o                         
  -2   7  10         67.90         76.39         1.74 o                         
  -1   7  10         10.34         10.83         0.60 o                         
   0   7  10         12.96         14.50         0.77 o                         
   1   7  10          9.98         10.08         0.56 o                         
   2   7  10         94.24         86.93         1.59 o                         
   3   7  10         51.54         51.82         1.08 o                         
   4   7  10         44.71         40.03         1.20 o                         
   5   7  10        120.29        121.70         3.08 o                         
   6   7  10          0.33         -0.27         0.27 o                         
   7   7  10         65.39         56.45         2.45 o                         
  -2   8  10          3.05          0.92         0.28 o                         
  -1   8  10         19.74         16.82         0.75 o                         
   0   8  10         78.03         96.57         1.87 o                         
   1   8  10         17.84         17.60         0.69 o                         
   2   8  10         11.60          9.70         0.44 o                         
   3   8  10         28.24         26.84         1.08 o                         
   4   8  10         32.64         29.45         1.37 o                         
   5   8  10         32.16         31.83         1.42 o                         
   6   8  10         25.65         27.16         1.46 o                         
   0   9  10         58.76         68.61         1.65 o                         
   1   9  10         52.54         47.59         1.27 o                         
   2   9  10        518.83        574.65         8.90 o                         
   3   9  10          6.64          3.98         0.71 o                         
   4   9  10         15.40         16.40         1.63 o                         
   5   9  10         17.30         15.31         1.48 o                         
  -3  -6  11         29.56         32.47         1.92 o                         
  -2  -6  11         62.76         66.89         3.70 o                         
  -1  -6  11         13.19         18.01         1.36 o                         
   0  -6  11        269.07        311.54         5.45 o                         
   1  -6  11         10.18          9.23         0.68 o                         
   2  -6  11          4.02          3.73         0.55 o                         
  -4  -5  11          1.08         -0.43         1.40 o                         
  -3  -5  11          0.96          0.53         0.45 o                         
  -2  -5  11         40.70         44.64         1.55 o                         
  -1  -5  11          0.22         -0.19         0.28 o                         
   0  -5  11         53.49         56.88         2.06 o                         
   1  -5  11         49.29         55.61         1.24 o                         
   2  -5  11        142.67        163.36         3.80 o                         
   3  -5  11         40.86         46.53         1.59 o                         
  -5  -4  11         30.18         30.07         1.54 o                         
  -4  -4  11          0.18          0.02         0.34 o                         
  -3  -4  11          0.81         -0.08         0.23 o                         
  -2  -4  11        122.26        123.33         3.91 o                         
  -1  -4  11         96.06        102.88         2.01 o                         
   0  -4  11         26.68         24.52         0.88 o                         
   1  -4  11          2.36          1.53         0.23 o                         
   2  -4  11         48.23         53.14         1.51 o                         
   3  -4  11          9.60          6.82         0.53 o                         
   4  -4  11        107.47        124.05         2.65 o                         
  -5  -3  11          0.96          0.19         0.62 o                         
  -4  -3  11         91.24         91.68         2.27 o                         
  -3  -3  11          1.76          1.05         0.29 o                         
  -2  -3  11         29.51         28.51         0.89 o                         
  -1  -3  11        498.67        482.18         6.11 o                         
   0  -3  11         40.69         32.29         1.23 o                         
   1  -3  11          3.70          4.53         0.36 o                         
   2  -3  11          5.67          4.71         0.37 o                         
   3  -3  11         36.77         32.00         1.20 o                         
   4  -3  11          3.61          3.90         0.54 o                         
   5  -3  11         23.69         24.41         1.24 o                         
  -5  -2  11        136.31        140.95         2.72 o                         
  -4  -2  11         63.80         62.66         1.40 o                         
  -3  -2  11         30.81         30.75         1.00 o                         
  -2  -2  11        105.43        103.85         1.91 o                         
  -1  -2  11          3.25          5.43         0.35 o                         
   0  -2  11         81.74         77.86         1.50 o                         
   1  -2  11        185.00        163.13         2.50 o                         
   2  -2  11        306.91        274.41         3.71 o                         
   3  -2  11         11.91         10.67         0.52 o                         
   4  -2  11        122.97        116.16         2.19 o                         
   5  -2  11         19.36         17.41         0.78 o                         
   6  -2  11          3.28          2.04         0.94 o                         
  -5  -1  11         19.57         18.50         0.91 o                         
  -4  -1  11          1.01          0.38         0.24 o                         
  -3  -1  11        192.98        190.12         2.71 o                         
  -2  -1  11         64.81         60.87         1.35 o                         
  -1  -1  11        130.75        125.48         1.95 o                         
   0  -1  11         59.53         57.05         1.10 o                         
   1  -1  11          5.00          1.39         0.26 o                         
   2  -1  11         29.07         22.23         0.83 o                         
   3  -1  11         98.10         86.78         1.43 o                         
   4  -1  11         97.82         92.47         1.51 o                         
   5  -1  11         55.27         57.79         1.40 o                         
   6  -1  11          5.79          3.97         0.51 o                         
  -5   0  11          6.22          4.92         0.52 o                         
  -4   0  11         25.12         24.69         0.93 o                         
  -3   0  11         78.15         77.03         1.44 o                         
  -2   0  11         75.64         76.53         1.42 o                         
  -1   0  11        425.31        407.51         5.06 o                         
   0   0  11         26.51         24.84         0.68 o                         
   1   0  11          1.86          1.00         0.18 o                         
   2   0  11         14.60         13.57         0.53 o                         
   3   0  11         81.30         70.24         1.20 o                         
   4   0  11          2.03          1.27         0.18 o                         
   5   0  11         22.43         19.31         0.62 o                         
   6   0  11        156.37        166.93         3.99 o                         
   7   0  11          9.35          6.02         0.77 o                         
  -5   1  11         48.47         47.39         1.40 o                         
  -4   1  11          1.35          0.86         0.25 o                         
  -3   1  11         22.87         21.95         0.67 o                         
  -2   1  11        207.70        215.98         3.34 o                         
  -1   1  11         38.51         34.47         0.76 o                         
   0   1  11          3.69          1.41         0.18 o                         
   1   1  11        419.61        379.28         4.55 o                         
   2   1  11          0.00         -0.03         0.15 o                         
   3   1  11        133.04        137.27         2.21 o                         
   4   1  11          0.05         -0.11         0.11 o                         
   5   1  11        108.74        110.03         1.76 o                         
   6   1  11          9.01          6.77         0.59 o                         
   7   1  11        110.96        111.29         3.22 o                         
  -5   2  11          0.35         -0.49         0.62 o                         
  -4   2  11          4.31          5.23         0.48 o                         
  -3   2  11         79.24         78.15         1.61 o                         
  -2   2  11        138.71        142.39         2.70 o                         
  -1   2  11        102.06        102.23         1.60 o                         
   0   2  11        200.24        197.66         2.60 o                         
   1   2  11        647.52        621.29         7.20 o                         
   2   2  11          1.37          0.78         0.15 o                         
   3   2  11       1198.25       1158.47        13.55 o                         
   4   2  11         68.05         68.03         1.26 o                         
   5   2  11          0.16         -0.06         0.20 o                         
   6   2  11          2.44          2.06         0.39 o                         
   7   2  11         34.27         32.68         1.56 o                         
  -5   3  11          2.46          1.16         0.57 o                         
  -4   3  11         48.78         52.27         1.53 o                         
  -3   3  11        201.23        209.40         3.48 o                         
  -2   3  11         31.45         40.37         1.33 o                         
  -1   3  11         22.47         22.11         0.75 o                         
   0   3  11        317.76        317.41         4.01 o                         
   1   3  11          0.88          0.37         0.14 o                         
   2   3  11        261.70        264.26         3.60 o                         
   3   3  11        711.03        689.07         8.36 o                         
   4   3  11        221.84        229.80         3.46 o                         
   5   3  11        234.58        232.44         3.84 o                         
   6   3  11        123.82        128.70         2.55 o                         
   7   3  11          1.16          0.53         0.34 o                         
  -4   4  11          0.25         -0.20         0.23 o                         
  -3   4  11         15.12         13.34         0.74 o                         
  -2   4  11         18.17         10.97         0.83 o                         
  -1   4  11         87.69         96.49         1.73 o                         
   0   4  11          0.08         -0.13         0.13 o                         
   1   4  11          2.94          3.84         0.30 o                         
   2   4  11        143.03        145.62         2.31 o                         
   3   4  11         53.56         58.44         1.36 o                         
   4   4  11        105.27        105.50         1.95 o                         
   5   4  11        472.95        471.44         7.88 o                         
   6   4  11         53.80         57.22         1.55 o                         
   7   4  11        114.85        114.50         2.84 o                         
  -4   5  11         13.39          8.45         0.80 o                         
  -3   5  11          0.09         -0.23         0.23 o                         
  -2   5  11          3.71          3.36         1.03 o                         
  -1   5  11          0.01         -0.16         0.16 o                         
   0   5  11          0.01          1.17         0.22 o                         
   1   5  11         49.51         54.21         1.27 o                         
   2   5  11         21.63         25.10         0.71 o                         
   3   5  11         67.47         69.94         1.31 o                         
   4   5  11        124.09        127.04         2.31 o                         
   5   5  11          4.02          4.16         0.38 o                         
   6   5  11          1.72          0.92         0.42 o                         
   7   5  11        232.07        240.74         5.08 o                         
  -3   6  11         12.70         11.32         0.71 o                         
  -2   6  11          0.03         -0.20         0.20 o                         
  -1   6  11         17.63         13.16         0.80 o                         
   0   6  11         11.06         12.96         0.60 o                         
   1   6  11         41.35         40.69         1.01 o                         
   2   6  11         11.08         18.40         0.62 o                         
   3   6  11          0.74         -0.05         0.15 o                         
   4   6  11          7.81          5.45         0.46 o                         
   5   6  11         28.64         30.33         1.00 o                         
   6   6  11         99.11        100.39         3.68 o                         
   7   6  11          1.22          1.56         0.71 o                         
  -2   7  11          1.78          1.96         0.38 o                         
  -1   7  11          0.97         -0.17         0.34 o                         
   0   7  11          9.73         10.22         0.56 o                         
   1   7  11         17.08         13.37         0.58 o                         
   2   7  11         11.27          7.76         0.44 o                         
   3   7  11         28.97         27.50         0.77 o                         
   4   7  11          6.84          9.03         0.74 o                         
   5   7  11        136.13        129.79         3.59 o                         
   6   7  11          5.19          3.61         0.64 o                         
  -1   8  11          3.80          3.63         0.60 o                         
   0   8  11         17.87         20.65         0.91 o                         
   1   8  11         68.12         72.43         1.62 o                         
   2   8  11         72.88         77.16         1.71 o                         
   3   8  11          0.15          0.00         0.37 o                         
   4   8  11          8.03          5.53         0.88 o                         
   5   8  11          2.29          0.36         0.40 o                         
   6   8  11         17.68         13.48         1.32 o                         
   1   9  11          5.01          5.26         0.83 o                         
   2   9  11         12.02          7.64         1.10 o                         
   3   9  11          0.37         -0.50         0.50 o                         
   4   9  11          0.18         -0.74         1.16 o                         
  -1  -6  12         25.36         26.47         3.19 o                         
   0  -6  12          3.96          2.55         1.22 o                         
  -3  -5  12          7.73          4.41         1.18 o                         
  -2  -5  12          6.94          5.47         0.86 o                         
  -1  -5  12          3.66          3.84         0.51 o                         
   0  -5  12          0.68         -0.02         0.36 o                         
   1  -5  12         44.19         46.58         1.32 o                         
   2  -5  12         50.10         63.95         1.83 o                         
   3  -5  12          1.81          1.08         0.52 o                         
  -4  -4  12          0.53         -0.26         0.53 o                         
  -3  -4  12          8.49          7.70         0.68 o                         
  -2  -4  12        101.92         99.74         2.61 o                         
  -1  -4  12         54.27         51.72         1.69 o                         
   0  -4  12          3.38          3.15         0.48 o                         
   1  -4  12          5.64          5.67         0.43 o                         
   2  -4  12          0.87         -0.08         0.27 o                         
   3  -4  12          0.41         -0.18         0.37 o                         
   4  -4  12         76.11         90.64         2.23 o                         
  -4  -3  12          1.26          0.79         0.29 o                         
  -3  -3  12          0.28          0.52         0.34 o                         
  -2  -3  12          4.63          4.73         0.48 o                         
  -1  -3  12         43.12         46.62         1.36 o                         
   0  -3  12         12.10          9.29         0.54 o                         
   1  -3  12          6.46          5.35         0.52 o                         
   2  -3  12          4.56          2.38         0.28 o                         
   3  -3  12         15.40          9.19         0.59 o                         
   4  -3  12          2.88          2.12         0.38 o                         
   5  -3  12          0.18         -0.83         0.83 o                         
  -5  -2  12          1.23          0.04         0.53 o                         
  -4  -2  12          3.85          2.68         0.36 o                         
  -3  -2  12         10.20          7.21         0.51 o                         
  -2  -2  12        138.10        136.11         2.53 o                         
  -1  -2  12          0.60          1.29         0.29 o                         
   0  -2  12          3.43          1.83         0.30 o                         
   1  -2  12          5.55          4.58         0.42 o                         
   2  -2  12          2.86          2.32         0.28 o                         
   3  -2  12         12.00         11.63         0.76 o                         
   4  -2  12          3.47          2.98         0.34 o                         
   5  -2  12          6.41          4.03         0.75 o                         
  -5  -1  12         20.26         18.00         1.00 o                         
  -4  -1  12         17.02         16.94         1.37 o                         
  -3  -1  12          0.16         -0.20         0.20 o                         
  -2  -1  12          1.91          2.34         0.33 o                         
  -1  -1  12          3.60          4.25         0.31 o                         
   0  -1  12         73.38         68.18         1.28 o                         
   1  -1  12          8.70          6.20         0.45 o                         
   2  -1  12         23.21         19.88         0.86 o                         
   3  -1  12         91.88         86.80         1.47 o                         
   4  -1  12         13.63         12.33         0.53 o                         
   5  -1  12         62.28         69.16         1.98 o                         
   6  -1  12         33.92         36.90         3.06 o                         
  -5   0  12          1.62          0.09         0.31 o                         
  -4   0  12         32.18         29.97         1.03 o                         
  -3   0  12          2.45          2.28         0.29 o                         
  -2   0  12         10.27          6.94         0.46 o                         
  -1   0  12          7.72          5.02         0.36 o                         
   0   0  12          3.74          3.16         0.28 o                         
   1   0  12         80.25         76.34         1.36 o                         
   2   0  12         54.55         50.28         1.27 o                         
   3   0  12          7.72         10.74         0.52 o                         
   4   0  12          4.58          3.53         0.28 o                         
   5   0  12         36.12         35.04         1.32 o                         
   6   0  12          1.29          1.66         0.51 o                         
  -5   1  12         15.95         13.53         0.84 o                         
  -4   1  12         41.36         43.07         1.33 o                         
  -3   1  12         64.96         68.07         1.53 o                         
  -2   1  12         49.69         47.67         1.41 o                         
  -1   1  12          6.45          4.69         0.36 o                         
   0   1  12        246.97        238.90         3.23 o                         
   1   1  12         70.12         61.32         1.35 o                         
   2   1  12         79.74         67.26         1.41 o                         
   3   1  12        318.38        315.79         4.04 o                         
   4   1  12         55.98         54.23         1.10 o                         
   5   1  12          1.78          0.92         0.37 o                         
   6   1  12          9.62          8.29         0.72 o                         
   7   1  12          7.34          7.55         1.26 o                         
  -4   2  12          0.02         -0.21         0.21 o                         
  -3   2  12          1.00          1.31         0.30 o                         
  -2   2  12        179.67        172.40         2.56 o                         
  -1   2  12         52.36         60.27         1.37 o                         
   0   2  12          6.03          4.04         0.33 o                         
   1   2  12          5.80          7.17         0.38 o                         
   2   2  12        321.17        314.04         4.24 o                         
   3   2  12          4.88          3.46         0.29 o                         
   4   2  12          0.46          0.61         0.14 o                         
   5   2  12         22.18         21.35         0.88 o                         
   6   2  12         12.58         11.97         0.92 o                         
   7   2  12          7.61          6.96         0.79 o                         
  -4   3  12          5.11          4.53         0.51 o                         
  -3   3  12         45.54         45.12         1.66 o                         
  -2   3  12          1.12          0.46         0.31 o                         
  -1   3  12          1.27          0.05         0.16 o                         
   0   3  12         74.43         72.07         1.34 o                         
   1   3  12         12.23         14.87         0.61 o                         
   2   3  12         50.78         56.04         1.76 o                         
   3   3  12          8.39         10.59         0.65 o                         
   4   3  12        205.86        206.99         3.03 o                         
   5   3  12        192.59        190.08         4.50 o                         
   6   3  12         14.08         12.39         0.82 o                         
   7   3  12          9.07          6.79         0.70 o                         
  -4   4  12          2.14          1.07         0.35 o                         
  -3   4  12          7.88          5.38         0.51 o                         
  -2   4  12         19.00         18.21         1.02 o                         
  -1   4  12          4.72          3.36         0.30 o                         
   0   4  12         26.55         21.86         0.73 o                         
   1   4  12         12.97          9.42         0.54 o                         
   2   4  12         49.29         48.15         1.37 o                         
   3   4  12         36.06         35.56         1.09 o                         
   4   4  12          0.29         -0.16         0.16 o                         
   5   4  12         98.51         98.66         3.50 o                         
   6   4  12         57.04         60.21         1.64 o                         
   7   4  12        308.85        322.51        17.17 o                         
  -3   5  12         32.72         31.03         1.29 o                         
  -2   5  12         16.20         15.23         1.24 o                         
  -1   5  12          0.27          0.14         0.20 o                         
   0   5  12         41.89         41.56         1.27 o                         
   1   5  12         65.19         74.29         2.15 o                         
   2   5  12         57.92         52.85         1.17 o                         
   3   5  12          2.11          1.22         0.30 o                         
   4   5  12         18.87         16.25         0.78 o                         
   5   5  12          7.42          8.69         0.73 o                         
   6   5  12         17.60         16.50         1.96 o                         
   7   5  12         86.08         83.22         3.04 o                         
  -2   6  12         42.29         42.82         1.36 o                         
  -1   6  12          1.61          0.50         0.35 o                         
   0   6  12          0.08          0.17         0.26 o                         
   1   6  12         42.81         42.20         1.12 o                         
   2   6  12          0.23          0.05         0.28 o                         
   3   6  12         58.27         64.98         1.43 o                         
   4   6  12          2.31          1.67         0.33 o                         
   5   6  12         42.77         43.34         3.05 o                         
   6   6  12          0.56         -0.25         0.45 o                         
  -2   7  12         13.10         12.01         0.91 o                         
  -1   7  12         18.57         20.00         1.00 o                         
   0   7  12         35.17         34.76         1.09 o                         
   1   7  12          1.81          1.29         0.50 o                         
   2   7  12         13.26         12.89         0.67 o                         
   3   7  12          1.33          0.67         0.56 o                         
   4   7  12          1.96          2.05         0.46 o                         
   5   7  12          0.97         -0.32         0.32 o                         
   6   7  12         14.86         11.32         1.62 o                         
   0   8  12          3.52          3.37         0.42 o                         
   1   8  12          7.24          6.26         0.48 o                         
   2   8  12         40.30         38.51         1.93 o                         
   3   8  12          1.89          1.35         0.77 o                         
   4   8  12          8.55          6.87         1.21 o                         
   5   8  12         14.93         12.43         1.69 o                         
   2   9  12          2.37          4.00         1.32 o                         
   3   9  12          1.98          5.65         1.71 o                         
  -1  -5  13         29.48         34.63         3.74 o                         
   0  -5  13         17.40         21.33         1.83 o                         
   1  -5  13          2.47          1.88         0.49 o                         
  -3  -4  13          0.01         -0.45         0.45 o                         
  -2  -4  13         24.60         28.41         1.25 o                         
  -1  -4  13         29.15         29.05         1.36 o                         
   0  -4  13          0.14          0.05         0.46 o                         
   1  -4  13          1.43          0.20         0.30 o                         
   2  -4  13          2.24          2.23         0.36 o                         
   3  -4  13          0.38         -0.66         0.66 o                         
  -4  -3  13         13.15         10.82         2.02 o                         
  -3  -3  13         60.17         59.75         1.79 o                         
  -2  -3  13         14.11         13.93         0.86 o                         
  -1  -3  13          1.92          0.95         0.38 o                         
   0  -3  13          0.61          0.24         0.32 o                         
   1  -3  13          6.14          7.52         0.54 o                         
   2  -3  13         14.51         13.09         0.61 o                         
   3  -3  13          8.65          5.42         0.68 o                         
   4  -3  13         46.67         53.56         2.16 o                         
  -4  -2  13          5.81          6.91         1.01 o                         
  -3  -2  13         44.77         45.57         1.95 o                         
  -2  -2  13        325.80        335.83         5.13 o                         
  -1  -2  13          0.11         -0.21         0.21 o                         
   0  -2  13          4.13          2.60         0.32 o                         
   1  -2  13          6.08          3.70         0.38 o                         
   2  -2  13         49.18         41.66         1.48 o                         
   3  -2  13          1.67          0.09         0.20 o                         
   4  -2  13          6.63          5.52         0.51 o                         
   5  -2  13         11.14          8.79         0.94 o                         
  -4  -1  13          0.85         -0.01         0.27 o                         
  -3  -1  13          0.00         -0.19         0.19 o                         
  -2  -1  13          2.91          1.49         0.30 o                         
  -1  -1  13          0.49          0.29         0.22 o                         
   0  -1  13         31.01         31.20         0.83 o                         
   1  -1  13         29.44         25.84         0.86 o                         
   2  -1  13         17.99         19.85         0.79 o                         
   3  -1  13          6.90          6.20         0.41 o                         
   4  -1  13          5.36          3.06         0.46 o                         
   5  -1  13          8.85          8.54         0.83 o                         
  -4   0  13         32.30         34.01         1.49 o                         
  -3   0  13         19.88         20.09         0.94 o                         
  -2   0  13          0.22          0.46         0.22 o                         
  -1   0  13          4.57          3.28         0.31 o                         
   0   0  13          5.60          7.29         0.50 o                         
   1   0  13         12.39         17.04         0.66 o                         
   2   0  13          1.59          1.60         0.26 o                         
   3   0  13          0.61          0.12         0.20 o                         
   4   0  13          1.68          0.48         0.29 o                         
   5   0  13         44.30         46.48         1.59 o                         
   6   0  13         12.69         13.74         2.15 o                         
  -4   1  13         12.83         10.91         1.03 o                         
  -3   1  13          8.24          8.19         0.60 o                         
  -2   1  13         18.28         21.56         1.15 o                         
  -1   1  13         16.81         17.38         0.64 o                         
   0   1  13         79.98         92.24         1.56 o                         
   1   1  13          6.49          4.46         0.34 o                         
   2   1  13         78.57         81.66         1.75 o                         
   3   1  13          7.20          8.55         0.54 o                         
   4   1  13          2.81          2.43         0.31 o                         
   5   1  13         16.08         17.85         1.27 o                         
   6   1  13          3.31          1.63         1.03 o                         
  -4   2  13          3.76          1.17         0.84 o                         
  -3   2  13          0.03          0.43         0.25 o                         
  -2   2  13          0.41          0.39         0.24 o                         
  -1   2  13         37.08         35.89         0.95 o                         
   0   2  13          7.79         10.49         0.72 o                         
   1   2  13         14.98         16.35         0.67 o                         
   2   2  13        152.04        165.95         2.38 o                         
   3   2  13          4.86          3.40         0.30 o                         
   4   2  13         16.46         19.05         0.64 o                         
   5   2  13         30.70         27.99         1.08 o                         
   6   2  13         17.48         17.36         1.01 o                         
  -4   3  13          0.09         -0.28         0.28 o                         
  -3   3  13         15.66         13.11         0.80 o                         
  -2   3  13         10.01          9.57         0.61 o                         
  -1   3  13         19.86         21.88         0.69 o                         
   0   3  13         76.61         79.35         1.59 o                         
   1   3  13         22.78         24.35         0.89 o                         
   2   3  13         90.16         84.16         1.48 o                         
   3   3  13         70.56         68.80         1.44 o                         
   4   3  13          4.70          3.28         0.41 o                         
   5   3  13          2.61          1.01         0.33 o                         
   6   3  13          1.03         -0.66         0.75 o                         
  -3   4  13         21.90         17.75         1.12 o                         
  -2   4  13          4.52          3.86         0.46 o                         
  -1   4  13          9.35          7.60         0.46 o                         
   0   4  13         12.15         11.65         0.54 o                         
   1   4  13         15.10         16.91         0.83 o                         
   2   4  13         13.48         12.43         0.89 o                         
   3   4  13        117.54        129.09         2.33 o                         
   4   4  13         24.70         27.23         1.15 o                         
   5   4  13          2.78          3.41         0.66 o                         
   6   4  13          0.01         -0.51         0.51 o                         
  -2   5  13          0.01         -0.13         0.53 o                         
  -1   5  13          0.04         -0.18         0.24 o                         
   0   5  13          7.65          6.68         0.61 o                         
   1   5  13         14.57         14.89         0.60 o                         
   2   5  13          7.88          7.95         0.45 o                         
   3   5  13         18.72         21.34         0.70 o                         
   4   5  13          1.07          0.13         0.28 o                         
   5   5  13          2.85          2.32         0.49 o                         
   6   5  13         11.16          9.99         1.11 o                         
  -2   6  13         73.50         89.40         2.78 o                         
  -1   6  13          1.15          1.37         0.31 o                         
   0   6  13          0.73          0.18         0.32 o                         
   1   6  13         16.33         16.39         0.93 o                         
   2   6  13          3.71          2.82         0.45 o                         
   3   6  13          0.02         -0.22         0.22 o                         
   4   6  13         10.63          8.09         1.35 o                         
   5   6  13         57.47         61.17         1.89 o                         
   6   6  13          5.95          5.30         0.70 o                         
  -1   7  13         11.83         14.21         0.80 o                         
   0   7  13          0.79          1.25         0.44 o                         
   1   7  13          6.20          5.77         0.44 o                         
   2   7  13          0.06         -0.37         0.72 o                         
   3   7  13         30.24         30.18         1.26 o                         
   4   7  13          0.78         -0.34         0.34 o                         
   5   7  13          3.47          2.09         0.81 o                         
   1   8  13         18.47         18.03         3.09 o                         
   2   8  13          0.11         -0.45         1.77 o                         
   3   8  13          2.35          2.58         0.92 o                         
   4   8  13         59.42         59.83         8.63 o                         
  -1  -4  14         22.40         17.91         2.21 o                         
   0  -4  14         83.70         94.15         2.63 o                         
   1  -4  14         43.05         44.76         1.57 o                         
  -2  -3  14          8.92          6.55         0.83 o                         
  -1  -3  14          0.19          0.07         0.26 o                         
   0  -3  14         21.54         22.99         1.22 o                         
   1  -3  14          7.67          6.58         0.70 o                         
   2  -3  14         11.40         13.19         1.31 o                         
   3  -3  14         15.04         13.43         1.63 o                         
  -3  -2  14         52.68         55.76         1.63 o                         
  -2  -2  14         95.21         94.32         2.11 o                         
  -1  -2  14         27.90         32.98         1.40 o                         
   0  -2  14         21.89         23.23         1.06 o                         
   1  -2  14          8.87          7.86         0.61 o                         
   2  -2  14        116.23        122.52         2.32 o                         
   3  -2  14         22.28         21.59         0.85 o                         
   4  -2  14          5.30          4.13         0.71 o                         
  -3  -1  14         45.65         51.14         1.56 o                         
  -2  -1  14          1.56          0.71         0.27 o                         
  -1  -1  14          0.29          0.64         0.35 o                         
   0  -1  14          0.03          0.11         0.25 o                         
   1  -1  14          8.82          8.86         0.66 o                         
   2  -1  14          0.66          0.62         0.28 o                         
   3  -1  14          0.24         -0.16         0.27 o                         
   4  -1  14         10.54          8.34         1.16 o                         
  -3   0  14         27.77         28.69         1.10 o                         
  -2   0  14          0.07         -0.11         0.20 o                         
  -1   0  14          0.57          0.51         0.21 o                         
   0   0  14          6.23          5.32         0.40 o                         
   1   0  14         43.67         42.06         1.18 o                         
   2   0  14          3.97          3.17         0.34 o                         
   3   0  14          5.25          4.43         0.43 o                         
   4   0  14         46.86         49.26         1.49 o                         
   5   0  14         46.55         56.08         3.70 o                         
  -3   1  14         30.67         31.83         1.20 o                         
  -2   1  14          3.33          1.18         0.28 o                         
  -1   1  14         51.79         54.80         1.40 o                         
   0   1  14         38.99         38.91         0.91 o                         
   1   1  14          5.96          5.89         0.35 o                         
   2   1  14         35.37         33.45         1.03 o                         
   3   1  14         68.30         70.57         1.59 o                         
   4   1  14          7.37          7.04         0.76 o                         
   5   1  14         37.83         41.63         1.57 o                         
  -3   2  14         70.07         79.67         2.30 o                         
  -2   2  14         10.20          8.35         0.59 o                         
  -1   2  14        174.16        186.46         3.06 o                         
   0   2  14         13.09         14.00         0.76 o                         
   1   2  14          8.27          9.54         0.52 o                         
   2   2  14        115.47        109.35         2.10 o                         
   3   2  14          9.11          8.82         0.48 o                         
   4   2  14          7.94          5.82         0.61 o                         
   5   2  14         61.58         64.36         1.97 o                         
   6   2  14         54.19         54.34         2.44 o                         
  -3   3  14          6.07          4.83         0.64 o                         
  -2   3  14         85.88         91.22         2.06 o                         
  -1   3  14         13.44         17.99         0.86 o                         
   0   3  14          1.93          0.97         0.22 o                         
   1   3  14         42.25         46.70         1.44 o                         
   2   3  14        125.85        138.52         2.36 o                         
   3   3  14        208.18        216.74         3.55 o                         
   4   3  14         12.10         13.03         0.87 o                         
   5   3  14          0.48         -0.56         0.56 o                         
   6   3  14          8.73          7.78         1.48 o                         
  -2   4  14         29.51         27.82         1.13 o                         
  -1   4  14          0.32          0.64         0.42 o                         
   0   4  14         16.06         15.09         0.72 o                         
   1   4  14          1.66          2.72         0.34 o                         
   2   4  14          1.58          0.83         0.30 o                         
   3   4  14          4.00          3.74         0.41 o                         
   4   4  14          3.71          2.09         0.53 o                         
   5   4  14         39.29         39.79         2.49 o                         
   6   4  14          0.68         -0.43         0.43 o                         
  -2   5  14         12.52         14.78         1.58 o                         
  -1   5  14          9.15          8.15         0.61 o                         
   0   5  14         61.02         63.99         1.46 o                         
   1   5  14          0.02         -0.06         0.29 o                         
   2   5  14          0.10         -0.31         0.31 o                         
   3   5  14         45.17         47.39         2.38 o                         
   4   5  14          9.70         11.82         1.66 o                         
   5   5  14          3.64          3.90         1.46 o                         
  -1   6  14         13.48         11.77         0.90 o                         
   0   6  14          1.92          0.04         0.26 o                         
   1   6  14          1.15          0.82         0.36 o                         
   2   6  14         23.20         21.65         1.46 o                         
   3   6  14          7.67          6.43         0.70 o                         
   4   6  14         11.60         10.09         0.85 o                         
   5   6  14          4.21          1.86         1.31 o                         
   1   7  14          0.39          0.92         0.49 o                         
   2   7  14          0.88         -0.41         0.41 o                         
   3   7  14         42.82         43.54         1.71 o                         
   4   7  14         48.74         47.93         2.30 o                         
   0  -3  15          2.21          5.14         1.00 o                         
   1  -3  15          0.27         -0.44         0.44 o                         
  -1  -2  15         26.56         32.32         2.21 o                         
   0  -2  15          4.50          3.46         0.49 o                         
   1  -2  15          5.92          3.96         1.00 o                         
   2  -2  15          6.64          2.49         0.53 o                         
  -2  -1  15         15.08         17.37         1.22 o                         
  -1  -1  15         93.89        110.98         2.62 o                         
   0  -1  15          8.35          7.40         0.65 o                         
   1  -1  15         16.62         22.79         1.12 o                         
   2  -1  15          1.11          0.60         0.50 o                         
   3  -1  15         14.45         10.69         1.15 o                         
  -2   0  15          0.73          0.02         0.29 o                         
  -1   0  15         69.35         79.22         1.85 o                         
   0   0  15          0.53          0.45         0.32 o                         
   1   0  15        274.06        305.82         4.86 o                         
   2   0  15          0.03         -0.29         0.29 o                         
   3   0  15         99.42        117.20         2.58 o                         
   4   0  15         31.49         33.31         1.68 o                         
  -2   1  15         91.26         97.90         2.12 o                         
  -1   1  15         11.57          9.78         0.62 o                         
   0   1  15          2.75          1.23         0.39 o                         
   1   1  15         52.20         55.69         1.28 o                         
   2   1  15          1.25          0.02         0.30 o                         
   3   1  15         95.63        106.60         2.44 o                         
   4   1  15         26.62         27.35         1.48 o                         
   5   1  15        147.68        160.23         7.39 o                         
  -2   2  15          7.79          7.75         0.62 o                         
  -1   2  15          2.98          3.11         0.57 o                         
   0   2  15         52.53         58.40         1.48 o                         
   1   2  15          7.85          7.03         0.50 o                         
   2   2  15          0.07         -0.07         0.33 o                         
   3   2  15          0.07         -0.49         0.49 o                         
   4   2  15         26.29         29.61         2.11 o                         
   5   2  15         36.83         39.42         2.65 o                         
  -2   3  15         38.58         43.49         2.01 o                         
  -1   3  15         50.96         58.20         2.36 o                         
   0   3  15         16.01         15.76         0.98 o                         
   1   3  15         18.72         23.54         0.94 o                         
   2   3  15          6.87          7.11         0.46 o                         
   3   3  15         14.43         12.40         0.86 o                         
   4   3  15         46.93         45.34         1.76 o                         
   5   3  15          0.17          1.19         0.62 o                         
  -1   4  15         53.30         65.47         1.88 o                         
   0   4  15         31.70         35.61         1.08 o                         
   1   4  15        184.26        208.78         3.45 o                         
   2   4  15        148.78        151.76         4.95 o                         
   3   4  15        151.75        167.83         5.97 o                         
   4   4  15          9.24          7.60         0.80 o                         
   5   4  15         10.86          8.51         1.08 o                         
   0   5  15         22.59         23.96         1.57 o                         
   1   5  15          0.50          0.79         0.27 o                         
   2   5  15         66.07         71.17         1.93 o                         
   3   5  15          6.40          8.83         1.18 o                         
   4   5  15         12.39         10.37         1.14 o                         
   1   6  15          3.39          3.08         0.52 o                         
   2   6  15          2.00          2.32         1.26 o                         
   3   6  15          4.17          5.29         1.71 o                         
   4   6  15          7.24          5.99         1.34 o                         
   0  -1  16          0.03         -0.53         0.53 o                         
   1  -1  16         76.14         86.27         3.58 o                         
  -1   0  16          6.33          3.13         1.14 o                         
   0   0  16         20.38         25.25         1.57 o                         
   1   0  16          3.98          8.08         0.69 o                         
   2   0  16         17.22         13.25         1.32 o                         
   3   0  16          6.62          7.53         1.33 o                         
  -1   1  16          0.25         -0.30         0.30 o                         
   0   1  16        156.20        174.16         3.43 o                         
   1   1  16         21.44         24.33         0.97 o                         
   2   1  16         34.15         40.19         1.39 o                         
   3   1  16         99.00        115.37         3.90 o                         
  -1   2  16         19.26         18.31         1.10 o                         
   0   2  16          7.78          7.00         0.80 o                         
   1   2  16          6.99          4.65         0.78 o                         
   2   2  16         56.28         61.99         1.67 o                         
   3   2  16         74.05         82.80         3.48 o                         
   0   3  16          0.26         -0.41         0.41 o                         
   1   3  16         97.39         97.90         2.13 o                         
   2   3  16         41.32         43.17         2.21 o                         
   3   3  16          0.36         -0.54         0.54 o                         
   4   3  16         17.05         14.87         1.97 o                         
   0   4  16          1.08          1.75         0.44 o                         
   1   4  16          0.48         -0.97         0.97 o                         
   2   4  16        124.08        127.41         3.96 o                         
   3   4  16          3.02          2.34         0.94 o                         
   2   5  16          6.38          7.83         1.60 o                         
                                                                                
