# Supplementary material for: Synthesis and structure of a 1:1 cocrystal of N,N′-bis­(pyridin-3-ylmeth­yl)pyromellitic di­imide and naphthalene-2,6-di­carb­oxy­lic acid
Source: Acta Crystallogr E Crystallogr Commun. 2026 Jun 23;82(Pt 7):854–7. doi: 10.1107/S2056989026006110 (PMC13330837; doi:10.1107/S2056989026006110)
Supplement: Supplementary file 3 [file e-82-00854-Isup3.mol]

  ACD/LABS05132621312D

 46 51  0  0  0  0  0  0  0  0  1 V2000
   12.0963   -6.5779    0.0000 C   0  0  0  0  0  0  0  0  0  0  0  0
   12.0963   -7.9079    0.0000 C   0  0  0  0  0  0  0  0  0  0  0  0
   10.9444   -5.9129    0.0000 C   0  0  0  0  0  0  0  0  0  0  0  0
   10.9444   -8.5729    0.0000 C   0  0  0  0  0  0  0  0  0  0  0  0
    9.7926   -6.5779    0.0000 C   0  0  0  0  0  0  0  0  0  0  0  0
    9.7926   -7.9079    0.0000 C   0  0  0  0  0  0  0  0  0  0  0  0
   14.4000   -6.5779    0.0000 C   0  0  0  0  0  0  0  0  0  0  0  0
   14.4000   -7.9079    0.0000 C   0  0  0  0  0  0  0  0  0  0  0  0
   13.2481   -5.9129    0.0000 C   0  0  0  0  0  0  0  0  0  0  0  0
   13.2481   -8.5729    0.0000 C   0  0  0  0  0  0  0  0  0  0  0  0
   15.5518   -5.9129    0.0000 C   0  0  0  0  0  0  0  0  0  0  0  0
    8.6408   -8.5729    0.0000 C   0  0  0  0  0  0  0  0  0  0  0  0
    7.4890   -7.9079    0.0000 O   0  0  0  0  0  0  0  0  0  0  0  0
    8.6408   -9.9029    0.0000 O   0  0  0  0  0  0  0  0  0  0  0  0
   16.7036   -6.5779    0.0000 O   0  0  0  0  0  0  0  0  0  0  0  0
   15.5518   -4.5829    0.0000 O   0  0  0  0  0  0  0  0  0  0  0  0
   14.2747  -15.6194    0.0000 C   0  0  0  0  0  0  0  0  0  0  0  0
   14.2747  -16.9494    0.0000 C   0  0  0  0  0  0  0  0  0  0  0  0
   13.1229  -14.9544    0.0000 C   0  0  0  0  0  0  0  0  0  0  0  0
   13.1229  -17.6144    0.0000 C   0  0  0  0  0  0  0  0  0  0  0  0
   11.9711  -15.6194    0.0000 C   0  0  0  0  0  0  0  0  0  0  0  0
   11.9711  -16.9494    0.0000 C   0  0  0  0  0  0  0  0  0  0  0  0
   15.5396  -15.2084    0.0000 C   0  0  0  0  0  0  0  0  0  0  0  0
   16.3214  -16.2844    0.0000 N   0  0  0  0  0  0  0  0  0  0  0  0
   15.5396  -17.3604    0.0000 C   0  0  0  0  0  0  0  0  0  0  0  0
   10.7062  -15.2084    0.0000 C   0  0  0  0  0  0  0  0  0  0  0  0
    9.9244  -16.2844    0.0000 N   0  0  0  0  0  0  0  0  0  0  0  0
   10.7062  -17.3604    0.0000 C   0  0  0  0  0  0  0  0  0  0  0  0
   10.2952  -13.9435    0.0000 O   0  0  0  0  0  0  0  0  0  0  0  0
   10.2952  -18.6253    0.0000 O   0  0  0  0  0  0  0  0  0  0  0  0
   15.9506  -13.9435    0.0000 O   0  0  0  0  0  0  0  0  0  0  0  0
   15.9506  -18.6253    0.0000 O   0  0  0  0  0  0  0  0  0  0  0  0
    8.5944  -16.2844    0.0000 C   0  0  0  0  0  0  0  0  0  0  0  0
   17.6514  -16.2844    0.0000 C   0  0  0  0  0  0  0  0  0  0  0  0
    7.9294  -15.1326    0.0000 C   0  0  0  0  0  0  0  0  0  0  0  0
   18.3164  -17.4362    0.0000 C   0  0  0  0  0  0  0  0  0  0  0  0
    5.9344  -13.9808    0.0000 N   0  0  0  0  0  0  0  0  0  0  0  0
    6.5994  -15.1326    0.0000 C   0  0  0  0  0  0  0  0  0  0  0  0
    6.5994  -12.8289    0.0000 C   0  0  0  0  0  0  0  0  0  0  0  0
    7.9294  -12.8289    0.0000 C   0  0  0  0  0  0  0  0  0  0  0  0
    8.5944  -13.9808    0.0000 C   0  0  0  0  0  0  0  0  0  0  0  0
   20.3114  -18.5880    0.0000 C   0  0  0  0  0  0  0  0  0  0  0  0
   19.6464  -19.7398    0.0000 C   0  0  0  0  0  0  0  0  0  0  0  0
   19.6464  -17.4362    0.0000 C   0  0  0  0  0  0  0  0  0  0  0  0
   18.3164  -19.7398    0.0000 N   0  0  0  0  0  0  0  0  0  0  0  0
   17.6514  -18.5880    0.0000 C   0  0  0  0  0  0  0  0  0  0  0  0
  1  3  2  0  0  0  0
  2  4  2  0  0  0  0
  3  5  1  0  0  0  0
  4  6  1  0  0  0  0
  5  6  2  0  0  0  0
  7  8  1  0  0  0  0
  7  9  2  0  0  0  0
  8 10  2  0  0  0  0
  9  1  1  0  0  0  0
 10  2  1  0  0  0  0
  1  2  1  0  0  0  0
  7 11  1  0  0  0  0
  6 12  1  0  0  0  0
 12 13  1  0  0  0  0
 12 14  2  0  0  0  0
 11 15  1  0  0  0  0
 11 16  2  0  0  0  0
 17 19  2  0  0  0  0
 18 20  2  0  0  0  0
 19 21  1  0  0  0  0
 20 22  1  0  0  0  0
 21 22  2  0  0  0  0
 17 23  1  0  0  0  0
 17 18  1  0  0  0  0
 23 24  1  0  0  0  0
 18 25  1  0  0  0  0
 24 25  1  0  0  0  0
 21 26  1  0  0  0  0
 26 27  1  0  0  0  0
 22 28  1  0  0  0  0
 27 28  1  0  0  0  0
 26 29  2  0  0  0  0
 28 30  2  0  0  0  0
 23 31  2  0  0  0  0
 25 32  2  0  0  0  0
 27 33  1  0  0  0  0
 24 34  1  0  0  0  0
 33 35  1  0  0  0  0
 34 36  1  0  0  0  0
 37 38  1  0  0  0  0
 37 39  2  0  0  0  0
 38 35  2  0  0  0  0
 39 40  1  0  0  0  0
 35 41  1  0  0  0  0
 40 41  2  0  0  0  0
 42 43  1  0  0  0  0
 42 44  2  0  0  0  0
 43 45  2  0  0  0  0
 44 36  1  0  0  0  0
 45 46  1  0  0  0  0
 36 46  2  0  0  0  0
M  END
